# Supplementary material for: Region-resolved proteomic map of the human brain: functional interconnections and neurological implications
Source: Signal Transduct Target Ther. 2026 Feb 4;11:43. doi: 10.1038/s41392-025-02554-8 (PMC12868004; doi:10.1038/s41392-025-02554-8)
Supplement: Supplementary file 2 — Supplementary Table 1 [file 41392_2025_2554_MOESM2_ESM.xlsx]

## Sheet: Supplementary Table 1
Supplementary Table 1. Overview of the characteristics of participants involved in the study. The human postmortem brain tissue samples were gathered, which included the frontal lobe (FL), temporal lobe (TL), parietal lobe (PL), occipital lobe (OL), cerebellum (CB), brainstem (BS), thalamus/hypothalamus (THA/HT), optic chiasm (OC), corpus callosum (CC), ventricle (VT), hippocampus (HIP), amygdalo…
Participant Number	Gender	Age	Brain regions	Neurological disorders								Major systemic diseases							Neuropsychiatric conditions			Intracranial pathologies			History of substance abuse (alcohol or nicotine)
				Alzheimer’s disease	Parkinson’s disease	Cerebral ischemic stroke	Epilepsy	Demyelinating diseases	Huntington’s disease	Amyotrophic lateral sclerosis	Multiple system atrophy	Hypertension	Myocardial infarction	Atherosclerosis	Pneumonia	Diabetes mellitus	Hepatic/renal insufficiency	Autoimmune diseases	Major depression	Bipolar disorder	Schizophrenia	Brain tumors	Traumatic brain injury	Neuroinfections
1	Female	84	FL, TL, PL, OL, CB, BS, THA/HT, OC, CC, VT, HIP, AN, OB/OT	No	No	No	No	No	No	No	No	No	No	No	No	No	No	No	No	No	No	No	No	No	No
2	Male	87	FL, TL, PL, OL, CB, BS, THA/HT, OC, CC, VT, HIP, AN	No	No	No	No	No	No	No	No	Yes	No	Yes	No	No	No	No	No	No	No	No	No	No	No
3	Female	87	FL, TL, PL, OL, CB, BS, THA/HT, OC, CC, VT, HIP, AN, OB/OT	No	No	No	No	No	No	No	No	Yes	No	No	No	No	No	No	No	No	No	No	No	No	No
4	Male	68	FL, TL, PL, OL, CB, BS, THA/HT, OC, CC, VT, HIP, AN, OB/OT	No	No	No	No	No	No	No	No	No	No	No	No	No	No	No	No	No	No	No	No	No	No
5	Female	80	FL, TL, OL, CB, BS, THA/HT, OC, CC, VT, HIP, AN, OB/OT	No	No	No	No	No	No	No	No	No	No	No	No	No	No	No	No	No	No	No	No	No	No
6	Male	77	FL, TL, PL, OL, CB, BS, THA/HT, OC, CC, VT, HIP, AN	No	No	NA	No	No	No	No	No	Yes	NA	No	No	No	No	No	No	No	No	No	No	No	No
7	Female	57	FL, TL, PL, OL, CB, BS, THA/HT, OC, CC, VT, HIP, AN, OB/OT	No	No	No	No	No	No	No	No	No	No	No	No	No	No	No	No	No	No	No	No	No	No
8	Female	59	TL, PL, OL, THA/HT, OC, CC, HIP, AN, OB/OT	No	No	No	No	No	No	No	No	No	No	No	No	No	No	No	No	No	No	No	No	No	No
