# Supplementary material for: Region-resolved proteomic map of the human brain: functional interconnections and neurological implications
Source: Signal Transduct Target Ther. 2026 Feb 4;11:43. doi: 10.1038/s41392-025-02554-8 (PMC12868004; doi:10.1038/s41392-025-02554-8)
Supplement: Supplementary file 3 — Supplementary Table 2 [file 41392_2025_2554_MOESM3_ESM.xlsx]

## Sheet: Supplementary Table 2
Supplementary Table 2. The donors × regions sampling matrix of brain tissue samples involved in this study. The human postmortem brain tissue samples were gathered, which included the frontal lobe (FL), temporal lobe (TL), parietal lobe (PL), occipital lobe (OL), cerebellum (CB), brainstem (BS), thalamus/hypothalamus (THA/HT), optic chiasm (OC), corpus callosum (CC), ventricle (VT), hippocampus (…
Region	FL	TL	PL	OL	CB	BS	THA/HT	OC	CC	VT	HIP	AN	OB/OT	Total
Donor 1	1	1		1	1	1	1	1	1	1	1	1	1	12
Donor 2	1	1	1	1	1	1	1	1	2	1	1	1	1	14
Donor 3	1	1	1	1	1	1	1	1	1	1	1	1	1	13
Donor 4	1	1	1	1	1	1	1	1	1	1	1	1		12
Donor 5		1	1	1			1	1	1		1	1	1	9
Donor 6	1	2	1	1	1	1	1	1	1	1	1	1	1	14
Donor 7	1	1	1	1	1	1	1	1	1	1	1	1		12
Donor 8	1	1	1	1	1	1	1	1	1	1	1	1	1	13
Total	7	8	8	8	7	7	8	8	9	7	8	8	6	99
