# Supplementary material for: Region-resolved proteomic map of the human brain: functional interconnections and neurological implications
Source: Signal Transduct Target Ther. 2026 Feb 4;11:43. doi: 10.1038/s41392-025-02554-8 (PMC12868004; doi:10.1038/s41392-025-02554-8)
Supplement: Supplementary file 4 — Supplementary Table 3 [file 41392_2025_2554_MOESM4_ESM.xlsx]

## Sheet: Supplementary Table 3
Supplementary Table 3. All proteins identified in brain tissue samples from eight individuals based on 13 distinct regions of human brain. The 13 distinct regions of human brain including the frontal lobe (FL), temporal lobe (TL), parietal lobe (PL), occipital lobe (OL), cerebellum (CB), brainstem (BS), thalamus/hypothalamus (THA/HT), optic chiasm (OC), corpus callosum (CC), ventricle (VT), hippo…
Accession	PG.Genes	PG.ProteinDescriptions	Peptide sequences	Number of peptides	Normalized Protein Intensity (FL)							Normalized Protein Intensity (TL)								Normalized Protein Intensity (PL)								Normalized Protein Intensity (OL)								Normalized Protein Intensity (CB)							Normalized Protein Intensity (BS)
				count	NO.1	NO.2	NO.3	NO.4	NO.5	NO.6	NO.7	NO.1	NO.2	NO.3	NO.4	NO.5	NO.6	NO.7	NO.8	NO.1	NO.2	NO.3	NO.4	NO.5	NO.6	NO.7	NO.8	NO.1	NO.2	NO.3	NO.4	NO.5	NO.6	NO.7	NO.8	NO.1	NO.2	NO.3	NO.4	NO.5	NO.6	NO.7	NO.1	NO.2	NO.3	NO.4	NO.5	NO.6	NO.7
Q15149	PLEC	Plectin	_APVPASELLASGVLSR_.2, _APVPASELLASGVLSR_.3, _LTAEDLFEAR_.2, _WQAVLAQTDVR_.2, _VPVDVAYQR_.2, _SWSLATFR_.2, _LQLEAC[Carbamidomethyl (C)]ETR_.2, _LTVDEAVR_.2, _LTVDEAVR_.1, _AELELELGR_.2, _AQVEQELTTLR_.2, _LSVYAALQR_.2, _LGFHLPLEVAYQR_.3, _LGFHLPLEVAYQR_.2, _LAEDEAFQR_.2, _VPLDVAC[Carbamidomethyl (C)]AR_.2, _SELELTLGK_.2, _SELELTLGK_.1, _LPLDKEPAR_.2, _LC[Carbamidomethyl (C)]FEGLR_.2, _LLLWSQR_.2, _…	634	13.4626	12.9012	14.0697	13.6246	13.1038	12.2996	12.3804	13.3857	13.5885	13.2127	14.177	13.0842	13.3924	12.1895	12.4993	13.1998	13.5641	12.8726	12.3759	14.2252	13.6378	12.1437	12.8218	14.0245	12.9392	12.7141	14.0424	13.2544	12.7908	11.6652	12.7325	13.7004	12.7311	13.0059	12.9953	12.3505	11.6995	12.3392	13.8174	12.2733	12.1879	14.0462	13.3429	12.5038	12.6106
Q13813	SPTAN1	Spectrin alpha chain, non-erythrocytic 1	_IDGITIQAR_.2, _EELYQNLTR_.2, _GVIDMGNSLIER_.2, _GVIDM[Oxidation (M)]GNSLIER_.2, _LLVGSEDYGR_.2, _FKELSTLR_.2, _DVDEIEAWISEK_.2, _VNSLGETAER_.2, _LGESQTLQQFSR_.2, _GLVSSDELAK_.2, _GLVSSDELAK_.1, _SSLSSAQADFNQLAELDR_.2, _SSLSSAQADFNQLAELDR_.3, _AALLELWELRR_.3, _AALLELWELRR_.2, _QGFVPAAYVK_.2, _QGFVPAAYVK_.1, _ENLLEEQGSIALR_.2, _ENLLEEQGSIALR_.3, _ELPTAFDYVEFTR_.2, _ELPTAFDYVEFTR_.3, _DLAALGDK_.1, …	515	13.6044	13.6734	13.915	13.5592	13.8908	12.4586	12.868	13.744	14.0354	14.2374	14.3445	14.0905	13.9876	12.3086	12.8015	13.5434	13.6015	13.87	13.2501	14.1022	13.5745	12.6589	12.0855	13.3076	13.4854	13.7899	14.4034	13.3826	13.6387	11.7472	12.0929	13.2791	12.7369	13.5353	13.1227	13.5165	11.4647	11.7011	12.7911	13.1943	12.7561	12.8391	12.8567	11.6776	11.1753
Q01082	SPTBN1	Spectrin beta chain, non-erythrocytic 1	_IDDIFER_.2, _IDDIFER_.1, _ITDLYTDLR_.2, _DLDDFQSWLSR_.2, _HEAIETDIAAYEER_.2, _HEAIETDIAAYEER_.3, _LFQLNREVDDLEQWIAER_.3, _SQNIVTDSSSLSAEAIR_.2, _SQNIVTDSSSLSAEAIR_.3, _DLVAIEAK_.1, _DLVAIEAK_.2, _ITDLYTDLRDGR_.3, _ITDLYTDLRDGR_.2, _LVSDGNINSDR_.2, _EQWANLEQLSAIR_.2, _EQWANLEQLSAIR_.3, _LILEVHQFSR_.2, _LILEVHQFSR_.3, _SLLDAC[Carbamidomethyl (C)]ESR_.2, _LNDGNEYLFQAK_.2, _ALVADSHPESER_.2, _ALVADSH…	450	14.2299	14.1911	14.3593	14.335	14.4068	13.4271	13.68	14.3789	14.7213	14.7511	14.6857	14.6463	14.5103	13.4719	13.594	12.9188	14.2496	14.09	13.8796	14.5375	14.3287	13.4492	13.4257	14.1663	13.6555	14.6428	14.5676	13.812	14.1314	12.8088	13.3974	14.0993	13.7256	13.866	13.3903	13.8486	12.4969	12.6179	13.3308	13.6924	12.8801	13.6438	13.4559	13.1186	12.5796
Q14204	DYNC1H1	Cytoplasmic dynein 1 heavy chain 1	_VTFVNFTVTR_.2, _IFVFEPPPGVK_.2, _GNEIVLSAGSTPR_.2, _GVAVLC[Carbamidomethyl (C)]TE_.1, _LSLPPNVR_.2, _LVQTPLTDR_.2, _SIPLDEGEDEAQR_.2, _LQGEFQLR_.2, _YATLATVSR_.2, _TFSEILNR_.2, _FQSISTEFLALMK_.2, _TPVIDADKPVSSQLR_.3, _TPVIDADKPVSSQLR_.2, _EYQTQLIQR_.2, _ESPEVLLTLDILK_.2, _AELGEYIR_.2, _AELGEYIR_.1, _DLPPVSGSIIWAK_.2, _VQVALEELQDLK_.2, _TTDLLTDWEK_.2, _DLFQVAFNR_.2, _LGGSPFGPAGTGK_.2, _LGGSPFGPAG…	424	13.2322	13.4039	13.7137	13.4478	13.0225	13.1983	12.6105	13.064	13.3651	13.2201	13.2515	13.1177	12.9443	12.9511	12.7734	12.8193	13.4813	12.9141	12.6975	13.6762	13.3073	12.892	12.5216	13.1523	12.7265	12.7796	13.4313	13.2911	12.8437	12.7492	12.6448	12.958	13.008	12.9308	13.3969	12.9774	12.3322	12.024	12.4699	12.9278	12.5556	12.3656	12.7438	12.7178	11.797
P14136	GFAP	Glial fibrillary acidic protein	_FASYIEK_.2, _FASYIEK_.1, _HLQEYQDLLNVK_.2, _HLQEYQDLLNVK_.3, _ELQEQLAR_.2, _ELQEQLAR_.1, _IESLEEEIR_.2, _IESLEEEIR_.1, _FADLTDAAAR_.2, _FADLTDAAAR_.1, _FADLTDAAAR_.3, _KIESLEEEIR_.2, _KIESLEEEIR_.3, _KIESLEEEIR_.1, _ITIPVQTFSNLQIR_.2, _ITIPVQTFSNLQIR_.3, _DNLAQDLATVR_.2, _DNLAQDLATVR_.1, _DNLAQDLATVR_.3, _LEAENNLAAYR_.2, _LEAENNLAAYR_.1, _LQDETNLR_.2, _LQDETNLR_.1, _LLEGEENR_.2, _LLEGEENR_.1, _L…	310	13.9599	13.7829	13.8963	14.3561	13.0194	11.7865	13.824	13.1287	13.7084	13.1882	15.61	13.3683	15.1437	12.3662	14.1212	13.4067	14.4707	12.9804	12.8044	14.1425	14.471	12.4105	14.8337	13.2444	12.9884	13.4835	13.9423	13.1798	13.8726	14.3279	14.0154	16.4218	14.7056	14.9017	14.6912	13.6591	13.4949	15.961	17.686	16.286	12.4727	18.7106	17.6427	14.0692	17.4571
Q01484	ANK2	Ankyrin-2	_FWLIDC[Carbamidomethyl (C)]R_.2, _SGHDQVVELLLER_.3, _SGHDQVVELLLER_.2, _LGYISVVDTLK_.2, _LPALHIAAR_.2, _FLGPVIVEIPHFAALR_.3, _FLGPVIVEIPHFAALR_.2, _GAPLLAR_.1, _GAAVDFTAR_.2, _GAAVDFTAR_.1, _TLEQQENFAEVAR_.2, _TLEQQENFAEVAR_.3, _LPVSPSGR_.2, _EGHVGLVQELLGR_.3, _EGHVGLVQELLGR_.2, _ILQLGPPGTK_.2, _ILQLGPPGTK_.1, _DFPQYFAVVSR_.2, _DFPQYFAVVSR_.3, _ELDFTEEQIHQIR_.2, _ELDFTEEQIHQIR_.3, _EEQTPLHIASR_.…	249	10.3065	10.764	10.2148	10.5092	11.49	11.376	11.2331	10.438	10.9332	11.7255	10.2824	10.8713	11.5489	11.0754	11.129	10.6102	10.1286	11.1474	10.4325	10.2781	10.8822	11.2442	10.4073	11.306	10.082	10.891	10.2708	10.8704	11.2451	9.53384	10.9561	8.41822	10.4446	9.35082	10.5383	10.4886	10.0305	10.1885	9.48776	10.0534	10.2265	9.51222	10.1158	9.57571	10.0171
Q00610	CLTC	Clathrin heavy chain 1	_LLLPWLEAR_.2, _GQFSTDELVAEVEK_.2, _VVGAMQLYSVDR_.2, _VVGAM[Oxidation (M)]QLYSVDR_.2, _IAAYLFK_.1, _IAAYLFK_.2, _[Acetyl (Protein N-term)]AQILPIR_.1, _[Acetyl (Protein N-term)]AQILPIR_.2, _AQILPIR_.2, _LLYNNVSNFGR_.2, _NLILVVR_.2, _NLILVVR_.1, _GQFSTDELVAEVEKR_.3, _GQFSTDELVAEVEKR_.2, _QLPLVKPYLR_.3, _QLPLVKPYLR_.2, _MYDAAKLLYNNVSNFGR_.3, _DPHLAC[Carbamidomethyl (C)]VAYER_.2, _DPHLAC[Carbamidomet…	247	13.7257	14.0499	13.51	13.8352	14.08	13.0436	13.1371	13.6915	14.3026	13.6779	13.3323	14.4077	14.1978	12.8416	13.1794	14.9852	13.5631	13.8963	13.6796	13.6048	14.1631	12.9946	12.3872	13.122	13.7568	14.005	13.9339	14.3398	14.174	11.8474	12.973	12.1659	13.2891	12.183	13.4953	13.0014	11.8904	12.0929	11.8659	12.5863	10.3942	12.1711	12.5551	11.9141	11.5942
P46821	MAP1B	Microtubule-associated protein 1B	_AVLDALLEGK_.2, _AVLDALLEGK_.1, _FSPEVPGQK_.2, _FSPEVPGQK_.1, _SDVLETVVLINPSDEAVSTEVR_.3, _SDVLETVVLINPSDEAVSTEVR_.2, _SDISPLTPR_.2, _SSYYVVSGNDPAAEEPSR_.2, _SSYYVVSGNDPAAEEPSR_.3, _TTSPPEVSGYSYEK_.2, _TSDVGGYYYEK_.2, _SVGNTIDPVILFQK_.2, _SVGNTIDPVILFQK_.3, _DLTGQVPTPVVK_.2, _TPEEGGYSYDISEK_.2, _LMITDAAR_.2, _LMITDAAR_.1, _LM[Oxidation (M)]ITDAAR_.2, _NVDVEFFK_.2, _NVDVEFFK_.1, _DLSTPGLEK_.2, _DL…	212	12.1557	12.8758	12.2881	12.6494	12.5899	12.58	12.0009	12.3426	12.2868	13.112	11.9369	12.2671	12.6951	12.3676	11.9293	12.9447	12.5182	12.5422	11.8397	12.1626	12.5641	12.193	11.9825	12.7833	11.7926	12.1882	11.9017	12.2531	12.7123	12.5722	11.7397	12.1559	11.7471	10.8982	12.0379	12.3113	11.5777	10.9386	12.1386	12.4655	11.6687	11.574	12.9488	12.7496	11.3349
P11137	MAP2	Microtubule-associated protein 2	_TPGTPGTPSYPR_.2, _LASVSADAEVAR_.2, _SVPSETVVEDSR_.2, _SDTLQITDLGVSGAR_.2, _SDTLQITDLGVSGAR_.3, _FAALEQPEVER_.2, _FAALEQPEVER_.1, _SAILVPSEK_.1, _SAILVPSEK_.2, _IVQVVTAEAVAVLK_.2, _IVQVVTAEAVAVLK_.3, _DLATDLSLIEVK_.2, _DLATDLSLIEVK_.3, _TEPSLVVPGIDLPK_.2, _SLGLGGR_.1, _PSSILPPR_.2, _DTFTPSGQEPILTEK_.2, _VDHGAEIITQSPGR_.2, _VDHGAEIITQSPGR_.3, _LINQPLPDLK_.2, _LINQPLPDLK_.1, _TTAAGGESALAPSVFK_.2, _…	207	11.1991	9.68468	11.3326	10.3513	11.8006	12.2551	10.6012	10.946	11.6957	11.2858	13.0607	11.7344	12.7826	12.1228	10.5269	10.4071	12.3581	11.1612	9.86105	12.7827	10.5192	12.0509	11.2794	10.3941	10.2757	10.2531	12.2964	10.7901	11.768	10.4259	9.78477	12.6852	9.89867	11.5293	8.80376	9.89185	11.7277	10.401	11.4688	12.1803	11.419	9.91115	9.88107	10.8161	10.3248
P07197	NEFM	Neurofilament medium polypeptide	_SIELESVR_.2, _SIELESVR_.1, _FAGYIEK_.1, _FAGYIEK_.2, _TDISTALK_.1, _TDISTALK_.2, _DIEEASLVK_.1, _DIEEASLVK_.2, _LLEGEETR_.2, _LLEGEETR_.1, _LRDDTEAAIR_.2, _LRDDTEAAIR_.3, _LRDDTEAAIR_.1, _QLSDIEER_.2, _QLSDIEER_.1, _SNEKEQLQGLNDR_.2, _SNEKEQLQGLNDR_.3, _MALDIEIAAYRK_.3, _MALDIEIAAYRK_.2, _M[Oxidation (M)]ALDIEIAAYRK_.2, _M[Oxidation (M)]ALDIEIAAYRK_.3, _[Acetyl (Protein N-term)]SYTLDSLGNPSAYR_.2…	199	13.265	13.1506	12.417	13.7434	13.2786	14.0267	14.0604	10.9138	12.7537	13.6849	11.9158	12.4295	12.8069	14.6281	14.5467	12.0659	13.9212	14.0279	12.5944	13.0541	13.2466	13.9169	15.6941	12.7568	12.1504	13.3176	12.7408	12.3817	13.2041	14.8756	14.6216	14.7118	14.4143	11.8429	13.1963	14.0821	14.6968	14.945	13.916	14.8456	12.0201	13.3028	14.4782	16.1696	15.5654
Q09666	AHNAK	Neuroblast differentiation-associated protein AHNAK	_LPSGSGAASPTGSAVDIR_.2, _GGVQVPAVDISSSLGGR_.2, _DIDISSPEFK_.2, _FSMPGFK_.2, _FSMPGFK_.1, _FSM[Oxidation (M)]PGFK_.2, _LNVGAPDVTLR_.2, _VDVEVPDVSLEGPEGK_.2, _FSVPGFK_.2, _GEGPEVDVNLPK_.2, _VDINAPDVDVR_.2, _GGVDVTLPR_.2, _VDIDVPDVNIEGPEGK_.2, _VDIDVPDVNIEGPDAK_.2, _VTAYTVDVTGR_.2, _VDVDVPDVNIEGPDAK_.2, _VDVDIPDVNIEGPDAK_.2, _AEGPEVDVNLPK_.2, _GDVDVSLPK_.1, _GDVDVSLPK_.2, _GEGPDVDVNLPK_.2, _VGVEVPDV…	199	8.64365	8.70027	10.3954	8.07479	10.6969	9.18215	7.82254	11.3106	8.26286	9.71746	10.413	9.78318	9.83744	9.8358	8.27001	8.65475	9.02634	9.73526	8.72999	10.4094	9.04475	8.77445	8.2957	11.0433	8.527	9.01438	8.38892	9.78457	9.45304	9.43534	8.64478	8.48501	8.40734	9.05926	8.16162	9.08881	7.52608	7.9022	9.15346	8.97985	10.0331	10.67	9.63872	8.33553	7.9211
P78559	MAP1A	Microtubule-associated protein 1A	_VLFPGNAPQNK_.2, _ALGLEESLVQEGR_.2, _ESTFLDEGPDDEQEVPLR_.2, _ESTFLDEGPDDEQEVPLR_.3, _VVSNTIEPLTLFHK_.3, _VVSNTIEPLTLFHK_.2, _ALALAPGPPTR_.2, _ALALAPGPPTR_.1, _NLISPELGVVFFNVPEK_.3, _NLISPELGVVFFNVPEK_.2, _LGIQAEPLYR_.2, _LGIQAEPLYR_.1, _ILEGLEK_.2, _ILEGLEK_.1, _PSLDFPASAFGFSSLQPAPPQLPSPAEPR_.3, _PSLDFPASAFGFSSLQPAPPQLPSPAEPR_.4, _LRLPDASR_.2, _SSLLLDTVTSIPSSR_.2, _SSLLLDTVTSIPSSR_.3, _AQWGENLQVT…	182	10.1315	10.4296	10.6726	10.7991	10.5049	10.5595	10.0303	11.2768	10.3415	10.7535	10.6207	11.1576	10.8563	10.2082	10.4385	10.4069	10.4536	10.7208	9.69521	10.198	10.4286	10.3217	10.4928	11.5904	9.97	10.1797	10.718	10.7433	10.6927	10.2825	9.96603	10.0112	9.58743	9.4528	10.476	10.1055	9.7651	9.31449	9.74714	10.289	12.3866	9.71965	10.5393	10.1017	9.31953
P08670	VIM	Vimentin	_EYQDLLNVK_.2, _EYQDLLNVK_.1, _GQGKSRLGDLYEEEMR_.3, _LGDLYEEEMR_.2, _LGDLYEEEMR_.1, _LGDLYEEEM[Oxidation (M)]R_.2, _ISLPLPNFSSLNLR_.2, _ISLPLPNFSSLNLR_.3, _VESLQEEIAFLK_.2, _FANYIDK_.1, _FANYIDK_.2, _GTNESLER_.2, _GTNESLER_.1, _SSVPGVR_.2, _KVESLQEEIAFLK_.3, _KVESLQEEIAFLK_.2, _FADLSEAANR_.2, _FADLSEAANR_.1, _LLEGEESR_.2, _LLEGEESR_.1, _TNEKVELQELNDR_.2, _TNEKVELQELNDR_.3, _MFGGPGTASR_.2, _M[Oxid…	180	15.2594	14.7203	14.7765	15.0005	15.8124	13.7709	13.3792	14.5712	14.7935	14.6204	15.0699	14.5452	15.217	13.8686	13.9187	13.0506	15.4862	15.8949	14.8743	15.1599	14.8575	13.5096	14.639	14.845	14.4836	14.8482	14.9674	14.5128	14.6451	14.4435	14.0387	15.956	15.5617	14.0458	14.1767	15.4814	14.3218	14.3628	15.0628	15.8637	12.3458	16.0605	15.9416	15.2684	14.9092
P09543	CNP	2',3'-cyclic-nucleotide 3'-phosphodiesterase	_AIFTGYYGK_.2, _AIFTGYYGK_.1, _LSPTDNLPR_.2, _QFVPGDEPR_.2, _QFVPGDEPR_.1, _GEEVGELSR_.2, _GEEVGELSR_.1, _GAFSEEYK_.2, _GAFSEEYK_.1, _M[Oxidation (M)]DLVTYFGK_.2, _MDLVTYFGK_.2, _MDLVTYFGK_.1, _M[Oxidation (M)]DLVTYFGK_.1, _RLDEDLAAYC[Carbamidomethyl (C)]R_.3, _RLDEDLAAYC[Carbamidomethyl (C)]R_.2, _WMLTLAK_.1, _WMLTLAK_.2, _WM[Oxidation (M)]LTLAK_.2, _WM[Oxidation (M)]LTLAK_.1, _AGQVFLEELGNHK_.2,…	179	16.3756	15.7896	15.2471	16.9425	15.2114	14.4938	15.237	13.3381	15.2664	15.5454	14.4721	14.7043	15.0901	15.2681	15.2426	15.4373	16.3942	16.0902	14.8485	15.1659	15.8573	14.376	16.1344	14.8844	14.4667	15.8755	15.2211	14.5954	15.1015	15.5124	15.3928	16.6402	16.1407	13.266	15.4728	15.915	15.0389	14.833	14.9581	16.9085	13.6417	15.2437	16.0927	15.4745	14.8874
P02768	ALB	Albumin	_VPQVSTPTLVEVSR_.2, _VPQVSTPTLVEVSR_.3, _KVPQVSTPTLVEVSR_.2, _KVPQVSTPTLVEVSR_.3, _QIKKQTALVELVK_.3, _YLYEIAR_.2, _YLYEIAR_.1, _QTALVELVK_.2, _QTALVELVK_.1, _LVAASQAALGL_.2, _LVAASQAALGL_.1, _RPC[Carbamidomethyl (C)]FSALEVDETYVPK_.3, _RPC[Carbamidomethyl (C)]FSALEVDETYVPK_.2, _RHPDYSVVLLLR_.3, _RHPDYSVVLLLR_.2, _RHPDYSVVLLLR_.4, _LVNEVTEFAK_.2, _LVNEVTEFAK_.1, _AAC[Carbamidomethyl (C)]LLPK_.1, _A…	177	15.7653	16.396	15.804	14.9187	15.1136	15.58	15.2506	17.3232	16.1673	14.6982	18.0398	15.8187	15.5553	15.0946	15.9447	13.2158	16.0309	13.7992	16.6603	16.2441	15.4713	15.0125	15.9475	16.2014	16.5418	15.6194	15.9145	15.7071	15.5775	13.7973	16.4409	16.4103	17.03	16.155	15.6342	13.7412	15.201	15.6197	17.2621	16.4873	16.6592	15.2496	15.5819	15.3648	16.1941
P14618	PKM	Pyruvate kinase PKM	_GDYPLEAVR_.2, _LAPITSDPTEATAVGAVEASFK_.2, _LAPITSDPTEATAVGAVEASFK_.3, _RFDEILEASDGIMVAR_.3, _RFDEILEASDGIMVAR_.2, _RFDEILEASDGIM[Oxidation (M)]VAR_.3, _RFDEILEASDGIMVAR_.4, _RFDEILEASDGIM[Oxidation (M)]VAR_.2, _APIIAVTR_.2, _APIIAVTR_.1, _GIFPVLC[Carbamidomethyl (C)]K_.2, _GIFPVLC[Carbamidomethyl (C)]K_.1, _PVAVALDTK_.2, _PVAVALDTK_.1, _VNFAMNVGK_.2, _VNFAMNVGK_.1, _VNFAM[Oxidation (M)]NVGK_.2, …	159	13.5796	13.7127	13.537	14.2231	13.6228	13.695	13.1494	13.8481	13.8755	13.8216	13.4575	14.5628	13.9494	13.4843	13.0333	12.9685	13.7393	13.6901	13.2831	13.2044	14.3317	13.4284	13.217	14.0247	13.2815	13.4378	13.5544	14.7055	13.855	13.5957	13.269	13.9581	13.6952	13.1216	14.4352	13.6262	13.3368	13.2683	14.0961	14.1538	13.3594	14.3845	14.2829	13.7114	13.1623
P07196	NEFL	Neurofilament light polypeptide	_EGLEETLR_.2, _EGLEETLR_.1, _FTVLTESAAK_.2, _FTVLTESAAK_.1, _FASFIER_.2, _FASFIER_.1, _LSFTSVGSITSGYSQSSQVFGR_.2, _LSFTSVGSITSGYSQSSQVFGR_.3, _[Acetyl (Protein N-term)]SSFSYEPYYSTSYK_.2, _YEEEVLSR_.2, _YEEEVLSR_.1, _ALYEQEIR_.2, _ALYEQEIR_.1, _AELEKRIDSLM[Oxidation (M)]DEISFLK_.3, _AELEKRIDSLMDEISFLK_.3, _YEEEVLSREDAEGR_.3, _YEEEVLSREDAEGR_.2, _SAYSSYSAPVSSSLSVR_.2, _SAYSSYSAPVSSSLSVR_.3, _TLEIEA…	158	16.9537	16.3667	16.5972	16.9656	16.2847	16.2321	16.1873	14.0921	16.4061	16.2118	16.2389	15.4544	15.6156	16.6862	16.7055	14.6018	17.5849	16.9963	15.7742	17.1052	16.7184	16.118	17.9045	15.5731	15.6153	16.5254	16.8801	15.1643	15.9124	17.5694	17.1726	18.634	17.3471	16.1908	15.9313	17.1796	17.123	17.4263	17.6147	17.919	14.9079	16.7102	17.4416	18.3391	17.9144
Q9UPA5	BSN	Protein bassoon	_TPGTAVVDLR_.2, _LLDTSFASSER_.2, _STAVPPVPGPGPGPGPGPGPGSTSR_.2, _STAVPPVPGPGPGPGPGPGPGSTSR_.3, _LEPLGPGSSGR_.2, _IGQLFQGPGR_.2, _ATSVPGPAQAAAPPEVGR_.2, _ATSVPGPAQAAAPPEVGR_.3, _ISSVPGTSR_.2, _DPEPPEPPTYR_.2, _YNLPNQVAPLAR_.2, _GPGGPQPGSR_.2, _QAQFALQR_.2, _ATAEFSTQTPSPAPASDMPR_.2, _ATAEFSTQTPSPAPASDM[Oxidation (M)]PR_.2, _ATAEFSTQTPSPAPASDMPR_.3, _ATAEFSTQTPSPAPASDM[Oxidation (M)]PR_.3, _YLGQGLQY…	152	11.0665	11.5696	11.7715	11.2347	11.6883	10.8127	10.8425	12.4308	11.7991	11.2398	12.0017	12.3602	11.7706	10.338	10.5349	11.3448	11.007	11.1831	10.8414	11.6871	11.6168	10.8965	9.77685	12.2087	11.3233	11.4317	12.0918	12.1265	11.6522		10.4485	8.20547	9.65589	10.3535	11.2128	10.019	8.78718	9.05464	8.71813	8.74594	8.89089	9.18422	7.70189	12.824	7.05219
Q14643	ITPR1	Inositol 1,4,5-trisphosphate receptor type 1	_YQLNLFAR_.2, _ATVTVNTSDLGNK_.2, _NLDWFPR_.2, _INDFFLR_.2, _ELVEVIK_.2, _ELVEVIK_.1, _C[Carbamidomethyl (C)]MSDENLPYDLR_.2, _LTFEVVNLAR_.2, _EAFAIVPVSPAEVR_.2, _SGGGVGDVLR_.2, _SGGGVGDVLR_.1, _DLQNFLR_.2, _LQDIVSALEDR_.2, _DSVLAASR_.2, _QPVFVQLLQGVFR_.2, _QPVFVQLLQGVFR_.3, _RLPALLEK_.2, _FLQTIVK_.1, _FLQTIVK_.2, _IGTSPVKEDKEAFAIVPVSPAEVR_.3, _IGTSPVKEDKEAFAIVPVSPAEVR_.4, _TTC[Carbamidomethyl (C)]…	151	9.25269	10.0827	9.40482	9.69877	10.2474	8.72959	10.2942	8.96503	9.48937	9.34854	8.54796	10.1358	9.79408	8.90146	8.9471	10.0078	9.31392	9.68143	9.59876	9.23321	10.069	10.2615	9.62559	10.1183	9.33847	9.26396	9.76759	10.1683	9.43044	12.106	9.60963	12.9693	13.3705	12.4005	13.4925	13.1836	11.8539	11.0353	7.74779	8.82589	7.17247	9.16981	9.78113	9.80069	9.53244
P50993	ATP1A2	Sodium/potassium-transporting ATPase subunit alpha-2	_GVGIISEGNETVEDIAAR_.2, _GVGIISEGNETVEDIAAR_.3, _LIFDNLK_.1, _LIFDNLK_.2, _AAVPDAVGK_.2, _AAVPDAVGK_.1, _GIVIATGDR_.2, _GIVIATGDR_.1, _SPEFTHENPLETR_.3, _SPEFTHENPLETR_.2, _VDNSSLTGESEPQTRSPEFTHENPLETR_.4, _VLGFC[Carbamidomethyl (C)]QLNLPSGK_.2, _LNIPMSQVNPR_.2, _LNIPM[Oxidation (M)]SQVNPR_.2, _QGAIVAVTGDGVNDSPALK_.2, _QGAIVAVTGDGVNDSPALK_.3, _LIFDNLKK_.2, _LIFDNLKK_.1, _ADIGIAMGISGSDVSK_.2, _ADI…	150	12.8828	14.049	12.8666	14.2486	14.9818	13.9968	13.9411	14.9031	13.1749	13.8168	12.6415	14.0478	14.5554	13.6195	13.6576	12.5593	13.0607	14.7681	13.9105	12.9118	14.388	13.9513	13.8175	15.6623	12.7089	14.0806	12.966	14.2154	14.6776	12.7413	13.8241	13.1018	14.1986	12.268	13.9817	14.7395	13.5923	13.6232	12.6353	14.0583	13.7294	12.9516	14.2041	13.8684	13.256
P61764	STXBP1	Syntaxin-binding protein 1	_EPLPSLEAVYLITPSEK_.2, _EPLPSLEAVYLITPSEK_.3, _SQLLILDR_.2, _SQLLILDR_.1, _VLVVDQLSMR_.2, _VLVVDQLSM[Oxidation (M)]R_.2, _REPLPSLEAVYLITPSEK_.3, _REPLPSLEAVYLITPSEK_.2, _LAEQIATLC[Carbamidomethyl (C)]ATLK_.2, _LAEQIATLC[Carbamidomethyl (C)]ATLK_.3, _VEQDLAMGTDAEGEK_.2, _VEQDLAM[Oxidation (M)]GTDAEGEK_.2, _ADDPTMGEGPDK_.2, _ADDPTM[Oxidation (M)]GEGPDK_.2, _TDEEISS_.1, _ISEQTYQLSR_.2, _ISEQTYQLSR_.…	150	15.1222	15.3062	15.3599	15.1962	15.2137	14.811	14.6548	14.3995	15.694	14.7405	15.232	15.4644	14.9325	14.4271	14.6717	12.881	15.0304	14.7588	14.8165	15.4309	15.3836	14.5692	13.9337	14.7221	15.1221	15.0724	15.7884	15.6491	15.1411	12.8401	14.702	13.1356	14.8589	14.7636	15.1871	14.0761	13.3438	13.8092	12.6937	13.684	12.2985	12.4774	12.4867	12.8721	12.8099
Q16555	DPYSL2	Dihydropyrimidinase-related protein 2	_VFNLYPR_.2, _VFNLYPR_.1, _GSPLVVISQGK_.2, _GSPLVVISQGK_.1, _IAVGSDADLVIWDPDSVK_.2, _IAVGSDADLVIWDPDSVK_.3, _ANITSLG_.1, _FQLTDC[Carbamidomethyl (C)]QIYEVLSVIR_.2, _FQLTDC[Carbamidomethyl (C)]QIYEVLSVIR_.3, _IVLEDGTLHVTEGSGR_.3, _IVLEDGTLHVTEGSGR_.2, _SSAEVIAQAR_.2, _SSAEVIAQAR_.1, _MVIPGGIDVHTR_.3, _MVIPGGIDVHTR_.2, _M[Oxidation (M)]VIPGGIDVHTR_.2, _M[Oxidation (M)]VIPGGIDVHTR_.3, _MVIPGGIDVHTR_…	142	15.5887	15.7739	15.9275	15.4068	16.3543	15.7435	15.5445	15.245	15.7962	16.5646	15.233	15.4206	16.4426	15.6975	15.6416	16.4372	15.5184	16.0367	14.9316	15.6911	15.543	15.8316	15.5482	15.9792	15.1812	15.409	15.6857	15.5824	16.3048	14.9619	15.6673	15.0653	14.7439	14.6111	15.0854	15.7659	14.271	14.4097	14.7606	15.6591	14.199	14.1552	15.6337	15.0703	14.3056
P19367	HK1	Hexokinase-1	_SANLVAATLGAILNR_.2, _SANLVAATLGAILNR_.3, _ITPELLTR_.2, _ITPELLTR_.1, _FLLSESGSGK_.2, _FLLSESGSGK_.1, _DFNPTATVK_.2, _DFNPTATVK_.1, _NILIDFTK_.2, _NILIDFTK_.1, _LNVTVGVDGTLYK_.2, _LSDETLIDIMTR_.2, _LSDETLIDIM[Oxidation (M)]TR_.2, _LSDETLIDIMTR_.3, _LSDETLIDIMTR_.1, _LGVEPSDDDC[Carbamidomethyl (C)]VSVQHVC[Carbamidomethyl (C)]TIVSFR_.3, _MLPTFVR_.2, _M[Oxidation (M)]LPTFVR_.2, _MLPTFVR_.1, _LVPDSDV…	139	14.3983	15.0219	14.7091	14.7611	15.002	15.1146	14.8694	14.8372	15.2146	14.7987	14.4639	15.2839	15.1578	14.7464	14.8077	15.2536	14.3801	14.7077	14.7169	14.7047	15.1829	15.0833	14.2074	14.6446	15.2535	15.046	14.9884	15.4412	15.2561	13.9079	14.9342	12.7334	13.5878	14.267	14.3708	14.0898	13.6468	13.7688	13.7541	14.0735	13.6945	12.8639	13.5908	13.6972	13.1321
P98160	HSPG2	Basement membrane-specific heparan sulfate proteoglycan core protein	_TPSGLYLGTC[Carbamidomethyl (C)]ER_.2, _LLSGPYFWSLPSR_.2, _LEGDTLIIPR_.2, _C[Carbamidomethyl (C)]LC[Carbamidomethyl (C)]LPGFSGPR_.2, _ALEVEEC[Carbamidomethyl (C)]R_.2, _C[Carbamidomethyl (C)]PPGYIGLSC[Carbamidomethyl (C)]QDC[Carbamidomethyl (C)]APGYTR_.2, _C[Carbamidomethyl (C)]PPGYIGLSC[Carbamidomethyl (C)]QDC[Carbamidomethyl (C)]APGYTR_.3, _TC[Carbamidomethyl (C)]ESLGAGGYR_.2, _LGTVPQFPR_.2, _Y…	138	11.6533	11.7875	11.7505	10.9644	11.8839	11.4627	10.2171	11.8679	11.6692	10.9814	10.8692	11.4056	11.125	10.5559	9.90646	11.8995	12.6683	11.5366	11.9226	11.5624	11.5803	11.0319	9.95532	11.8127	11.5739	11.8188	11.4736	12.2303	11.3653	9.28035	10.7146	10.7866	11.2058	11.0957	10.7758	10.2572	9.7034	9.76186	11.8797	11.0846	12.9466	11.4504	11.2812	10.3784	10.4125
O15020	SPTBN2	Spectrin beta chain, non-erythrocytic 2	_LEALGTGWEELGR_.2, _VQAVDAVAAELAAER_.2, _VQAVDAVAAELAAER_.3, _VGDLYSDLR_.2, _SLFDANR_.2, _RLQDFLR_.2, _SLDDFQAWLGR_.2, _LEDLEVVQQR_.2, _VVNAAIATASSASGEPEEPVVPSTTR_.3, _VVNAAIATASSASGEPEEPVVPSTTR_.2, _EVQTGWEDLR_.2, _DVEDEILWVTER_.2, _DVEDEILWVTER_.3, _LLEVLSGEILPKPTK_.3, _LLEVLSGEILPKPTK_.2, _KHEAIETDIVAYSGR_.3, _KHEAIETDIVAYSGR_.2, _AAELQAQWER_.2, _ELDDLEQWIQER_.2, _SAELGC[Carbamidomethyl (C)]TV…	136	10.7777	10.1795	10.6112	10.1126	10.9645	9.61018	9.81368	11.1376	10.9211	10.973	11.1806	10.9513	10.9864	9.19002	9.78376	10.5304	10.2417	10.547	9.69466	10.5277	10.4585	9.26245	9.5346	11.595	9.51314	10.1387	10.5538	10.006	10.3807	9.29046	9.59308	10.4946	11.3418	11.3238	10.8533	11.3103	10.004	10.0805	9.8064	9.61683	9.58775	8.69153	8.94191	8.43487	8.98219
P04264	KRT1	Keratin, type II cytoskeletal 1	_LALDLEIATYR_.2, _SLVNLGGSK_.1, _SLVNLGGSK_.2, _QISNLQQSISDAEQR_.2, _QISNLQQSISDAEQR_.3, _IEISELNR_.2, _IEISELNR_.1, _NKLNDLEDALQQAK_.2, _NKLNDLEDALQQAK_.3, _THNLEPYFESFINNLR_.3, _THNLEPYFESFINNLR_.2, _THNLEPYFESFINNLR_.4, _SLNNQFASFIDKVR_.3, _SLNNQFASFIDKVR_.2, _AQYEDIAQK_.1, _AQYEDIAQK_.2, _TNAENEFVTIK_.2, _TNAENEFVTIK_.1, _DYQELMNTK_.2, _DYQELMNTK_.1, _DYQELM[Oxidation (M)]NTK_.2, _LNDLEDALQQA…	132	13.7178	13.8809	14.204	13.5991	13.8658	13.8142	14.2158	13.4851	12.8299	14.0805	14.9904	11.6987	12.6522	13.3987	14.7346	12.3508	14.1237	13.371	14.3169	14.5237	14.9272	13.2987	15.8058	13.38	13.9036	15.5152	13.0895	13.2824	12.2454	14.2755	14.868	14.7286	12.9258	13.506	15.311	13.6113	15.888	16.5601	17.3848	16.508	13.7942	17.8692	16.9909	15.8155	17.1748
P46459	NSF	Vesicle-fusing ATPase	_NFSGAELEGLVR_.2, _KFLALLR_.2, _LFADAEEEQR_.2, _WGDPVTR_.2, _LLDYVPIGPR_.2, _LLDYVPIGPR_.1, _YVGESEANIR_.2, _THPSVVPGSIAFSLPQR_.3, _THPSVVPGSIAFSLPQR_.2, _KLLIIGTTSR_.2, _KLLIIGTTSR_.3, _IAEESNFPFIK_.2, _LQILHIHTAR_.2, _LQILHIHTAR_.3, _EEGASPLDFD_.1, _EEGASPLDFD_.2, _EFSDIFR_.2, _EFSDIFR_.1, _AESLQVTR_.2, _TPLVSVLLEGPPHSGK_.3, _TPLVSVLLEGPPHSGK_.2, _IEVGLVVGNSQVAFEK_.2, _SQLSC[Carbamidomethyl (C)…	132	11.9945	12.7382	12.1105	12.943	13.1219	13.307	12.9891	12.4499	12.4972	11.9793	11.6873	13.1796	12.9623	13.1487	13.1099	11.09	12.0634	12.7745	12.5387	11.7746	13.3085	13.0931	12.4153	10.9466	11.7827	12.039	12.1337	13.3528	12.9291	12.1803	12.8519	11.8163	12.5878	10.5934	12.6647	12.1415	12.3827	12.6079	10.7692	12.5218	11.4435	10.5336	11.9209	12.5349	11.5908
P35527	KRT9	Keratin, type I cytoskeletal 9	_HGVQELEIELQSQLSK_.3, _HGVQELEIELQSQLSK_.2, _TLLDIDNTR_.2, _TLLDIDNTR_.1, _MTLDDFR_.2, _M[Oxidation (M)]TLDDFR_.2, _FSSSSGYGGGSSR_.2, _QEYEQLIAK_.2, _QEYEQLIAK_.1, _GGGGSFGYSYGGGSGGGFSASSLGGGFGGGSR_.3, _GGGGSFGYSYGGGSGGGFSASSLGGGFGGGSR_.2, _GGGGSFGYSYGGGSGGGFSASSLGGGFGGGSR_.4, _QGVDADINGLR_.2, _QGVDADINGLR_.1, _HGVQELEIELQSQLSKK_.3, _HGVQELEIELQSQLSKK_.2, _HGVQELEIELQSQLSKK_.4, _DIENQYETQITQIEHEV…	129	12.1023	12.0739	10.8797	12.9753	10.4715	12.4556	10.6686	10.3773	12.0625	12.6102	11.3812	11.4932	9.48911	12.4555	12.0892	11.2736	10.4998	12.9019	13.9192	10.0749	12.8116	11.2319	11.109	8.83232	13.6866	15.7945	13.038	12.3566	10.7745	13.7567	12.3932	11.3547	11.6996	11.5578	11.742	8.48129	10.9229	13.3553	12.3807	14.114	13.6697	9.9472	12.9918	10.8039	11.7456
P49327	FASN	Fatty acid synthase	_GTPLISPLIK_.2, _LQVVDQPLPVR_.2, _ELNLVLSVR_.2, _DNLEFFLAGIGR_.2, _SEGVVAVLLTK_.2, _VLEALLPLK_.2, _QEPLLIGSTK_.2, _AGLYGLPR_.2, _TGTVSLEVR_.2, _VAAAVDLIIK_.2, _LSFFFDFR_.2, _VLFPATGYLSIVWK_.2, _FPQLDSTSFANSR_.2, _SLLVNPEGPTLMR_.2, _SLLVNPEGPTLM[Oxidation (M)]R_.2, _QELSFAAR_.2, _EGGFLLLHTLLR_.2, _EGGFLLLHTLLR_.3, _RPTPQDSPIFLPVDDTSFR_.3, _RPTPQDSPIFLPVDDTSFR_.2, _LPEDPLLSGLLDSPALK_.2, _LPEDPLLSGL…	129	11.2601	10.4718	11.8342	11.086	11.1764	10.3633	9.85924	10.0821	11.2542	10.4147	11.9604	10.8121	10.5407	10.1377	9.85397	10.0722	11.4239	10.7659	9.97028	12.1511	11.2179	10.0458	9.84586	9.53777	10.544	10.263	11.7412	10.8069	10.5895	9.42883	9.69462	11.0795	10.7364	11.7296	11.7457	11.4851	10.5035	9.79819	10.0943	9.95916	10.6015	10.0188	10.4398	10.2316	8.88077
P04406	GAPDH	Glyceraldehyde-3-phosphate dehydrogenase	_VPTANVSVVDLTC[Carbamidomethyl (C)]R_.2, _VPTANVSVVDLTC[Carbamidomethyl (C)]R_.3, _VIPELNGKLTGM[Oxidation (M)]AFRVPTANVSVVDLTC[Carbamidomethyl (C)]R_.4, _VIPELNGK_.1, _VIPELNGK_.2, _LVINGNPITIFQER_.2, _LVINGNPITIFQER_.3, _LISWYDNEFGYSNR_.2, _LISWYDNEFGYSNR_.3, _GALQNIIPASTGAAK_.2, _GALQNIIPASTGAAK_.3, _GALQNIIPASTGAAK_.1, _VGVNGFGR_.2, _VGVNGFGR_.1, _LTGMAFR_.2, _LTGM[Oxidation (M)]AFR_.2, _LTGMA…	125	14.6937	15.0561	13.7543	13.9191	16.2514	14.9518	14.6733	16.0901	14.7411	15.6665	13.7034	14.6059	16.6164	14.5589	14.8973	15.4342	14.6095	16.0358	14.4376	14.1527	14.3901	15.5893	15.2244	16.2972	13.8384	15.4256	14.1615	14.0964	16.2846	14.6136	14.73	15.2115	14.5028	13.1972	13.4435	16.0983	15.5237	14.592	14.3589	15.0712	12.0261	14.6492	16.2962	15.8768	14.4217
P12111	COL6A3	Collagen alpha-3(VI) chain	_ALILVGLER_.2, _SQAPVLDAIR_.2, _SSGIVSLGVGDR_.2, _NILVSSAGSR_.2, _ITEGVPQLLIVLTADR_.2, _ITEGVPQLLIVLTADR_.3, _VPQIAFVITGGK_.2, _DSFQEVLR_.2, _VVESLDVGQDR_.2, _ELPNIEER_.2, _ALEFVAR_.2, _LSDAGITPLFLTR_.2, _LSDAGITPLFLTR_.3, _VAVFFSNTPTR_.2, _QLGTVQQVISER_.2, _DVVFLLDGSEGVR_.2, _LLVLITGGK_.2, _QFGVAPFTIAR_.2, _SGFPLLK_.2, _QINVGNALEYVSR_.2, _TELQTITNDPR_.2, _NNLFTSSAGYR_.2, _AAPLQGMLPGLLAPLR_.2, _A…	125	11.3037	9.77759	11.5207	10.174	12.3473	11.4872	9.71529	11.5413	10.1523	9.19806	10.176	10.4065	11.0117	9.26294	10.9054	10.2008	11.8486	11.8597	12.5688	11.3844	11.2298	9.94574	10.3415	9.36332	11.6867	11.8915	10.7308	11.9793	11.3722	9.86287	10.73	10.0465	11.2679	11.4364	10.8354	10.2892	9.96313	10.5507	12.3064	10.4988	11.9838	11.3656	12.2016	9.89665	11.687
P68363	TUBA1B	Tubulin alpha-1B chain	_AVFVDLEPTVIDEVR_.2, _AVFVDLEPTVIDEVR_.3, _NLDIERPTYTNLNR_.3, _NLDIERPTYTNLNR_.2, _DVNAAIATIK_.2, _DVNAAIATIK_.1, _IHFPLATYAPVISAEK_.2, _IHFPLATYAPVISAEK_.3, _AFVHWYVGEGMEEGEFSEAR_.3, _AFVHWYVGEGM[Oxidation (M)]EEGEFSEAR_.3, _AFVHWYVGEGMEEGEFSEAR_.2, _AFVHWYVGEGM[Oxidation (M)]EEGEFSEAR_.2, _AVC[Carbamidomethyl (C)]MLSNTTAIAEAWAR_.2, _AVC[Carbamidomethyl (C)]MLSNTTAIAEAWAR_.3, _AVC[Carbamidomethy…	125	19.199	18.974	18.1082	18.0679	17.4378	16.6975	16.3931	17.688	17.1194	18.8359	18.2882	17.8936	17.3639	16.1566	18.603	17.2783	18.0546	18.8814	18.2107	17.8732	17.8478	18.2158	18.1221	17.3809	18.5004	18.5769	17.3795	17.5148	17.118	17.5349	17.9501	18.3218	18.2782	17.1692	17.0298	16.6446	17.2926	17.25	16.5863	17.388	17.6108	16.2889	18.3093	15.4557	17.1322
P21333	FLNA	Filamin-A	_YGGDEIPFSPYR_.2, _EATTEFSVDAR_.2, _AEAGVPAEFSIWTR_.2, _AFGPGLQGGSAGSPAR_.2, _GAGTGGLGLAVEGPSEAK_.2, _LSPFMADIR_.2, _LSPFM[Oxidation (M)]ADIR_.2, _EAGAGGLAIAVEGPSK_.2, _VEPGLGADNSVVR_.2, _AYGPGIEPTGNMVK_.2, _LPQLPITNFSR_.2, _ANLPQSFQVDTSK_.2, _VGSAADIPINISETDLSLLTATVVPPSGR_.3, _AGQSAAGAAPGGGVDTR_.2, _SPFSVAVSPSLDLSK_.2, _GLVEPVDVVDNADGTQTVNYVPSR_.3, _EGPYSISVLYGDEEVPR_.2, _EGPYSISVLYGDEEVPR_.3, _…	123	10.3644	9.7054	10.3732	9.51309	10.9952	11.2247	9.45449	11.5041	10.1672	9.73118	9.99441	10.2259	10.6262	9.58017	9.93032	10.5725	12.0365	10.8731	10.9726	9.36608	9.91214	9.91461	9.77136	10.6715	9.99904	11.1012	9.76803	11.2326	10.6226	9.99251	9.90666	10.0797	10.0547	9.66379	9.6124	9.83148	9.54881	9.43249	10.9654	9.99289	9.93027	11.9098	11.0827	10.5086	10.3458
P06733	ENO1	Alpha-enolase	_SPDDPSRYISPDQLADLYK_.3, _TIAPALVSK_.2, _TIAPALVSK_.1, _IEEELGSK_.2, _IEEELGSK_.1, _VVIGMDVAASEFFR_.2, _VVIGM[Oxidation (M)]DVAASEFFR_.2, _VVIGM[Oxidation (M)]DVAASEFFR_.3, _VVIGMDVAASEFFR_.3, _EGLELLK_.1, _EGLELLK_.2, _LAMQEFMILPVGAANFR_.2, _LAMQEFMILPVGAANFR_.3, _LAM[Oxidation (M)]QEFMILPVGAANFR_.2, _LAMQEFM[Oxidation (M)]ILPVGAANFR_.3, _LAM[Oxidation (M)]QEFMILPVGAANFR_.3, _LAMQEFM[Oxidation (…	120	10.5373	11.6433	9.58637	11.484	11.9554	13.5359	12.9997	11.8919	11.0308	12.148	9.36359	12.6193	12.4407	13.4108	12.8202	12.0124	10.5057	11.8805	11.5426	9.42451	12.2477	12.9609	12.6268	12.2251	9.68477	11.2831	9.30813	12.3917	12.2633	12.0977	12.684	10.7397	11.0682	9.19948	12.2652	11.6198	13.174	12.9864	11.5028	12.074	11.0943	12.7051	13.0766	13.743	12.6597
Q9Y2J2	EPB41L3	Band 4.1-like protein 3	_VVQETVLVEER_.2, _LLLPEAPPK_.2, _ASALIDRPAPYFER_.3, _ASALIDRPAPYFER_.2, _AVLEQEETAAASR_.2, _TETISFGSVSPGGVK_.2, _GEEVTPISAIR_.2, _YYLC[Carbamidomethyl (C)]LQLR_.2, _KGEEVTPISAIR_.2, _KGEEVTPISAIR_.3, _FLTLGSK_.2, _FLTLGSK_.1, _DYFGLTYR_.2, _DYFGLTYR_.1, _LMDGSEIFSLLESAR_.2, _LMDGSEIFSLLESAR_.3, _LM[Oxidation (M)]DGSEIFSLLESAR_.3, _LM[Oxidation (M)]DGSEIFSLLESAR_.2, _EVTDKEQEFAAR_.2, _EVTDKEQEFAAR…	117	12.6947	12.7407	13.1745	12.6813	13.2534	13.0812	12.95	11.8773	12.7121	12.4788	12.6954	12.6968	12.7106	13.0694	13.0662	12.7905	12.7692	13.0507	12.0217	13.0522	12.9121	12.8692	12.9534	12.4899	12.1088	11.7623	13.033	12.6324	12.9835	13.2843	13.0916	12.0198	12.4605	11.8232	12.2782	12.6781	12.2242	12.4941	11.5227	12.1505	11.7101	10.5004	12.1675	13.1424	12.2598
P12814	ACTN1	Alpha-actinin-1	_LASDLLEWIR_.2, _FAIQDISVEETSAK_.2, _VGWEQLLTTIAR_.2, _VGWEQLLTTIAR_.3, _TIPWLENR_.2, _DLLLDPAWEK_.2, _TINEVENQILTR_.2, _TINEVENQILTR_.3, _ALDFIASK_.1, _ALDFIASK_.2, _GYEEWLLNEIR_.2, _GYEEWLLNEIR_.3, _LMLLLEVISGER_.2, _LM[Oxidation (M)]LLLEVISGER_.2, _IMSIVDPNR_.2, _IM[Oxidation (M)]SIVDPNR_.2, _LSNRPAFMPSEGR_.3, _LSNRPAFMPSEGR_.2, _LSNRPAFM[Oxidation (M)]PSEGR_.3, _LSNRPAFM[Oxidation (M)]PSEGR_.…	116	12.0474	11.8896	12.5666	12.213	11.8352	10.7195	10.6137	13.2775	12.8918	11.4608	12.5065	12.783	11.8631	11.0009	10.8271	11.6378	12.3223	11.5606	11.7981	12.466	12.3562	11.073	10.2258	12.3146	11.9835	12.069	12.7143	12.4592	11.3708	9.46878	10.6079	10.7312	10.4169	10.1454	10.1476	9.87424	9.12087	9.25562	10.3514	9.90635	10.6601	11.1988	10.2647	9.9119	9.45362
P55072	VCP	Transitional endoplasmic reticulum ATPase	_NVFIIGATNRPDIIDPAILRPGR_.4, _NVFIIGATNRPDIIDPAILRPGR_.3, _KGDIFLVR_.2, _ESIESEIRR_.2, _LGDVISIQPC[Carbamidomethyl (C)]PDVK_.2, _WALSQSNPSALR_.2, _LAGESESNLR_.2, _EMVELPLR_.2, _EM[Oxidation (M)]VELPLR_.2, _GDTVLLK_.1, _GDTVLLK_.2, _AHVIVMAATNRPNSIDPALR_.3, _AHVIVMAATNRPNSIDPALR_.4, _AIGVKPPR_.2, _MDELQLFR_.2, _M[Oxidation (M)]DELQLFR_.2, _EVDIGIPDATGR_.2, _EVDIGIPDATGR_.1, _QAAPC[Carbamidomethyl …	112	10.9951	11.8004	11.0003	12.1452	12.1549	11.9124	11.2816	12.1772	11.4583	12.0118	10.4715	12.2359	12.3701	11.896	11.4509	9.72184	11.0329	11.8951	11.284	10.8309	12.1836	11.8545	11.0785	12.0216	10.7324	11.3013	11.0848	12.1638	12.1512	11.2382	11.377	10.3504	11.3469	10.22	12.0945	11.9121	11.6039	10.6782	11.2006	11.5857	9.72627	11.4546	11.7712	11.7782	10.7595
P35580	MYH10	Myosin-10	_SALLDEKR_.2, _IVFQEFR_.2, _ALELDPNLYR_.2, _ELDDATEANEGLSR_.2, _EDQSILC[Carbamidomethyl (C)]TGESGAGK_.2, _SDLLLEGFNNYR_.2, _ELEAELEDER_.2, _ALEQQVEEMR_.2, _VKPLLQVTR_.2, _YEILTPNAIPK_.2, _QLEEAEEEATR_.2, _LDPHLVLDQLR_.3, _LDPHLVLDQLR_.2, _EQADFAVEALAK_.2, _AGVLAHLEEER_.2, _AGVLAHLEEER_.3, _TGLEDPER_.2, _TGLEDPER_.1, _LVWIPSER_.2, _GGPISFSSSR_.2, _GGPISFSSSR_.1, _FVAELWK_.2, _FVAELWK_.1, _DELADEIT…	111	13.2619	13.0573	13.4308	12.971	12.8357	14.6483	15.0476	12.3149	13.255	13.3369	13.0405	12.8188	12.6973	14.2205	14.5406	13.4814	13.6918	12.8536	12.7049	13.343	13.0384	13.5715	16.1253	12.0087	12.6092	12.8905	13.3311	12.7088	12.5424	15.5207	14.9373	13.0061	12.8183	12.6098	12.6933	12.9377	15.106	15.0934	12.7019	13.0745	12.9751	12.4499	13.4127	15.6625	15.5615
P08133	ANXA6	Annexin A6	_MLVVLLQGTR_.2, _M[Oxidation (M)]LVVLLQGTR_.2, _DLEADIIGDTSGHFQK_.2, _DLEADIIGDTSGHFQK_.3, _C[Carbamidomethyl (C)]LIEILASR_.2, _EAILDIITSR_.2, _GLGTDEDTIIDIITHR_.3, _GLGTDEDTIIDIITHR_.2, _LVFDEYLK_.2, _LVFDEYLK_.1, _SEIDLLNIR_.2, _SEIDLLNIR_.1, _VFQEFIK_.1, _VFQEFIK_.2, _SEIDLLNIRR_.2, _SEIDLLNIRR_.3, _SEISGDLAR_.2, _SELDMLDIR_.2, _SELDM[Oxidation (M)]LDIR_.2, _SELDMLDIR_.1, _ILISLATGHR_.2, _ILIS…	110	11.9595	11.5822	11.8655	12.0492	12.6326	12.6909	12.8235	12.1098	12.0108	12.4809	12.4669	11.516	12.226	13.0847	12.976	11.565	12.2556	12.7181	11.7629	12.2268	11.8064	13.3503	13.119	13.4007	11.5691	11.9675	12.3256	10.9551	12.211	13.2552	12.9189	12.6313	11.7641	11.5696	10.7489	12.4509	12.6596	12.0534	11.9836	11.8521	10.7321	10.8683	12.4808	13.9983	12.7315
P12277	CKB	Creatine kinase B-type	_GTGGVDTAAVGGVFDVSNADR_.2, _GTGGVDTAAVGGVFDVSNADR_.3, _DLFDPIIEDR_.2, _LAVEALSSLDGDLAGR_.2, _LAVEALSSLDGDLAGR_.3, _TFLVWVNEEDHLR_.3, _TFLVWVNEEDHLR_.2, _LLIEMEQR_.2, _LLIEM[Oxidation (M)]EQR_.2, _LLIEMEQR_.1, _RAIEKLAVEALSSLDGDLAGR_.3, _RAIEKLAVEALSSLDGDLAGR_.4, _LGFSEVELVQMVVDGVK_.3, _LGFSEVELVQM[Oxidation (M)]VVDGVK_.3, _LGFSEVELVQMVVDGVK_.2, _LGFSEVELVQM[Oxidation (M)]VVDGVK_.2, _RGTGGVDTAAVGG…	109	15.336	15.402	15.347	15.9837	15.8957	13.7277	15.2222	16.2728	15.5599	15.3613	15.6343	16.1115	15.2686	13.6225	15.3038	14.262	15.7168	16.037	15.4717	15.8892	16.2864	14.3477	15.0698	16.8819	14.9064	15.4169	15.4558	15.665	15.4232	13.3257	15.1761	14.6217	15.7229	14.7679	15.9017	14.9722	13.9703	15.277	14.032	15.2928	13.5232	14.8739	14.5907	13.9975	14.7646
P25705	ATP5F1A	ATP synthase subunit alpha, mitochondrial	_VLSIGDGIAR_.2, _TGAIVDVPVGEELLGR_.2, _TGAIVDVPVGEELLGR_.3, _ELIIGDR_.1, _ELIIGDR_.2, _EAYPGDVFYLHSR_.2, _EAYPGDVFYLHSR_.3, _STVAQLVK_.1, _PAINVGLSVSR_.2, _APGIIPR_.2, _APGIIPR_.1, _AVDSLVPIGR_.2, _AVDSLVPIGR_.1, _GIRPAINVGLSVSR_.3, _GIRPAINVGLSVSR_.2, _QMSLLLR_.2, _QM[Oxidation (M)]SLLLR_.2, _QMSLLLR_.1, _EVAAFAQFGSDLDAATQQLLSR_.3, _EVAAFAQFGSDLDAATQQLLSR_.2, _EIVTNFLAGFEA_.2, _LKEIVTNFLAGFEA_.2…	109	17.1196	17.1251	16.8791	16.8411	17.24	17.7495	17.2838	17.289	17.4128	17.0113	16.1427	17.1846	16.6312	16.9172	17.148	17.1506	17.1055	17.2598	16.9786	17.3545	17.25	17.7583	16.8967	17.4812	17.2236	17.1548	17.1613	17.437	17.17	15.6332	17.0756	16.577	16.5654	16.0541	16.6888	16.7879	16.8126	16.7129	16.3051	16.8877	15.4784	15.8225	16.3066	17.2854	16.2248
P35579	MYH9	Myosin-9	_VVFQEFR_.2, _GDLPFVVPR_.2, _ALELDSNLYR_.2, _RGDLPFVVPR_.3, _RGDLPFVVPR_.2, _IMGIPEEEQMGLLR_.2, _IM[Oxidation (M)]GIPEEEQMGLLR_.2, _IM[Oxidation (M)]GIPEEEQM[Oxidation (M)]GLLR_.2, _VISGVLQLGNIVFK_.2, _VISGVLQLGNIVFK_.3, _VKPLLQVSR_.2, _QLEEAEEEAQR_.2, _YEILTPNSIPK_.2, _FVSELWK_.2, _ELESQISELQEDLESER_.3, _ELESQISELQEDLESER_.2, _LEVNLQAMK_.2, _ELEDATETADAMNR_.2, _ELEDATETADAM[Oxidation (M)]NR_.2, …	109	11.5424	11.828	12.1104	11.4381	11.714	11.038	10.5405	10.9045	11.676	10.9595	11.6198	11.7377	11.4408	10.8465	10.6079	11.0428	11.7667	11.465	11.7104	11.988	11.7265	10.6371	10.8355	10.2025	11.4959	11.5756	11.9444	11.8305	11.1922	10.0348	10.4995	11.1917	11.5098	10.863	11.1781	10.5656	9.86755	10.3128	11.3378	10.9316	10.0345	11.009	11.0331	10.5393	10.108
P68371	TUBB4B	Tubulin beta-4B chain	_YLTVAAVFR_.2, _YLTVAAVFR_.1, _AVLVDLEPGTMDSVR_.2, _AVLVDLEPGTM[Oxidation (M)]DSVR_.2, _AVLVDLEPGTMDSVR_.3, _AVLVDLEPGTM[Oxidation (M)]DSVR_.3, _LHFFM[Oxidation (M)]PGFAPLTSR_.3, _LHFFM[Oxidation (M)]PGFAPLTSR_.2, _LHFFMPGFAPLTSR_.2, _LHFFMPGFAPLTSR_.3, _KLAVNMVPFPR_.2, _KLAVNM[Oxidation (M)]VPFPR_.2, _KLAVNM[Oxidation (M)]VPFPR_.3, _KLAVNMVPFPR_.3, _IREEYPDR_.3, _IREEYPDR_.2, _FPGQLNADLR_.2, _FP…	109	18.0906	17.9979	18.9257	18.5074	18.0583	18.314	17.4176	18.0101	18.0865	17.6729	18.4572	18.1242	17.7799	17.9054	17.5221	17.7958	18.2091	17.86	17.1694	18.5302	18.5516	17.5114	17.1797	18.0208	17.633	17.0114	18.4694	18.385	17.9521	17.3114	17.31	17.1263	17.4118	17.4845	18.3369	17.4467	16.9633	16.4997	16.5681	17.4218	16.5791	16.2797	16.9786	17.3614	15.8095
Q05193	DNM1	Dynamin-1	_DTLPGLR_.2, _DTLPGLR_.1, _TSGNQDEILVIR_.2, _SPTSSPTPQR_.2, _FTDFEEVR_.2, _FTDFEEVR_.1, _NFRPDDPAR_.2, _GMEDLIPLVNR_.2, _GM[Oxidation (M)]EDLIPLVNR_.2, _GMEDLIPLVNR_.3, _GMEDLIPLVNR_.1, _KFFLSHPSYR_.2, _KFFLSHPSYR_.3, _VPVGDQPPDIEFQIR_.2, _VPVGDQPPDIEFQIR_.3, _PGASPDPFGPPPQVPSRPNR_.3, _AGVYPER_.2, _AGVYPER_.1, _IEGSGDQIDTYELSGGAR_.2, _IEGSGDQIDTYELSGGAR_.3, _NLVDSYMAIVNK_.2, _NLVDSYM[Oxidation (M…	109	13.1113	13.0909	12.0522	12.7934	13.1009	11.526	12.9928	11.6976	13.7131	12.4815	12.8219	13.5724	12.6055	12.34	12.8123	13.0175	13.0652	12.9061	12.9434	12.4435	13.0701	12.1692	12.6833	11.1054	12.6292	13.2712	12.8768	12.6336	12.865	12.4387	12.4686	11.8889	12.1217	11.6679	11.4989	11.8826	8.84847	12.159	11.5391	11.9812	12.0942	10.56	11.1373	11.7594	11.808
P10809	HSPD1	60 kDa heat shock protein, mitochondrial	_AAVEEGIVLGGGC[Carbamidomethyl (C)]ALLR_.2, _AAVEEGIVLGGGC[Carbamidomethyl (C)]ALLR_.3, _VTDALNATR_.2, _VGLQVVAVK_.2, _VGLQVVAVK_.1, _GYISPYFINTSK_.2, _APGFGDNR_.2, _IGIEIIK_.1, _IGIEIIK_.2, _IGIEIIKR_.2, _GIIDPTK_.1, _GIIDPTK_.2, _ISSIQSIVPALEIANAHR_.3, _ISSIQSIVPALEIANAHR_.2, _IPAMTIAK_.2, _IPAMTIAK_.1, _GVMLAVDAVIAELKK_.3, _GVM[Oxidation (M)]LAVDAVIAELKK_.3, _GVMLAVDAVIAELKK_.2, _GVM[Oxidation…	108	12.628	13.3031	12.4032	12.6813	13.6056	13.3948	12.9564	13.7554	12.6681	12.5344	11.273	12.8454	13.0612	12.9589	12.9443	12.5351	12.6099	13.1825	13.0077	12.6332	13.0904	12.8778	12.5762	13.4717	12.5384	13.2314	12.2385	12.9627	12.8858	11.8576	12.8397	12.4532	13.2211	12.1118	12.4997	13.483	12.6276	12.7911	12.667	13.0001	10.3705	12.0006	12.8809	12.6924	12.5811
P38606	ATP6V1A	V-type proton ATPase catalytic subunit A	_GVNVSALSR_.2, _GVNVSALSR_.1, _LASFYER_.2, _LASFYER_.1, _EILQEEEDLAEIVQLVGK_.3, _EILQEEEDLAEIVQLVGK_.2, _EASIYTGITLSEYFR_.2, _EASIYTGITLSEYFR_.3, _LPANHPLLTGQR_.2, _LPANHPLLTGQR_.3, _FTMVQVWPVR_.2, _FTM[Oxidation (M)]VQVWPVR_.2, _TVISQSLSK_.2, _TVISQSLSK_.1, _HFTEFVPLR_.3, _HFTEFVPLR_.2, _ITWSIIR_.2, _LAEMPADSGYPAYLGAR_.2, _LAEM[Oxidation (M)]PADSGYPAYLGAR_.2, _LAEMPADSGYPAYLGAR_.3, _LAEM[Oxidati…	108	13.5869	13.7759	13.474	13.6274	13.4319	12.7438	12.9093	13.1569	14.1594	13.7197	13.7601	13.997	13.5626	12.5182	12.9414	12.7267	13.6295	13.2579	13.8618	13.5873	13.5707	12.6298	12.1567	12.5685	13.5366	13.8564	13.9838	13.8948	13.4007	12.6488	12.127	12.8929	12.6148	13.0561	12.8105	12.5551	11.3828	12.2712	12.6246	12.7443	13.4204	11.6201	12.4065	12.2625	11.8444
Q12860	CNTN1	Contactin-1	_ASPFPVYK_.2, _ASPFPVYK_.1, _NDGGIYTC[Carbamidomethyl (C)]FAENNR_.2, _FIPLIPIPER_.2, _FIPLIPIPER_.3, _AVDLIPWMEYEFR_.2, _AVDLIPWM[Oxidation (M)]EYEFR_.2, _AVDLIPWMEYEFR_.3, _STEATLSFGYLDPFPPEERPEVR_.3, _STEATLSFGYLDPFPPEERPEVR_.4, _STEATLSFGYLDPFPPEERPEVR_.2, _ATSVALTWSR_.2, _ATSVALTWSR_.1, _TDPPIIEGNMEAAR_.2, _TDPPIIEGNM[Oxidation (M)]EAAR_.2, _IVESYQIR_.2, _ELTITWAPLSR_.2, _ELTITWAPLSR_.3, _NFM…	108	12.8569	13.6303	13.7902	13.6622	13.9657	15.0194	14.5487	13.7205	13.5842	14.3513	13.713	13.7629	14.171	14.9329	14.1265	16.5679	13.7463	13.635	13.0721	13.5267	13.7015	14.9194	14.1478	14.0297	13.3157	13.7688	13.7542	13.8965	13.9459	14.3017	14.412	13.0363	13.4753	12.6223	13.273	13.2195	13.8646	13.3326	12.4999	13.0488	13.4478	11.8403	12.5251	13.6978	12.7657
P00558	PGK1	Phosphoglycerate kinase 1	_ALESPERPFLAILGGAK_.3, _ALESPERPFLAILGGAK_.2, _AC[Carbamidomethyl (C)]ANPAAGSVILLENLR_.3, _AC[Carbamidomethyl (C)]ANPAAGSVILLENLR_.2, _VDFNVPMK_.2, _VDFNVPMK_.1, _VDFNVPM[Oxidation (M)]K_.2, _VLPGVDALSNI_.2, _VLPGVDALSNI_.1, _AAVPSIK_.1, _ITLPVDFVTADK_.2, _PFLAILGGAK_.2, _LGDVYVNDAFGTAHR_.3, _LGDVYVNDAFGTAHR_.2, _QIVWNGPVGVFEWEAFAR_.3, _QIVWNGPVGVFEWEAFAR_.2, _VSHVSTGGGASLELLEGK_.2, _VSHVSTGGGASL…	105	10.1635	11.3173	9.99042	10.6149	12.2783	12.5741	11.8171	11.3567	10.5715	10.9889	9.69952	11.289	12.319	12.2422	11.6707	12.2772	10.4813	11.9752	10.8166	9.87253	11.2044	12.6593	11.6841	11.9174	10.2897	10.6864	9.93031	11.307	12.1385	11.9356	11.9592	10.241	11.006	9.1866	11.1931	11.9932	12.3355	11.0906	9.89588	10.6399	10.0532	10.6204	11.8962	12.8043	11.3307
P01024	C3	Complement C3	_LVAYYTLIGASGQR_.2, _LVAYYTLIGASGQR_.3, _SSLSVPYVIVPLK_.2, _TIYTPGSTVLYR_.2, _QPSSAFAAFVK_.2, _TELRPGETLNVNFLLR_.3, _TELRPGETLNVNFLLR_.2, _GYTQQLAFR_.2, _ISLPESLK_.2, _ISLPESLK_.1, _SGSDEVQVGQQR_.2, _DFDFVPPVVR_.2, _IPIEDGSGEVVLSR_.2, _IPIEDGSGEVVLSR_.3, _ASHLGLAR_.2, _YYTYLIMNK_.2, _YYTYLIMNK_.1, _YYTYLIM[Oxidation (M)]NK_.2, _SNLDEDIIAEENIVSR_.2, _SNLDEDIIAEENIVSR_.3, _LKGPLLNK_.2, _QELSEAEQATR…	105	10.1074	10.5826	9.1287	9.56855	8.65726	9.37618	10.206	10.8413	9.54114	8.71868	11.2854	9.56445	8.42601	9.23001	10.4385	9.34307	9.9337	8.40829	11.6971	10.5648	9.42867	9.6677	10.4442	10.7804	10.1834	10.7138	9.94694	10.4843	8.46497	10.0172	10.2688	9.64104	11.3244	9.36209	9.3951	8.17909	10.1622	10.0435	9.72283	10.6876	11.5579	8.98363	8.61984	9.50968	10.8134
P06576	ATP5F1B	ATP synthase subunit beta, mitochondrial	_AIAELGIYPAVDPLDSTSR_.2, _AIAELGIYPAVDPLDSTSR_.3, _IMDPNIVGSEHYDVAR_.3, _IMDPNIVGSEHYDVAR_.2, _IM[Oxidation (M)]DPNIVGSEHYDVAR_.3, _IM[Oxidation (M)]DPNIVGSEHYDVAR_.2, _VALTGLTVAEYFR_.2, _VALTGLTVAEYFR_.3, _VLDSGAPIK_.2, _VLDSGAPIK_.1, _IGLFGGAGVGK_.2, _IGLFGGAGVGK_.1, _VVDLLAPYAK_.2, _VVDLLAPYAK_.1, _AHGGYSVFAGVGER_.2, _AHGGYSVFAGVGER_.3, _IMNVIGEPIDER_.2, _IM[Oxidation (M)]NVIGEPIDER_.2, _IMNVI…	105	15.8841	15.824	15.5359	15.8741	16.2626	15.416	15.5143	17.2761	16.1893	16.0962	15.2736	16.3217	16.0904	15.431	15.4776	15.5263	15.9249	16.4625	16.0769	16.0971	16.5087	16.0464	15.1524	17.6952	16.064	16.1124	15.8184	16.2952	16.3014	13.6193	15.2436	15.1967	14.9893	14.762	15.024	15.8914	14.8987	14.7488	15.2225	15.6729	14.0463	14.7477	15.5027	15.8035	14.6118
Q99798	ACO2	Aconitate hydratase, mitochondrial	_NAVTQEFGPVPDTAR_.2, _NAVTQEFGPVPDTAR_.3, _ATIERDGYAQILR_.3, _ATIERDGYAQILR_.2, _LEAPDADELPK_.2, _EGWPLDIR_.2, _WVVIGDENYGEGSSR_.2, _DGYAQILR_.2, _DGYAQILR_.1, _LNRPLTLSEK_.2, _LNRPLTLSEK_.3, _IVYGHLDDPASQEIER_.3, _IVYGHLDDPASQEIER_.2, _VAGILTVK_.1, _VAGILTVK_.2, _LQLLEPFDK_.2, _EDIANLADEFK_.2, _NTIVTSYNR_.2, _LTIQGLK_.2, _LTIQGLK_.1, _SQFTITPGSEQIR_.2, _SQFTITPGSEQIR_.3, _DINQEVYNFLATAGAK_.3, _D…	104	12.5141	12.5858	12.1275	12.0286	12.0185	10.9403	11.2826	13.2504	12.7672	11.8781	11.1372	12.5391	11.7927	10.6614	11.1395	11.3357	12.6777	12.1343	12.1876	12.4316	12.5801	10.942	10.8531	12.6724	12.5271	12.0038	12.1952	12.6027	12.1051	9.69431	11.1831	11.7493	11.7424	10.9926	11.8975	11.1566	10.0064	10.884	11.3988	11.9673	9.23657	10.5299	11.2262	10.522	9.83165
P13637	ATP1A3	Sodium/potassium-transporting ATPase subunit alpha-3	_TVNDLEDSYGQQWTYEQR_.2, _TVNDLEDSYGQQWTYEQR_.3, _C[Carbamidomethyl (C)]STILLQGK_.2, _C[Carbamidomethyl (C)]STILLQGK_.1, _IATLASGLEVGK_.2, _IATLASGLEVGK_.1, _GVVVATGDR_.2, _GVVVATGDR_.1, _AQEILAR_.2, _AQEILAR_.1, _LNIPVSQVNPR_.2, _LNIPVSQVNPR_.3, _LNIPVSQVNPR_.1, _DVAGDASESALLK_.2, _DVAGDASESALLK_.1, _NITFFSTNC[Carbamidomethyl (C)]VEGTAR_.2, _NITFFSTNC[Carbamidomethyl (C)]VEGTAR_.3, _EAFQNAYLELGGL…	103	11.2013	11.9019	10.1661	11.908	12.2469	12.9627	13.1881	12.435	11.5783	12.1073	10.3874	12.2284	12.2356	13.3327	13.2029	11.4655	11.3893	12.6772	12.9808	10.4344	12.0866	13.493	13.4746	12.237	11.5307	12.8058	11.6316	11.6456	12.2997	12.784	13.2708	12.0598	12.5232	10.6631	11.5192	12.5372	13.2481	13.5935	11.5242	12.8019	10.9225	11.6754	12.4002	14.0747	12.9263
Q14315	FLNC	Filamin-C	_TGVEVGK_.1, _EVTTEFTVDAR_.2, _APLQVAVLGPTGVAEPVEVR_.2, _APLQVAVLGPTGVAEPVEVR_.3, _LGSFGSITR_.2, _LEPGGGAEAQAVR_.2, _GVAGVPAEFSIWTR_.2, _ASGPGLNASGIPASLPVEFTIDAR_.3, _ASGPGLNASGIPASLPVEFTIDAR_.2, _GAGTGGLGLAIEGPSEAK_.2, _ATIRPVFDPSK_.2, _VAVGQEQAFSVNTR_.2, _VNVGEGSHPER_.2, _AFGPGLEGGLVNK_.2, _GAGGQGQLDVR_.2, _VGVTEGC[Carbamidomethyl (C)]DPTR_.2, _EAGDGVFEC[Carbamidomethyl (C)]EYYPVVPGK_.2, _AWGPG…	103	8.71235	8.17779	9.7339	8.95811	9.26034	9.58104	9.64034	8.34756	8.87867	8.64391	10.2654	8.77702	9.21103	9.57007	9.91396	10.2259	9.40198	9.10675	8.40399	9.96857	8.82493	9.87996	10.3198	8.99132	7.72296	8.36432	9.36728	8.71935	8.96231	9.36205	9.95008	8.57263	8.86695	8.11951	8.55072	9.22922	10.057	10.1405	12.2412	9.45998	10.1819	11.9963	10.7973	10.6529	10.5875
P11216	PYGB	Glycogen phosphorylase, brain form	_HLEIIYAINQR_.3, _HLEIIYAINQR_.2, _DYFFALAHTVR_.2, _DYFFALAHTVR_.3, _VEDVEALDR_.2, _VEDVEALDR_.1, _LQDFNVGDYIEAVLDR_.2, _LQDFNVGDYIEAVLDR_.3, _IGEEFLTDLSQLK_.2, _TC[Carbamidomethyl (C)]FETFPDK_.2, _HLDHVAALFPGDVDR_.3, _HLDHVAALFPGDVDR_.2, _HLDHVAALFPGDVDR_.4, _LLPLVSDEVFIR_.2, _LLPLVSDEVFIR_.3, _GLAGLGDVAEVR_.2, _GLAGLGDVAEVR_.1, _FSAFLEK_.2, _FSAFLEK_.1, _TITEYAR_.2, _TITEYAR_.1, _WPVSMFEK_.2, _…	102	10.5792	10.5806	9.73983	10.1853	11.0931	9.48913	10.2032	10.654	10.8576	10.5825	10.577	11.0709	10.987	9.76776	10.1376	10.7774	10.5915	10.9412	10.7242	10.2395	10.4944	10.0635	9.86274	11.12	10.3476	10.8004	10.3862	10.1202	10.9671	9.58047	9.93712	11.1325	11.4759	10.7857	10.6235	11.6122	9.92498	10.2169	10.8787	11.4418	9.46235	10.3106	10.8038	9.94297	10.0401
P31150	GDI1	Rab GDP dissociation inhibitor alpha	_SPYLYPLYGLGELPQGFAR_.2, _SPYLYPLYGLGELPQGFAR_.3, _TFEGVDPQTTSMR_.2, _TFEGVDPQTTSM[Oxidation (M)]R_.2, _DIYKRM[Oxidation (M)]AGTAFDFENMK_.3, _DWNVDLIPK_.2, _DWNVDLIPK_.1, _LYSESLAR_.2, _LYSESLAR_.1, _VVEGSFVYK_.2, _VVEGSFVYK_.1, _FQLLEGPPESMGR_.2, _FQLLEGPPESM[Oxidation (M)]GR_.2, _FQLLEGPPESMGR_.3, _GRDWNVDLIPK_.2, _GRDWNVDLIPK_.3, _NPYYGGESSSITPLEELYK_.2, _NPYYGGESSSITPLEELYK_.3, _FDLGQDVIDFTGH…	102	11.2497	11.4326	10.8569	11.9474	11.2369	10.4362	10.3679	13.2657	12.0514	11.8849	10.6456	12.2469	12.2472	10.1891	10.0338	10.6949	11.3308	11.9505	10.9352	10.4099	11.3924	9.83228	10.1742	12.7685	10.7225	11.3181	11.5286	12.0078	11.6836	10.218	10.0372	11.0417	11.2715	10.4014	12.1402	10.9887	8.90805	9.4464	10.9526	11.1696	10.8926	11.2142	11.6118	9.41854	9.18239
Q16352	INA	Alpha-internexin	_TIEIEGLR_.2, _TIEIEGLR_.1, _RPPASDGLDLSQAAAR_.3, _RPPASDGLDLSQAAAR_.2, _FAVFIEK_.1, _FAVFIEK_.2, _ALEAELAALR_.2, _ALEAELAALR_.1, _ALEAELAALR_.3, _HSAEVAGYQDSIGQLENDLR_.3, _HSAEVAGYQDSIGQLENDLR_.2, _DGLAEEVQR_.2, _DGLAEEVQR_.1, _KVESLLDELAFVR_.3, _KVESLLDELAFVR_.2, _SQALLER_.2, _SQALLER_.1, _SQALLERDGLAEEVQR_.3, _SQALLERDGLAEEVQR_.2, _DVDGATLAR_.1, _QILELEER_.2, _QILELEER_.1, _TNEKEQLQGLNDR_.2, _…	102	15.7066	15.5631	16.7383	16.1175	15.3069	15.6143	15.1108	13.2463	15.4233	15.6745	16.0546	14.6125	15.0245	15.9019	15.6068	13.7863	15.9729	15.5971	14.2833	16.7165	15.6623	15.4356	16.2534	15.1441	15.5508	15.2795	16.5076	15.0545	15.2813	16.3184	16.209	17.5564	16.6247	15.7456	15.9853	16.4585	16.6245	16.6389	15.8511	16.6902	14.9061	14.9949	15.7272	16.8829	15.3539
P78357	CNTNAP1	Contactin-associated protein 1	_IVPLAWNPR_.2, _FILNGDFER_.2, _LNGVTLNLEGR_.2, _GC[Carbamidomethyl (C)]IENVIFNR_.2, _VDSWTPFYQR_.2, _RPFVGC[Carbamidomethyl (C)]LR_.2, _FNNVAPLK_.2, _FNNVAPLK_.1, _STSEAQFFLR_.2, _TGTSYFFGGC[Carbamidomethyl (C)]PK_.2, _STSEAQFFLRPLR_.3, _STSEAQFFLRPLR_.2, _FSLLVDSQLDSPK_.2, _ADILYFDGDDAISYR_.2, _LGLYGC[Carbamidomethyl (C)]PYK_.2, _LGLYGC[Carbamidomethyl (C)]PYK_.1, _SLGASSYYSLLTAPR_.2, _SLGASSYYS…	101	14.0595	14.1186	14.8227	13.3891	14.766	11.9756	12.9298	15.1228	14.1816	13.8788	15.1017	12.0226	14.2609	12.0999	13.0017	12.5961	15.1456	13.5285	12.0633	13.1261	13.6479	12.8604	12.8793	13.754	13.0629	12.8269	15.6064	12.3587	11.5944	12.116	13.2674	14.9509	14.0553	13.5148	12.988	14.1635	11.9472	12.2187	13.6592	13.8386	12.9215	13.2695	13.5012	12.4523	12.2841
Q9Y490	TLN1	Talin-1	_GLAGAVSELLR_.2, _ALSTDPAAPNLK_.2, _QEDVIATANLSR_.2, _TYGVSFFLVK_.2, _LAQAAQSSVATITR_.2, _GVAALTSDPAVQAIVLDTASDVLDK_.3, _TSTPEDFIR_.2, _EAAYHPEVAPDVR_.3, _EAAYHPEVAPDVR_.2, _SIAAATSALVK_.2, _ILAQATSDLVNAIK_.2, _LNEAAAGLNQAATELVQASR_.3, _LNEAAAGLNQAATELVQASR_.2, _NLGTALAELR_.2, _AVAEQIPLLVQGVR_.2, _AVAEQIPLLVQGVR_.3, _VVAPTISSPVC[Carbamidomethyl (C)]QEQLVEAGR_.2, _VVAPTISSPVC[Carbamidomethyl (C)]Q…	101	9.42829	9.31521	9.82048	8.75512	9.00395	9.7466	8.46973	9.2235	9.46164	9.21869	9.89741	9.05307	9.21751	9.44615	8.47162	9.56175	9.80128	9.0156	9.20748	9.65754	9.38412	9.16258	9.04621	8.20017	8.80428	8.89396	9.6621	9.47012	9.24267	9.08442	8.905	8.97892	8.94235	8.81384	9.08048	8.66349	9.1734	8.57143	9.52338	8.9245	9.39278	8.72704	9.52658	9.54525	8.62615
P06396	GSN	Gelsolin	_AVEVLPK_.2, _AVEVLPK_.1, _EPGLQIWR_.2, _AGALNSNDAFVLK_.2, _TPITVVK_.1, _TPITVVK_.2, _AMAELAA_.1, _AM[Oxidation (M)]AELAA_.1, _YIETDPANR_.2, _HVVPNEVVVQR_.2, _HVVPNEVVVQR_.3, _PALPAGTEDTAK_.2, _AQPVQVAEGSEPDGFWEALGGK_.2, _AQPVQVAEGSEPDGFWEALGGK_.3, _QTQVSVLPEGGETPLFK_.2, _QTQVSVLPEGGETPLFK_.3, _TGAQELLR_.2, _TGAQELLR_.1, _TPSAAYLWVGTGASEAEK_.2, _TPSAAYLWVGTGASEAEK_.3, _EVQGFESATFLGYFK_.2, _EVQGFE…	100	11.6822	11.6184	11.6707	12.5076	11.5814	12.1136	11.7904	10.5343	11.3487	12.3839	10.2795	11.4412	11.3032	11.9	11.5598	11.8057	11.9397	11.6043	11.0382	11.3115	12.127	11.2271	12.4221	11.7446	10.5915	11.2442	10.7788	11.738	10.7686	12.7222	12.1058	12.4441	11.8963	9.89917	12.1005	11.8842	10.3821	11.675	12.1668	12.2347	11.3935	12.6409	12.9107	12.8705	11.8017
P09972	ALDOC	Fructose-bisphosphate aldolase C	_TPSALAILENANVLAR_.2, _TPSALAILENANVLAR_.3, _GVVPLAGTDGETTTQGLDGLSER_.2, _GVVPLAGTDGETTTQGLDGLSER_.3, _QVLFSADDR_.2, _GIVVGIK_.1, _ELSDIALR_.2, _ELSDIALR_.1, _LSQIGVENTEENRR_.3, _LSQIGVENTEENRR_.2, _DNAGAATEEFIKR_.2, _DNAGAATEEFIKR_.3, _VLAAVYK_.1, _VLAAVYK_.2, _KELSDIALR_.2, _YTPEEIAMATVTALR_.2, _YTPEEIAMATVTALR_.3, _YTPEEIAM[Oxidation (M)]ATVTALR_.3, _YTPEEIAM[Oxidation (M)]ATVTALR_.2, _DDNGVPF…	100	15.1072	14.3427	15.8555	14.895	14.677	12.9623	12.6528	15.9261	15.6052	14.925	15.665	15.1839	15.3131	12.7269	12.4469	14.1807	15.2459	14.8578	14.3593	16.1706	14.976	13.046	12.657	16.4404	15.292	14.2944	15.9819	15.1997	15.2032	12.3126	12.7779	18.5327	17.6031	17.1195	16.9659	17.6686	15.0857	14.978	15.8764	15.1541	16.2502	15.1169	15.5232	13.4588	13.3066
P11217	PYGM	Glycogen phosphorylase, muscle form	_FAAYLER_.2, _VAAAFPGDVDR_.2, _ILVDLER_.2, _IGEDFISDLDQLR_.2, _EIWGVEPSR_.2, _VLYPNDNFFEGK_.2, _NLAENISR_.2, _NLAENISR_.1, _LLSFVDDEAFIR_.2, _YEFGIFNQK_.2, _YEFGIFNQK_.1, _HLQIIYEINQR_.2, _HLQIIYEINQR_.3, _TNFDAFPDK_.2, _TNFDAFPDK_.1, _LPAPDEAI_.1, _VIFLENYR_.2, _VIFLENYR_.1, _LKQEYFVVAATLQDIIR_.3, _LKQEYFVVAATLQDIIR_.2, _LAAC[Carbamidomethyl (C)]FLDSMATLGLAAYGYGIR_.3, _LAAC[Carbamidomethyl (C)]F…	98	16.5233	15.6369	15.9951	16.6571	16.1562	15.3761	16.1346	12.0545	16.1291	15.9962	16.1391	15.4429	15.5381	16.5617	16.6891	11.7466	17.2184	16.6809	15.598	16.6074	16.5222	16.0315	17.7433	13.6907	15.1905	16.4436	16.4858	14.2753	15.6955	17.1443	17.0955	18.5373	17.2259	16.1677	15.0803	17.1975	16.7566	17.3717	16.9278	17.8256	13.8799	16.9124	17.3769	18.1909	17.9041
Q9Y4I1	MYO5A	Unconventional myosin-Va	_AATIVLQSYLR_.2, _VLNLYTPVNEFEER_.2, _KEEVLILR_.2, _ISAAGFPSR_.2, _VSVSFIR_.2, _WTYQEFFSR_.2, _YFATVSGSASEANVEEK_.2, _YNVSQLEEWLR_.2, _YQNLLNEFSR_.2, _TSSIADEGTYTLDSILR_.2, _TSSIADEGTYTLDSILR_.3, _SLLTSTINSIK_.2, _VWIPDPEEVWK_.2, _ILAGILHLGNVGFTSR_.3, _ILAGILHLGNVGFTSR_.2, _IEASLQHEITR_.2, _IEASLQHEITR_.3, _AC[Carbamidomethyl (C)]GVLETIR_.2, _NLILELKPR_.3, _NLILELKPR_.2, _VPLDMSLFLK_.2, _VVFQAEEE…	98	10.6017	10.1811	11.1848	10.3409	10.9471	9.58868	9.60637	10.9913	10.8516	10.6108	11.2693	10.3957	10.3405	9.30071	9.71511	10.4102	10.8249	10.7394	9.80975	11.325	10.7545	9.58552	9.20572	10.7076	10.7818	8.95039	11.3107	10.0661	10.3325	8.18062	9.7083	9.9564	9.62393	10.2951	9.79484	10.3761	9.10211	8.83945	9.75443	10.2109	7.42126	9.06352	9.25195	9.41292	8.69468
O94856	NFASC	Neurofascin	_SGTLVIDFR_.2, _EDDSLTIFGVAER_.2, _TRLDC[Carbamidomethyl (C)]PFFGSPIPTLR_.3, _TRLDC[Carbamidomethyl (C)]PFFGSPIPTLR_.2, _EFTTPEGVPSAPR_.2, _VIAINEVGSSHPSLPSER_.3, _VIAINEVGSSHPSLPSER_.2, _YPGSVNSAVLR_.2, _LSPYVNYQFR_.2, _LDC[Carbamidomethyl (C)]PFFGSPIPTLR_.2, _LDC[Carbamidomethyl (C)]PFFGSPIPTLR_.3, _EVAGDTIIFR_.2, _EVAGDTIIFR_.1, _TSGAPPESNPGDVK_.2, _YVVGQTPVYVPYEIR_.2, _YVVGQTPVYVPYEIR_.3, _LE…	96	12.8832	12.8665	13.7201	13.371	12.7446	13.6125	12.681	12.0632	13.1111	13.2899	13.4135	12.8691	12.6655	13.0282	12.595	13.9395	13.105	12.6012	12.1149	13.6683	13.0888	13.1914	12.6774	12.8034	13.2798	12.8972	13.5559	13.8206	12.9278	12.8658	12.9803	12.6111	12.2879	12.386	12.5373	11.9948	12.5339	12.083	12.6825	12.3902	14.4367	11.5687	11.7471	12.5478	11.3924
P08238	HSP90AB1	Heat shock protein HSP 90-beta	_IDIIPNPQER_.2, _EDQTEYLEER_.2, _ALLFIPR_.2, _ALLFIPR_.1, _TLTLVDTGIGM[Oxidation (M)]TK_.2, _ELISNASDALDKIR_.3, _ELISNASDALDKIR_.2, _HFSVEGQLEFR_.2, _HFSVEGQLEFR_.3, _EQVANSAFVER_.2, _YESLTDPSK_.2, _YESLTDPSK_.1, _RLSELLR_.2, _SLVSVTK_.1, _SLVSVTK_.2, _EGLELPEDEEEK_.2, _ADHGEPIGR_.2, _SIYYITGESK_.2, _SIYYITGESK_.1, _APFDLFENK_.2, _APFDLFENK_.1, _ADLINNLGTIAK_.2, _ADLINNLGTIAK_.1, _VFIMDSC[Carbami…	96	14.3874	14.0985	14.5088	13.7	14.2315	13.8355	13.5951	13.5838	14.5493	14.3321	14.2557	14.0886	14.2074	13.3315	13.5275	14.0048	14.291	13.9275	13.7462	14.4965	14.0603	13.1966	13.2948	13.5309	13.9027	13.6521	14.587	14.1246	13.9979	13.8135	13.7665	13.5598	14.1799	13.9968	14.1376	14.1305	12.8886	13.3244	13.1704	13.7845	13.446	12.6926	13.8115	13.9154	12.5205
P35908	KRT2	Keratin, type II cytoskeletal 2 epidermal	_YLDGLTAER_.2, _SLVGLGGTK_.2, _SLVGLGGTK_.1, _HGGGGGGFGGGGFGSR_.2, _HGGGGGGFGGGGFGSR_.3, _STSSFSC[Carbamidomethyl (C)]LSR_.2, _SKEEAEALYHSK_.2, _SKEEAEALYHSK_.3, _SISISVAGGGGGFGAAGGFGGR_.2, _SISISVAGGGGGFGAAGGFGGR_.3, _TAAENDFVTLKK_.2, _TAAENDFVTLKK_.3, _TAAENDFVTLKK_.1, _VDLLNQEIEFLK_.2, _VDLLNQEIEFLK_.3, _LQGEIAHVK_.2, _LQGEIAHVK_.1, _VDPEIQNVK_.1, _VDPEIQNVK_.2, _YEELQVTVGR_.2, _YEELQVTVGR_.1,…	96	12.2992	11.3013	10.4416	11.6201	10.9142	11.0545	11.0354	8.34276	11.7746	11.6167	10.8254	10.6634	9.7177	11.0343	13.2433	10.8683	9.54713	11.7186	13.3538	8.35962	11.1724	9.34365	10.6305	8.80486	13.1649	12.9645	12.1616	12.4074	10.8718	12.8828	10.4904	10.7961	11.1889	10.5533	11.0665	9.28571	10.1152	11.4069	10.987	13.1073	12.0888	10.0409	11.2834	10.0163	10.5646
P62736	ACTA2	Actin, aortic smooth muscle	_DLTDYLMK_.2, _DLTDYLMK_.1, _DLTDYLM[Oxidation (M)]K_.2, _DLTDYLM[Oxidation (M)]K_.1, _IIAPPER_.2, _IIAPPER_.1, _KDLYANNVLSGGTTMYPGIADR_.3, _KDLYANNVLSGGTTM[Oxidation (M)]YPGIADR_.3, _KDLYANNVLSGGTTM[Oxidation (M)]YPGIADR_.2, _DLYANNVLSGGTTMYPGIADR_.3, _DLYANNVLSGGTTMYPGIADR_.2, _DLYANNVLSGGTTM[Oxidation (M)]YPGIADR_.2, _DLYANNVLSGGTTM[Oxidation (M)]YPGIADR_.3, _EITALAPSTMK_.2, _EITALAPSTM[Oxidat…	95	16.0378	16.656	15.1121	16.5259	16.8502	17.4457	17.2121	16.2946	16.1743	17.0384	14.8431	16.7063	17.7285	17.8071	16.8282	16.7	15.776	16.6928	16.6839	14.9753	16.3463	18.5786	17.2673	15.9418	15.2345	15.7712	15.2396	16.9192	18.2729	17.3225	17.2325	14.2899	15.2839	13.6356	16.2408	15.74	15.7304	16.5631	14.8646	16.3144	13.4554	15.4218	16.5801	17.1484	15.8384
P02686	MBP	Myelin basic protein	_DTGILDSIGR_.2, _DTGILDSIGR_.1, _HRDTGILDSIGR_.3, _HRDTGILDSIGR_.2, _HRDTGILDSIGR_.1, _FFGGDRGAPK_.2, _FFGGDRGAPK_.3, _FFGGDRGAPK_.1, _GVDAQGTLSK_.2, _GVDAQGTLSK_.1, _FSWGAEGQR_.2, _FSWGAEGQR_.1, _PGFGYGGR_.2, _PGFGYGGR_.1, _TAHYGSLPQK_.2, _TAHYGSLPQK_.3, _TAHYGSLPQK_.1, _FSWGAEGQRPGFGYGGR_.3, _FSWGAEGQRPGFGYGGR_.2, _FSWGAEGQRPGFGYGGR_.4, _TQDENPVVHFFK_.3, _TQDENPVVHFFK_.2, _TQDENPVVHFFK_.1, _TQD…	94	16.3497	15.9966	15.6026	16.7412	15.5643	15.6279	16.9775	13.314	15.6343	17.2026	15.3386	15.3248	15.6905	15.5806	16.6977	16.9813	16.6424	16.7407	14.2235	15.4387	15.9435	14.976	17.9154	16.3043	13.9858	16.357	15.4282	13.8047	15.4432	16.2426	16.8847	17.0005	16.1381	14.4384	15.4272	17.0106	16.5969	16.7889	16.1116	17.0345	17.7237	16.9933	17.5194	17.2629	17.3762
P12036	NEFH	Neurofilament heavy polypeptide	_SLEGEAAALR_.2, _SLEGEAAALR_.1, _TTELEALK_.1, _TTELEALK_.2, _FAGYIDK_.2, _FAGYIDK_.1, _SAQEEITEYRR_.3, _SAQEEITEYRR_.2, _SEKEQLQALNDR_.2, _SEKEQLQALNDR_.3, _AQALQEEC[Carbamidomethyl (C)]GYLR_.2, _C[Carbamidomethyl (C)]DVTSALR_.2, _LEQEHLLEDIAHVR_.3, _LEQEHLLEDIAHVR_.4, _LEQEHLLEDIAHVR_.2, _SAAGSSSGFHSWTR_.2, _SAAGSSSGFHSWTR_.3, _FAQEAEAAR_.2, _FAQEAEAAR_.1, _IGFGPIPFSLPEGLPK_.2, _IGFGPIPFSLPEGLPK…	92	13.9136	13.3918	14.9003	14.3743	13.1092	13.4012	12.0436	10.3381	12.8239	12.5153	12.5771	11.3604	12.4137	12.8711	13.2536	12.8756	15.309	14.0153	12.9944	15.5031	14.5554	13.0095	15.0396	13.1184	14.0538	12.7447	13.989	12.6323	12.8816	14.631	13.8261	16.4844	15.2623	14.4179	14.9841	15.214	14.8583	15.1287	15.9189	15.8847	15.152	14.8631	15.4255	16.1278	15.6001
Q9UPN3	MACF1	Microtubule-actin cross-linking factor 1, isoforms 1/2/3/5	_VLDM[Oxidation (M)]ENSFK_.2, _LVLDTVNEVSR_.2, _ALLELVPWR_.2, _AFSIDIIR_.2, _VIAQLEIR_.2, _VDEIDAAIQR_.2, _AELVAISSSEDEGNLR_.2, _DSVLFSVADR_.2, _LQDELVTLR_.2, _ENLEQAFEVAER_.2, _WQQVWLLALER_.2, _VTLDPVQLESSLLR_.2, _VTLDPVQLESSLLR_.3, _ITGQLESLESR_.2, _VDSLIPWIK_.2, _LLDAEDVDVPSPDEK_.2, _SLISWNYLR_.2, _AQQEVLQALEPQVDYLR_.3, _AQQEVLQALEPQVDYLR_.2, _TIVQLKPR_.2, _DQEPIPQNIDR_.2, _KIQEELNSR_.2, _LETV…	91	11.5127	11.7342	11.0617	11.7082	11.2474	9.44024	10.93	9.88724	11.1368	11.7541	11.259	10.7521	10.885	9.77105	11.2092	10.1479	12.1569	11.8363	10.5001	11.4996	11.828	9.49851	11.9328	11.4044	10.3106	10.9451	10.3329	10.2187	11.0596	9.77017	11.7628	11.3458	11.5594	10.0521	10.6591	11.7953	9.38316	10.9263	9.26421	11.7111	8.29006	11.0238	11.5316	9.48614	10.5929
P02787	TF	Serotransferrin	_SVIPSDGPSVAC[Carbamidomethyl (C)]VK_.2, _C[Carbamidomethyl (C)]STSSLLEAC[Carbamidomethyl (C)]TFR_.2, _SAGWNIPIGLLYC[Carbamidomethyl (C)]DLPEPR_.3, _SAGWNIPIGLLYC[Carbamidomethyl (C)]DLPEPR_.2, _DYELLC[Carbamidomethyl (C)]LDGTR_.2, _MYLGYEYVTAIR_.2, _M[Oxidation (M)]YLGYEYVTAIR_.2, _MYLGYEYVTAIR_.3, _M[Oxidation (M)]YLGYEYVTAIR_.3, _ASYLDC[Carbamidomethyl (C)]IR_.2, _ASYLDC[Carbamidomethyl (C)]IR…	90	9.42738	10.7365	9.20707	10.2448	9.60418	11.2782	10.8369	12.0067	9.78094	10.7069	10.5483	10.5703	9.89171	11.1133	10.9753	10.6547	9.65438	9.35184	11.2419	9.63221	10.1368	10.729	11.2198	11.9496	9.90601	10.8175	9.11167	10.428	9.85478	11.2257	10.8912	10.0744	11.2453	9.06453	10.4892	9.24204	10.739	10.5371	10.6198	10.5355	11.299	10.7745	10.7991	11.2138	10.8141
P63010	AP2B1	AP-2 complex subunit beta	_NINLIVQK_.1, _NINLIVQK_.2, _EYATEVDVDFVR_.2, _LLSTDPVTAK_.2, _LLSTDPVTAK_.1, _IQPGNPNYTLSLK_.2, _DC[Carbamidomethyl (C)]EDPNPLIR_.2, _LTNGIWILAELR_.2, _QVFLATWK_.2, _AAMIWIVGEYAER_.2, _AAMIWIVGEYAER_.3, _AAM[Oxidation (M)]IWIVGEYAER_.2, _AAM[Oxidation (M)]IWIVGEYAER_.3, _GLEISGTFTHR_.2, _GLEISGTFTHR_.3, _AVWLPAVK_.2, _AVWLPAVK_.1, _GEIFELK_.2, _GEIFELK_.1, _FLELLPK_.2, _FLELLPK_.1, _APEVSQYIYQVY…	90	10.2041	11.5087	9.56727	11.603	12.2557	11.6552	12.2409	12.0559	10.9192	11.789	9.43373	12.1691	12.0422	11.9727	12.0234	11.3089	10.0974	11.9697	11.915	9.5132	11.7552	12.1753	11.3412	11.2722	10.616	12.2252	9.81854	11.6583	11.9308	10.3303	11.2274	9.32681	10.3267	9.93037	10.4274	11.3203	10.4545	9.9054	9.05208	11.1769	5.80894	9.72905	10.2574	10.6312	10.1151
P17600	SYN1	Synapsin-1	_SLKPDFVLIR_.2, _SLKPDFVLIR_.3, _GSHGQTPSPGALPLGR_.3, _GSHGQTPSPGALPLGR_.2, _QGPPQKPPGPAGPTR_.3, _QGPPQKPPGPAGPTR_.2, _QTSVSGPAPPK_.2, _QTSVSGPAPPK_.1, _LPSPTSAPQQPASQAAPPTQGQGR_.3, _LPSPTSAPQQPASQAAPPTQGQGR_.2, _QTTAAAAATFSEQVGGGSGGAGR_.2, _QTTAAAAATFSEQVGGGSGGAGR_.3, _TYATAEPFIDAK_.2, _TYATAEPFIDAK_.1, _VLLVIDEPHTDWAK_.3, _VLLVIDEPHTDWAK_.2, _M[Oxidation (M)]AQALPR_.2, _MAQALPR_.2, _MAQALPR_.1,…	89	12.3889	13.1569	12.4988	12.8098	14.6452	14.4055	14.2024	13.9176	13.2248	13.8754	12.238	13.8408	14.9726	14.024	14.2684	13.9753	11.9427	13.4548	12.8304	12.0632	13.3087	15.0052	12.6656	14.7074	12.2712	12.4995	12.755	13.712	15.1073	11.241	13.5029	9.65628	11.6152	11.1196	12.3615	11.744	12.7123	12.0558	9.81637	11.3618	10.9969	8.57877	10.752	11.0164	10.8209
Q92752	TNR	Tenascin-R	_LDSSVVPNTVTEFTITR_.2, _LDSSVVPNTVTEFTITR_.3, _DVSDTVAFVEWIPPR_.2, _DVSDTVAFVEWIPPR_.3, _SPPTSASVSTVIDGPTQILVR_.3, _SPPTSASVSTVIDGPTQILVR_.2, _GLC[Carbamidomethyl (C)]VDGEC[Carbamidomethyl (C)]VC[Carbamidomethyl (C)]EEPYTGEDC[Carbamidomethyl (C)]R_.3, _GLC[Carbamidomethyl (C)]VDGEC[Carbamidomethyl (C)]VC[Carbamidomethyl (C)]EEPYTGEDC[Carbamidomethyl (C)]R_.2, _FSVEDSR_.2, _LNPATEYEISLNSVR_.2, _LN…	89	13.2858	12.8468	13.9646	13.5154	13.652	13.4763	12.5566	15.2258	13.7679	14.1211	13.7933	13.888	13.9148	13.0367	12.122	11.6297	13.1319	13.1237	12.5003	13.4592	13.9667	13.1336	12.6645	15.4995	13.191	13.3267	13.6103	14.1837	13.7141	12.1743	12.7863	12.857	11.7073	12.9837	12.7521	12.3621	12.1781	11.8856	12.5086	11.7933	13.5667	11.7152	12.2718	12.2152	10.9371
Q9UQM7	CAMK2A	Calcium/calmodulin-dependent protein kinase type II subunit alpha	_SGAPSVLPH_.2, _SGAPSVLPH_.1, _GAFSVVR_.2, _GAFSVVR_.1, _DLKPENLLLASK_.2, _DLKPENLLLASK_.3, _ITQYLDAGGIPR_.2, _ITQYLDAGGIPR_.3, _ITQYLDAGGIPR_.1, _ITAAEALK_.1, _ITAAEALK_.2, _GAILTTMLATR_.2, _GAILTTM[Oxidation (M)]LATR_.2, _GAILTTMLATR_.3, _GAILTTMLATR_.1, _[Acetyl (Protein N-term)]ATITC[Carbamidomethyl (C)]TR_.2, _[Acetyl (Protein N-term)]ATITC[Carbamidomethyl (C)]TR_.1, _WQIVHFHR_.2, _WQIVHFHR_…	89	12.237	14.0021	11.7217	13.186	13.5875	15.3596	14.6389	13.714	12.9674	13.95	10.7061	13.8132	13.5771	15.0891	14.5313	13.9634	12.3242	13.0087	13.1979	11.2679	13.6135	14.5274	13.6812	13.9573	12.8667	13.2875	11.4807	13.9169	13.7049	13.7957	14.6032	12.0497	10.8564	8.7341	11.1403	10.4512	10.872	11.2759	11.7145	11.488	11.2818	8.10624	9.86342	11.1221	10.5703
P02751	FN1	Fibronectin	_SYTITGLQPGTDYK_.2, _LTVGLTR_.2, _VTWAPPPSIDLTNFLVR_.3, _VTWAPPPSIDLTNFLVR_.2, _FTNIGPDTMR_.2, _FTNIGPDTM[Oxidation (M)]R_.2, _SSPVVIDASTAIDAPSNLR_.2, _SSPVVIDASTAIDAPSNLR_.3, _FLATTPNSLLVSWQPPR_.3, _FLATTPNSLLVSWQPPR_.2, _ISC[Carbamidomethyl (C)]TIANR_.2, _VPGTSTSATLTGLTR_.2, _VPGTSTSATLTGLTR_.3, _TFYSC[Carbamidomethyl (C)]TTEGR_.2, _NLQPASEYTVSLVAIK_.2, _STTPDITGYR_.2, _STTPDITGYR_.1, _WSRPQAPI…	87	9.55684	10.6924	10.4652	9.96578	10.4444	10.631	9.37502	11.5238	9.94509	9.22635	11.2374	9.75435	9.95124	10.0441	10.3002	8.78186	11.4303	9.75538	11.5742	10.051	10.027	10.3078	10.6647	10.3988	9.78665	10.7013	9.85539	10.9392	10.3457	10.2338	10.3566	8.90761	10.9105	9.77302	9.87772	6.88887	11.7876	7.08006	11.5163	10.7437	10.8577	11.156	10.7395	8.22013	10.7213
O00429	DNM1L	Dynamin-1-like protein	_LGIIGVVNR_.2, _SSVLESLVGR_.2, _TLESVDPLGGLNTIDILTAIR_.3, _TLESVDPLGGLNTIDILTAIR_.2, _LEEPSLR_.2, _LEEPSLR_.1, _TLAVITK_.1, _TLAVITK_.2, _SYFLIVR_.2, _SYFLIVR_.1, _RLEEPSLR_.2, _LYTDFDEIRQEIENETER_.3, _LYTDFDEIR_.2, _[Acetyl (Protein N-term)]MEALIPVINK_.2, _[Acetyl (Protein N-term)]M[Oxidation (M)]EALIPVINK_.2, _PALFVPEVSFELLVK_.2, _PALFVPEVSFELLVK_.3, _IFSPNVVNLTLVDLPGMTK_.3, _IFSPNVVNLTLVDLPGMT…	86	10.755	11.654	10.9818	11.5117	12.1477	11.9929	11.0474	10.3147	11.2845	11.6748	10.8887	11.7932	12.0715	11.9463	10.9305	12.5086	10.7696	11.7581	11.2562	10.7465	11.9051	11.3689	10.4603	10.4457	10.9027	11.0872	11.0533	11.9532	12.4957	11.2547	10.8578	9.53831	10.6916	9.88751	11.099	11.1985	10.0458	9.79822	9.90789	10.6705	11.3714	9.76303	10.8291	10.9627	9.88569
P04075	ALDOA	Fructose-bisphosphate aldolase A	_QLLLTADDR_.2, _LQSIGTENTEENR_.2, _GGVVGIK_.1, _GVVPLAGTNGETTTQGLDGLSER_.3, _GVVPLAGTNGETTTQGLDGLSER_.2, _LQSIGTENTEENRR_.3, _LQSIGTENTEENRR_.2, _ALQASALK_.1, _ALQASALK_.2, _ADDGRPFPQVIK_.2, _ADDGRPFPQVIK_.3, _GILAADESTGSIAK_.2, _GILAADESTGSIAK_.1, _ELSDIAHR_.2, _ELSDIAHR_.1, _C[Carbamidomethyl (C)]PLLKPWALTFSYGR_.3, _C[Carbamidomethyl (C)]PLLKPWALTFSYGR_.2, _GILAADESTGSIAKR_.2, _GILAADESTGSIAKR_…	86	13.4154	13.1206	12.8263	13.7817	13.7578	10.9295	13.1167	13.9296	14.0872	13.63	14.4521	14.9232	14.8813	12.2442	13.0487	13.1232	13.4004	14.1633	11.8353	12.7392	13.5556	12.1441	12.5417	13.0271	12.1809	14.4573	13.8783	13.1321	14.0365	11.4818	12.1662	13.7666	12.7008	13.2697	11.7414	13.2604	10.8749	11.5869	12.6184	13.8597	11.2789	13.2509	13.2273	11.5168	12.1202
Q12955	ANK3	Ankyrin-3	_AAAVDFTAR_.2, _ATFSPIVTVEPR_.2, _QSFASLALR_.2, _TLEQQENFEEVAR_.2, _ELNFSVDEINQIR_.2, _VMELLLK_.2, _VGLQAQPVPDEIVK_.2, _QQAAASQSPSLPER_.2, _TEVVHVIR_.2, _LVEMGPAGAQFLGPVIVEIPHFGSMR_.3, _AAPILSK_.1, _AAPILSK_.2, _SYVSAAPSAFQSLR_.2, _GGQQLVFNFYSFK_.2, _SGFTPLHIAAHYGNINVATLLLNR_.3, _SGFTPLHIAAHYGNINVATLLLNR_.4, _EGHVEVVSELLQR_.3, _EGHVEVVSELLQR_.2, _SAAALLSPIK_.2, _SISDVASPIR_.2, _LEVANLLLQK_.2, _LA…	86	11.7547	11.2663	11.6973	11.4083	11.5107	10.9087	11.2816	10.6851	10.745	11.7361	12.5105	11.6435	11.5002	10.9432	10.2049	10.328	10.5607	11.2107	10.9141	11.0794	11.4414	10.9857	9.91207	11.3277	11.1191	10.9545	11.1849	11.4838	10.0815	9.64552	10.1749	9.45373	10.3065	10.3415	11.4776	10.079	10.2532	9.90132	10.2077	10.8854	10.3969	9.7651	9.83442	9.33786	9.89157
P13645	KRT10	Keratin, type I cytoskeletal 10	_VLDELTLTK_.2, _VLDELTLTK_.1, _DAEAWFNEK_.1, _DAEAWFNEK_.2, _IRLENEIQTYR_.2, _IRLENEIQTYR_.3, _TIDDLKNQILNLTTDNANILLQIDNAR_.3, _TIDDLKNQILNLTTDNANILLQIDNAR_.4, _SQYEQLAEQNRK_.2, _SQYEQLAEQNRK_.3, _SEITELRR_.2, _GSSGGGC[Carbamidomethyl (C)]FGGSSGGYGGLGGFGGGSFR_.2, _GSSGGGC[Carbamidomethyl (C)]FGGSSGGYGGLGGFGGGSFR_.3, _AETEC[Carbamidomethyl (C)]QNTEYQQLLDIK_.2, _AETEC[Carbamidomethyl (C)]QNTEYQQLLD…	85	12.7972	12.1078	11.6336	12.6169	11.0315	11.633	11.6731	9.87095	12.5367	12.198	11.334	11.4945	10.0237	11.8444	13.5966	12.0525	10.8043	12.2918	14.2171	9.20263	12.0074	10.3731	12.4703	9.7658	14.0517	13.5298	12.906	13.3138	11.3421	13.7547	11.6593	11.1456	11.6901	11.8364	11.5189	10.0643	11.2359	13.1142	12.1688	13.2213	12.7174	10.4352	12.4565	10.8532	11.4591
P06744	GPI	Glucose-6-phosphate isomerase	_AVLHVALR_.2, _AVLHVALR_.1, _NLVTEDVMR_.2, _NLVTEDVM[Oxidation (M)]R_.2, _NLVTEDVMR_.1, _TLAQLNPESSLFIIASK_.2, _TLAQLNPESSLFIIASK_.3, _VFEGNRPTNSIVFTK_.3, _VFEGNRPTNSIVFTK_.2, _MLVDLAK_.1, _M[Oxidation (M)]LVDLAK_.1, _MLVDLAK_.2, _M[Oxidation (M)]LVDLAK_.2, _SNTPILVDGK_.2, _SNTPILVDGK_.1, _LFDANKDR_.2, _ILLANFLAQTEALMR_.2, _ILLANFLAQTEALM[Oxidation (M)]R_.3, _ILLANFLAQTEALMR_.3, _ILLANFLAQTEALM[O…	84	11.5686	12.6495	11.3034	12.266	12.8359	13.025	12.3229	12.5776	12.0263	13.1902	10.5924	12.2872	13.0659	12.7566	12.2147	12.9692	11.6879	12.9741	12.4226	11.0268	12.6188	12.3976	11.821	13.5707	12.1904	11.881	11.2329	12.8244	12.9229	12.4205	12.29	11.7817	12.2611	10.9986	12.9389	12.8559	12.1	11.9997	11.8014	11.9638	10.8443	11.3379	12.3531	12.1933	11.5748
P0DMV8	HSPA1A	Heat shock 70 kDa protein 1A	_IINEPTAAAIAYGLDR_.2, _IINEPTAAAIAYGLDR_.3, _FEELC[Carbamidomethyl (C)]SDLFR_.2, _TTPSYVAFTDTER_.2, _TTPSYVAFTDTER_.3, _TTPSYVAFTDTER_.1, _STLEPVEK_.2, _STLEPVEK_.1, _AQIHDLVLVGGSTR_.2, _AQIHDLVLVGGSTR_.3, _LLQDFFNGR_.2, _LSKEEIER_.2, _ARFEELC[Carbamidomethyl (C)]SDLFR_.3, _ARFEELC[Carbamidomethyl (C)]SDLFR_.2, _LIGDAAK_.1, _ATAGDTHLGGEDFDNR_.3, _ATAGDTHLGGEDFDNR_.2, _NSTIPTK_.1, _DNNLLGR_.2, _DN…	84	15.3075	14.9927	15.5836	15.0305	13.4531	13.2205	13.3358	15.7238	15.4266	15.1963	15.5369	15.1932	14.9784	12.9012	13.5442	14.4945	15.5092	14.7229	14.2166	15.6397	15.0138	12.9784	13.452	15.5511	14.8838	14.7437	15.7118	15.1751	14.9099	13.234	13.4898	15.205	14.5898	14.7202	14.966	14.7913	12.777	12.8088	14.2425	15.0679	15.0854	14.5367	14.5586	12.5984	13.174
P05023	ATP1A1	Sodium/potassium-transporting ATPase subunit alpha-1	_NIAFFSTNC[Carbamidomethyl (C)]VEGTAR_.2, _GIVVYTGDR_.2, _GIVVYTGDR_.1, _YGTDLSR_.2, _IAGLC[Carbamidomethyl (C)]NRAVFQANQENLPILK_.3, _IVEIPFNSTNK_.2, _IVEIPFNSTNK_.1, _KYGTDLSR_.2, _YHTEIVFAR_.2, _YHTEIVFAR_.3, _YHTEIVFAR_.1, _LSLDELHR_.2, _LSLDELHR_.1, _AVAGDASESALLK_.2, _AVAGDASESALLK_.1, _SPDFTNENPLETR_.2, _SPDFTNENPLETR_.3, _TSATWLALSR_.2, _TSATWLALSR_.1, _DAFQNAYLELGGLGER_.2, _DAFQNAYLELGGLG…	83	12.4256	13.0966	12.2609	12.6794	13.1831	11.5457	10.7253	12.8438	12.2925	11.7207	12.3264	12.3756	12.7647	10.4742	10.6872	11.9846	12.4024	13.6465	13.1634	12.4272	12.7204	10.4802	10.7323	13.3796	12.7821	13.3139	12.8028	12.5889	13.005	10.9246	10.951	11.7918	12.6144	12.5137	12.0826	12.387	9.7729	10.451	11.2504	12.4495	12.0207	10.8085	11.1341	11.8722	9.97206
Q7Z406	MYH14	Myosin-14	_LLGLGVTDFSR_.2, _VTDIIVSFQAAAR_.2, _LALEAEVSELR_.2, _LVLDQLR_.2, _ELFQETLESLR_.2, _DLGEELEALR_.2, _AGVLAQLEEER_.2, _ILFQEFR_.2, _AELSSLQTAR_.2, _EQLEEEAAAR_.2, _EAQAALAEAQEDLESER_.2, _EAQAALAEAQEDLESER_.3, _EEIFSQNR_.2, _FLTNGPSSSPGQER_.2, _LQEELAASDR_.2, _ALEEEQEAR_.2, _RLELQLQEVQGR_.3, _LAQAEEQLEQETR_.2, _AQVTELEDELTAAEDAK_.2, _RQEEEAGALEAGEEAR_.3, _KQELELVVSELEAR_.3, _KQELELVVSELEAR_.2, _VAEQ…	83	11.6555	11.0617	11.4567	12.3012	11.8967	11.1087	12.048	10.6072	11.8318	11.9866	11.4574	11.0781	11.6586	12.4862	12.5075	10.6369	11.948	12.2742	10.2164	11.6947	11.7766	12.0366	13.0373	11.8275	10.3513	11.6484	11.6428	10.4451	11.5648	10.5936	12.6608	13.8109	12.8765	11.3223	11.1281	13.4089	12.8765	13.0513	11.0999	12.4939	8.6006	11.885	12.3379	13.3967	12.6827
P01023	A2M	Alpha-2-macroglobulin	_LLIYAVLPTGDVIGDSAK_.2, _LLIYAVLPTGDVIGDSAK_.3, _SDIAPVAR_.2, _SDIAPVAR_.1, _LPPNVVEESAR_.2, _AIGYLNTGYQR_.2, _ATVLNYLPK_.2, _NALFC[Carbamidomethyl (C)]LESAWK_.2, _TEHPFTVEEFVLPK_.3, _TEHPFTVEEFVLPK_.2, _QGIPFFGQVR_.2, _QGIPFFGQVR_.1, _VTAAPQSVC[Carbamidomethyl (C)]ALR_.2, _VTAAPQSVC[Carbamidomethyl (C)]ALR_.1, _AFQPFFVELTMPYSVIR_.3, _AFQPFFVELTMPYSVIR_.2, _AFQPFFVELTM[Oxidation (M)]PYSVIR_.3, _A…	81	9.10666	8.83944	12.0959	8.48658	9.14438	9.84972	9.59402	11.0712	8.19878	9.02496	11.4772	8.41284	9.1315	9.98767	10.4018	10.7357	9.63399	9.26684	11.1406	11.0468	8.44448	8.55751	10.0892	12.1701	10.0407	9.87761	9.60579	9.14118	9.12496	10.3857	10.1699	8.84685	9.88567	7.81445	9.21321	7.90977	9.60288	10.1571	9.66117	9.7721	10.3734	7.79521	9.42185	9.77279	9.58752
P29401	TKT	Transketolase	_VLDPFTIKPLDR_.2, _VLDPFTIKPLDR_.3, _KLILDSAR_.2, _LILDSAR_.2, _TVPFC[Carbamidomethyl (C)]STFAAFFTR_.2, _TVPFC[Carbamidomethyl (C)]STFAAFFTR_.3, _IIALDGDTK_.2, _IIALDGDTK_.1, _DAIAQAVR_.2, _DAIAQAVR_.1, _ILATPPQEDAPSVDIANIR_.2, _ILATPPQEDAPSVDIANIR_.3, _SVPTSTVFYPSDGVATEK_.2, _SVPTSTVFYPSDGVATEK_.3, _SGKPAELLK_.2, _SGKPAELLK_.1, _GITGVEDK_.1, _AVELAANTK_.2, _AVELAANTK_.1, _LDNLVAILDINR_.2, _LDNLV…	81	11.6647	12.1979	11.0156	11.7982	13.0311	13.5038	13.1172	11.1555	11.9317	12.747	10.9241	12.367	13.2592	13.4099	12.9191	12.8411	11.6516	12.7186	11.9425	11.3223	12.1503	13.3392	13.263	12.3036	11.4986	12.009	11.6029	12.4182	13.2575	13.5901	13.266	11.678	11.5465	11.395	12.353	13.4767	13.5728	12.8814	12.1098	12.5538	10.949	12.5813	13.7965	14.0401	12.7596
P09104	ENO2	Gamma-enolase	_IEEELGDEAR_.2, _IEEELGDEAR_.1, _YITGDQLGALYQDFVR_.2, _YITGDQLGALYQDFVR_.3, _AAVPSGASTGIYEALELRDGDKQR_.4, _AAVPSGASTGIYEALELRDGDKQR_.3, _LGAEVYHTLK_.2, _LGAEVYHTLK_.3, _LGAEVYHTLK_.1, _IVIGM[Oxidation (M)]DVAASEFYR_.2, _IVIGMDVAASEFYR_.2, _IVIGMDVAASEFYR_.3, _IVIGM[Oxidation (M)]DVAASEFYR_.3, _LAM[Oxidation (M)]QEFMILPVGAESFR_.3, _LAMQEFMILPVGAESFR_.2, _LAMQEFMILPVGAESFR_.3, _LAM[Oxidation (M)]QE…	80	12.5558	13.3026	13.8919	13.8023	13.0309	12.4271	12.1349	14.0366	13.1171	13.0145	14.2201	14.0891	13.5971	11.8404	12.8241	11.27	13.1307	12.9077	12.4885	14.021	13.8802	12.8437	12.0961	14.3471	13.4553	13.2093	13.5731	13.9763	13.5851	12.0724	12.4115	13.0275	13.245	14.3378	14.1375	13.0942	13.4668	11.8122	13.1978	12.9073	12.5029	12.2909	11.948	12.5283	11.8498
P22314	UBA1	Ubiquitin-like modifier-activating enzyme 1	_LQTSSVLVSGLR_.2, _LAGTQPLEVLEAVQR_.2, _LAGTQPLEVLEAVQR_.3, _LDQPMTEIVSR_.2, _LDQPM[Oxidation (M)]TEIVSR_.2, _DEFEGLFK_.2, _DEFEGLFK_.1, _NEEDAAELVALAQAVNAR_.3, _NEEDAAELVALAQAVNAR_.2, _LVVADTR_.2, _AAVATFLQSVQVPEFTPK_.3, _AAVATFLQSVQVPEFTPK_.2, _DNPGVVTC[Carbamidomethyl (C)]LDEAR_.2, _GLGVEIAK_.1, _GLGVEIAK_.2, _SLVASLAEPDFVVTDFAK_.2, _SLVASLAEPDFVVTDFAK_.3, _NIILGGVK_.1, _NIILGGVK_.2, _VGPDTER_…	80	14.145	13.3813	14.4046	13.4249	13.4316	11.5876	11.4577	13.6921	14.5381	13.7032	14.7937	13.5486	13.4782	11.451	11.5737	13.1656	14.2028	13.3982	12.9624	14.5369	13.5627	11.1264	11.2532	13.8521	13.3891	13.0269	14.6313	13.3592	13.1868	11.1201	11.5958	13.5403	13.398	14.2755	13.3685	13.3632	11.11	11.1867	12.7788	12.815	13.6009	11.8829	12.8059	11.4471	10.8706
P69905	HBA1	Hemoglobin subunit alpha	_VGAHAGEYGAEALER_.3, _VGAHAGEYGAEALER_.2, _MFLSFPTTK_.2, _M[Oxidation (M)]FLSFPTTK_.2, _MFLSFPTTK_.1, _M[Oxidation (M)]FLSFPTTK_.1, _VDPVNFK_.1, _VDPVNFK_.2, _LRVDPVNFK_.2, _LRVDPVNFK_.3, _TYFPHFDLSHGSAQVK_.3, _TYFPHFDLSHGSAQVK_.4, _TYFPHFDLSHGSAQVK_.2, _VLSPADK_.1, _[Acetyl (Protein N-term)]VLSPADK_.1, _VLSPADK_.2, _[Acetyl (Protein N-term)]VLSPADK_.2, _FLASVSTVLTSK_.2, _FLASVSTVLTSK_.1, _AAWGKV…	79	14.6261	15.2527	13.6246	14.367	15.4269	16.8028	15.6016	16.2084	14.7634	13.1199	14.1433	16.5127	16.2329	16.011	15.1342	13.366	15.1642	15.0038	16.1272	14.0167	14.2306	16.3417	16.1059	14.5081	17.4777	15.8761	14.5627	16.3344	17.208	15.0607	17.6827	14.6407	15.5089	13.6338	14.7972	15.3287	16.5306	16.3736	15.4385	15.6348	16.1687	16.3702	17.1977	15.8853	16.9284
Q14195	DPYSL3	Dihydropyrimidinase-related protein 3	_QIGDNLIVPGGVK_.2, _IVAPPGGR_.2, _IVAPPGGR_.1, _IFNLYPR_.2, _IFNLYPR_.1, _MSVIWDK_.1, _MSVIWDK_.2, _M[Oxidation (M)]SVIWDK_.1, _M[Oxidation (M)]SVIWDK_.2, _SNITSLS_.1, _ISVGSDSDLVIWDPDAVK_.2, _ISVGSDSDLVIWDPDAVK_.3, _MDENQFVAVTSTNAAK_.2, _M[Oxidation (M)]DENQFVAVTSTNAAK_.2, _MDENQFVAVTSTNAAK_.3, _M[Oxidation (M)]DENQFVAVTSTNAAK_.3, _SAADLISQAR_.2, _SAADLISQAR_.1, _FIPC[Carbamidomethyl (C)]SPFSDYV…	79	15.1269	14.4329	15.3435	14.6117	16.8848	14.4457	14.9166	14.6268	14.9642	15.5605	15.8423	15.2955	15.9808	14.3588	14.1042	15.2905	14.2816	15.1541	14.4956	15.3245	14.2945	14.6907	13.9421	14.4883	14.15	14.6183	15.8828	15.0679	15.5896	13.5383	13.9354	13.4132	13.0464	13.1912	13.8638	12.8555	12.7963	12.4981	13.5259	14.6217	15.724	14.5123	15.0594	12.5147	13.1644
P60880	SNAP25	Synaptosomal-associated protein 25	_ADQLADESLESTRR_.3, _ADQLADESLESTRR_.2, _RADQLADESLESTR_.3, _RADQLADESLESTR_.2, _RADQLADESLESTRR_.3, _RADQLADESLESTRR_.2, _RADQLADESLESTRR_.4, _ENEMDENLEQVSGIIGNLR_.3, _ENEMDENLEQVSGIIGNLR_.2, _ENEM[Oxidation (M)]DENLEQVSGIIGNLR_.2, _ENEM[Oxidation (M)]DENLEQVSGIIGNLR_.3, _TLVMLDEQGEQLER_.2, _TLVM[Oxidation (M)]LDEQGEQLER_.2, _TLVMLDEQGEQLER_.3, _TLVM[Oxidation (M)]LDEQGEQLER_.3, _RVTNDARENEM[Oxi…	78	11.739	11.6894	11.6941	11.4007	11.0944	10.3302	10.3892	11.0989	11.9813	10.5397	12.394	11.7058	11.6122	10.2512	10.4581	10.073	11.4984	10.7888	11.4255	11.8874	11.4956	10.8735	10.1432	10.5808	11.7314	11.271	12.2779	11.8515	11.7949	9.49947	10.153	10.2161	11.4733	11.3386	11.2798	10.064	10.7049	9.54662	10.1227	10.7158	10.881	9.28157	8.89327	9.60518	8.47465
P02533	KRT14	Keratin, type I cytoskeletal 14	_LAADDFR_.2, _LASYLDK_.1, _LASYLDK_.2, _APSTYGGGLSVSSSR_.2, _GSC[Carbamidomethyl (C)]GIGGGIGGGSSR_.2, _EVATNSELVQSGK_.2, _LASYLDKVR_.2, _LASYLDKVR_.3, _ISSVLAGGSC[Carbamidomethyl (C)]R_.2, _LLEGEDAHLSSSQFSSGSQSSR_.3, _LLEGEDAHLSSSQFSSGSQSSR_.2, _VTMQNLNDR_.2, _VTM[Oxidation (M)]QNLNDR_.2, _VTMQNLNDR_.1, _TKYETELNLR_.2, _TKYETELNLR_.3, _TRLEQEIATYR_.2, _TRLEQEIATYR_.3, _VLDELTLAR_.2, _VLDELTLAR_.1…	77	12.0657	11.3544	10.3363	11.8116	10.0577	10.8211	11.0187	8.15822	11.6346	10.9453	10.3655	10.6639	8.56592	10.7128	12.8647	11.3134	9.64654	11.5433	13.3145	7.57463	11.3897	9.36147	11.535	8.22176	13.7489	14.0823	11.6847	12.3941	10.0957	12.7555	10.889	11.0694	11.6164	11.5318	12.8284	9.82257	9.19614	13.0349	12.0241	13.499	11.2168	9.67449	11.3441	10.5384	11.219
P11142	HSPA8	Heat shock cognate 71 kDa protein	_SQIHDIVLVGGSTR_.2, _SQIHDIVLVGGSTR_.3, _GTLDPVEK_.2, _GTLDPVEK_.1, _FELTGIPPAPR_.2, _TVTNAVVTVPAYFNDSQR_.2, _TVTNAVVTVPAYFNDSQR_.3, _EIAEAYLGK_.2, _EIAEAYLGK_.1, _DAGTIAGLNVLR_.2, _DAGTIAGLNVLR_.3, _DAGTIAGLNVLR_.1, _NQVAMNPTNTVFDAK_.2, _NQVAM[Oxidation (M)]NPTNTVFDAK_.2, _QTQTFTTYSDNQPGVLIQVYEGER_.3, _QTQTFTTYSDNQPGVLIQVYEGER_.2, _LSKEDIER_.2, _LSKEDIER_.1, _QATKDAGTIAGLNVLR_.3, _QATKDAGTIAGLNV…	77	11.9616	12.1691	11.593	12.3976	12.697	13.3174	13.1305	12.7614	12.2708	12.9363	11.5366	12.7422	12.6267	13.5724	12.6807	12.5677	12.0207	12.5677	12.0818	11.7083	12.6842	13.059	12.8845	13.5434	11.1498	12.5739	11.8431	12.4187	12.5077	13.1529	12.8947	11.2177	12.4301	11.0708	11.9537	13.0669	11.5303	12.5546	11.4466	12.6684	13.4483	12.0113	12.7342	12.8289	12.31
P48668	KRT6C	Keratin, type II cytoskeletal 6C	_FASFIDK_.1, _FASFIDK_.2, _LALDVEIATYR_.2, _FLEQQNK_.2, _FLEQQNK_.1, _QNLEPLFEQYINNLRR_.3, _KLLEGEEC[Carbamidomethyl (C)]R_.2, _QLDSIVGER_.2, _ADTLTDEINFLR_.2, _GSGGLGGAC[Carbamidomethyl (C)]GGAGFGSR_.2, _QNLEPLFEQYINNLR_.2, _QNLEPLFEQYINNLR_.3, _NKYEDEINKR_.2, _NKYEDEINKR_.3, _NKYEDEINKR_.1, _AIGGGLSSVGGGSSTIK_.2, _YEDEINKR_.2, _LLEGEEC[Carbamidomethyl (C)]R_.2, _LLEGEEC[Carbamidomethyl (C)]R_.1…	77	12.0571	11.0394	11.0931	11.7646	10.2256	11.2079	10.2967	9.48701	11.3507	11.291	11.2147	10.25	9.92665	10.571	12.0807	11.702	10.6621	10.9675	12.5597	9.55675	11.511	9.31615	10.3107	9.80429	13.2431	12.5784	11.2479	11.726	10.425	12.2411	10.8571	11.5144	10.4891	10.7441	12.4631	8.51285	10.784	12.3192	13.5522	13.0551	11.1926	12.7517	11.433	9.08649	11.199
P28331	NDUFS1	NADH-ubiquinone oxidoreductase 75 kDa subunit, mitochondrial	_LEEVSPNLVR_.2, _VAVTPPGLAR_.2, _VLFLLGADGGC[Carbamidomethyl (C)]ITR_.2, _LTEPMVR_.2, _LTEPM[Oxidation (M)]VR_.2, _NRLEEVSPNLVR_.3, _NRLEEVSPNLVR_.2, _GLLTYTSWEDALSR_.2, _ALSEIAGMTLPYDTLDQVR_.2, _ALSEIAGMTLPYDTLDQVR_.3, _ALSEIAGM[Oxidation (M)]TLPYDTLDQVR_.3, _ALSEIAGM[Oxidation (M)]TLPYDTLDQVR_.2, _FEAPLFNAR_.2, _FEAPLFNAR_.1, _SATYVNTEGR_.2, _IASQVAALDLGYKPGVEAIR_.3, _IASQVAALDLGYKPGVEAIR_.2, _…	76	12.7021	13.5385	12.5821	12.7915	13.9414	13.9373	13.4625	13.1295	13.0445	12.999	12.1501	12.9361	13.5294	13.3021	13.3474	12.8753	12.8987	13.8103	13.2998	12.822	13.3582	13.883	13.153	13.4644	12.5743	13.4612	12.9772	12.595	13.8535	12.1402	13.4727	12.4179	12.6384	12.2091	11.9924	13.1185	12.854	12.8929	11.1865	12.9093	10.0285	11.4544	12.9081	13.3266	12.182
P55786	NPEPPS	Puromycin-sensitive aminopeptidase	_YAAVTQFEATDAR_.2, _AGIISTVEVLK_.2, _DLSLPPVDR_.2, _YQGGFLISR_.2, _VALSNMNVIDR_.2, _VALSNM[Oxidation (M)]NVIDR_.2, _SPVYLTVLK_.2, _SPVYLTVLK_.1, _IDFVGELNDK_.2, _TQYSSAMLESLLPGIR_.2, _TQYSSAMLESLLPGIR_.3, _TQYSSAM[Oxidation (M)]LESLLPGIR_.2, _TQYSSAM[Oxidation (M)]LESLLPGIR_.3, _AFFESHPAPSAER_.3, _AFFESHPAPSAER_.2, _YAAVTQFEATDARR_.3, _YAAVTQFEATDARR_.2, _VYTPVGK_.1, _SKYTTPSGEVR_.2, _LNLGTVGFYR_…	76	13.1539	12.9886	13.0491	13.3887	12.981	12.6188	12.5306	13.0753	13.4986	13.3565	13.8254	13.4978	13.4779	12.4998	12.495	12.6194	13.0757	12.9829	12.8181	13.3396	13.1937	12.5681	12.2543	12.3618	12.7138	13.3276	13.7177	13.1721	13.1344	12.2064	12.2338	13.5099	13.0639	13.2017	12.9232	13.1135	12.4793	12.2181	12.8559	13.1315	12.6411	12.2017	12.9955	12.5671	11.9458
O43426	SYNJ1	Synaptojanin-1	_GFEANAPAFDR_.2, _VTSTEFISLR_.2, _VLDAYGLLGVLR_.2, _TITIALK_.1, _LDPPPFSLIVETR_.2, _PAPPQRPPPPSGAR_.3, _TSPC[Carbamidomethyl (C)]QSPTISEGPVPSLPIRPSR_.3, _QIIVNLLGSK_.2, _NEDFIEIAR_.2, _NEDFIEIAR_.1, _IQESEVFR_.2, _VSEQTLQSASSK_.2, _ERNEDFIEIAR_.3, _ERNEDFIEIAR_.2, _ALLTTGSLR_.2, _ALLTTGSLR_.1, _IYAGTGALEGK_.2, _IDLPNEEVK_.2, _QLEALGLAEKPQLVTR_.3, _QLEALGLAEKPQLVTR_.2, _VTFAPTYK_.2, _VTFAPTYK_.1, …	75	12.4161	12.1285	12.1486	11.6891	11.6682	12.0786	11.7385	12.3663	12.7409	12.132	12.3266	11.9168	11.6096	11.9011	11.8685	10.9826	12.4193	11.804	11.5614	12.2134	12.0661	11.8612	11.452	12.1631	11.6437	11.2018	12.4453	11.7105	11.6087	11.1857	11.5778	11.6009	11.1278	10.8124	10.8476	10.8587	10.9892	10.6949	9.68416	11.3428	9.61528	10.4261	10.9193	11.9311	10.8326
P20020	ATP2B1	Plasma membrane calcium-transporting ATPase 1	_TIC[Carbamidomethyl (C)]LAFR_.2, _TVIEPMASEGLR_.2, _TVIEPM[Oxidation (M)]ASEGLR_.2, _MVTGDNINTAR_.2, _M[Oxidation (M)]VTGDNINTAR_.2, _NEIPEEALYK_.2, _ADVGFAMGIAGTDVAK_.2, _ADVGFAM[Oxidation (M)]GIAGTDVAK_.2, _RGQILWFR_.2, _RGQILWFR_.3, _GIIDSTVSDQR_.2, _GQILWFR_.2, _GQILWFR_.1, _TSPNEGLSGNPADLER_.2, _TSPNEGLSGNPADLER_.3, _VYTFNSVR_.2, _VYTFNSVR_.1, _TSPNEGLSGNPADLERR_.3, _TSPNEGLSGNPADLERR_.2, _…	75	10.9785	11.6135	10.6814	10.819	11.8312	12.4481	12.008	11.464	11.3137	11.2481	10.5125	11.2455	12.3043	11.9834	11.8899	10.8878	10.6812	11.8078	11.3652	10.7798	11.3357	12.4449	11.3818	11.2158	11.3137	11.4063	11.0945	11.5659	12.2333	10.52	11.7431	10.1498	10.2323	10.2846	10.4951	10.5068	11.0811	10.8551	8.98917	9.00096	9.19742	8.90504	9.38319	9.94184	9.33385
P52272	HNRNPM	Heterogeneous nuclear ribonucleoprotein M	_[Acetyl (Protein N-term)]AAGVEAAAEVAATEIK_.2, _AFITNIPFDVK_.2, _QGGGGGGGSVPGIER_.2, _MGPAMGPALGAGIER_.2, _M[Oxidation (M)]GPAMGPALGAGIER_.2, _MGPAM[Oxidation (M)]GPALGAGIER_.2, _M[Oxidation (M)]GPAM[Oxidation (M)]GPALGAGIER_.2, _MVPAGMGAGLER_.2, _M[Oxidation (M)]VPAGMGAGLER_.2, _MVPAGM[Oxidation (M)]GAGLER_.2, _M[Oxidation (M)]VPAGM[Oxidation (M)]GAGLER_.2, _NLPFDFTWK_.2, _INEILSNALK_.2, _GNFGGS…	75	7.85236	8.19965	8.02178	8.82393	9.6201	9.59165	9.06187	8.85819	8.22994	8.66252	9.86281	10.0243	9.68829	9.14428	9.06229	9.79283	7.58242	9.70052	8.4594	9.66221	8.98175	10.1517	8.63342	8.23831	8.08389	8.50394	7.99175	9.22519	9.81272	8.77834	9.33179	7.31628	8.30444	9.00048	9.29976	10.4787	9.24482	9.0821	9.41025	8.33216	10.9228	10.2191	8.94356	8.26808	8.88956
O43301	HSPA12A	Heat shock 70 kDa protein 12A	_LDLTGTSGTAVPAR_.2, _TPTTILLTPER_.2, _GAVLFGLDPAVIK_.2, _VGIDFLNY_.1, _ATAIDIATSK_.2, _ATAIDIATSK_.1, _SPLTYGVGVLNR_.2, _SPLTYGVGVLNR_.3, _IIIPQDVGLTILK_.2, _IIIPQDVGLTILK_.3, _WSSQGMLR_.2, _RPAAWVDLMIAFESR_.3, _TNPLNITLPFSFIDYYK_.2, _TNPLNITLPFSFIDYYK_.3, _ETAPTSAYSSPAR_.2, _FISADQSVALGELVK_.2, _IFGEDFIEQFK_.2, _LDLTGTSGTAVPARR_.3, _LDLTGTSGTAVPARR_.2, _FHSFGYAAR_.2, _RSPLTYGVGVLNR_.3, _RSPLTYGV…	74	13.9673	14.0061	14.264	14.1187	14.0728	14.0926	13.9554	13.6812	14.1528	13.656	13.9547	13.9504	13.689	14.1754	14.1216	13.5454	14.3835	14.2148	13.4493	14.3279	14.2261	13.9292	14.2334	13.5974	13.3795	13.5062	14.1544	13.8157	13.816	13.9639	14.0673	14.0969	13.5301	12.2303	13.3178	13.563	13.0833	13.0652	13.0295	13.9118	12.17	12.5956	13.5095	14.4599	13.5821
P54652	HSPA2	Heat shock-related 70 kDa protein 2	_ARFEELNADLFR_.3, _ARFEELNADLFR_.2, _IINEPTAAAIAYGLDK_.2, _IINEPTAAAIAYGLDK_.3, _DAGTITGLNVLR_.2, _IINEPTAAAIAYGLDKK_.3, _IINEPTAAAIAYGLDKK_.2, _STAGDTHLGGEDFDNR_.2, _STAGDTHLGGEDFDNR_.3, _GTLEPVEK_.2, _GTLEPVEK_.1, _LSKDDIDR_.2, _NTTIPTK_.1, _NTTIPTK_.2, _FEELNADLFR_.2, _FEELNADLFR_.1, _FEELNADLFR_.3, _FDLTGIPPAPR_.2, _DNNLLGK_.1, _DNNLLGK_.2, _LLQDFFNGK_.2, _LLQDFFNGK_.1, _GQIQEIVLVGGSTR_.2, _G…	74	14.275	14.2229	15.0814	14.2632	13.7362	14.1783	12.9651	14.2398	14.4286	14.4347	14.6883	14.1256	14.0537	13.4026	13.2461	14.0412	14.3093	13.6294	13.1652	15.0004	14.3047	13.4031	13.508	14.4	14.0462	13.0995	14.8015	14.496	14.1187	13.6279	13.4874	13.5794	13.5512	13.8254	14.0579	13.8031	13.086	12.8017	14.0475	13.7593	14.6617	13.0892	14.1331	13.9521	12.256
Q86VP6	CAND1	Cullin-associated NEDD8-dissociated protein 1	_TLEDPDLNVR_.2, _DISSIGLK_.2, _DISSIGLK_.1, _IDLRPVLGEGVPILASFLR_.3, _LGTLSALDILIK_.2, _C[Carbamidomethyl (C)]LDAVVSTR_.2, _ISGSILNELIGLVR_.2, _ISGSILNELIGLVR_.3, _LTLIDPETLLPR_.2, _LTLIDPETLLPR_.3, _SVILEAFSSPSEEVK_.2, _MLTFLMLVR_.2, _LSTLC[Carbamidomethyl (C)]PSAVLQR_.2, _NVVAEC[Carbamidomethyl (C)]LGK_.2, _GYLISGSSYAR_.2, _ALTLIAGSPLK_.2, _ALTLIAGSPLK_.1, _AVAALLTIPEAEK_.2, _AVAALLTIPEAEK_.3, …	74	9.59294	10.3655	8.7159	9.99024	11.1433	10.585	10.8086	10.1908	10.0546	10.7644	8.24286	10.7816	10.7354	11.3434	10.43	10.728	9.78542	10.8834	10.4253	8.36136	10.515	10.8991	10.504	10.2667	9.76894	11.054	9.48854	10.4261	10.6753	11.5247	10.6667	9.83225	9.78972	8.15354	10.1306	10.9402	10.3321	9.74981	8.95723	10.4701	8.89045	9.6857	10.4173	10.868	10.2337
O60313	OPA1	Dynamin-like 120 kDa protein, mitochondrial	_TIFVLTK_.2, _TIFVLTK_.1, _GVEVDPSLIK_.2, _ALGYFAVVTGK_.2, _AVEVAWETLQEEFSR_.2, _AVEVAWETLQEEFSR_.3, _ETIFSISK_.2, _ETIFSISK_.1, _MLAITANTLR_.2, _M[Oxidation (M)]LAITANTLR_.2, _QQLTNTEVR_.2, _EFDLTKEEDLAALR_.3, _EFDLTKEEDLAALR_.2, _TSVLEMIAQAR_.2, _TSVLEM[Oxidation (M)]IAQAR_.2, _VVVVGDQSAGK_.2, _EVLEDFAEDGEK_.2, _EEDLAALR_.2, _ESVEQQADSFK_.2, _GNSSESIEAIR_.2, _MVLVDLPGVINTVTSGMAPDTK_.3, _MVLVDLP…	73	9.17737	9.4468	8.18861	9.14549	9.74562	10.5658	10.483	9.97164	9.34811	8.89115	7.82543	10.112	9.27645	10.5576	10.4748	8.64038	9.15314	9.55643	9.52687	9.58593	9.7807	10.6643	9.83484	10.6416	9.06794	9.30826	9.1552	9.82329	9.57778	9.52521	10.3544	8.22572	9.3553	9.27839	8.57845	8.89844	9.80445	9.47377	9.26539	9.31966	10.9479	7.8731	8.60672	10.2498	9.2616
O95782	AP2A1	AP-2 complex subunit alpha-1	_DFLTPPLLSVR_.2, _GLAVFISDIR_.2, _EMGEAFAADIPR_.2, _EM[Oxidation (M)]GEAFAADIPR_.2, _ALLLSTYIK_.2, _ALLLSTYIK_.1, _QSAALC[Carbamidomethyl (C)]LLR_.2, _FINLFPETK_.2, _QIVSEMLR_.2, _VGGYILGEFGNLIAGDPR_.3, _VGGYILGEFGNLIAGDPR_.2, _ALQVGC[Carbamidomethyl (C)]LLR_.2, _ILVAGDSMDSVK_.2, _ILVAGDSM[Oxidation (M)]DSVK_.2, _LPVTINK_.1, _LPVTINK_.2, _YGGAPQALTLK_.2, _YGGAPQALTLK_.1, _NADVELQQR_.2, _NADVELQQR…	73	13.3443	12.977	13.1018	13.334	13.3979	13.1564	13.5004	12.7519	14.0115	13.323	13.6725	14.091	13.3296	13.361	13.4262	14.0431	13.2878	13.2273	13.0603	13.2384	13.6522	13.5138	12.6928	12.212	13.0707	13.4585	13.8493	13.3911	13.1047	11.7644	13.0342	12.2235	12.0686	12.1148	11.869	12.1752	12.1413	11.5574	11.4554	12.1253	10.9971	11.4227	11.4709	12.3485	11.4818
P07900	HSP90AA1	Heat shock protein HSP 90-alpha	_TLTIVDTGIGM[Oxidation (M)]TK_.2, _RAPFDLFENR_.2, _RAPFDLFENR_.3, _ELISNSSDALDKIR_.2, _ELISNSSDALDKIR_.3, _FYEQFSK_.2, _FYEQFSK_.1, _TLVSVTK_.1, _TLVSVTK_.2, _APFDLFENR_.2, _APFDLFENR_.1, _HLEINPDHSIIETLR_.3, _HLEINPDHSIIETLR_.4, _HLEINPDHSIIETLR_.2, _YYTSASGDEMVSLK_.2, _YYTSASGDEM[Oxidation (M)]VSLK_.2, _ELISNSSDALDK_.2, _ELISNSSDALDK_.1, _DQVANSAFVER_.2, _DQVANSAFVER_.1, _TDTGEPMGR_.2, _TDTGEPM…	73	12.0813	12.7364	11.887	11.9845	12.1444	11.7982	11.5732	12.1508	12.055	11.9783	11.4566	11.8143	11.9622	11.6089	11.9606	12.2449	12.1809	12.1125	12.2214	11.6589	12.2628	11.2893	11.6465	11.5494	11.7203	12.0453	11.845	12.0877	12.0271	11.1612	11.5099	11.4611	12.4705	11.4413	12.2561	11.9764	11.3972	11.3876	11.4308	12.3396	12.6862	10.6094	12.1134	11.8267	10.7362
P13591	NCAM1	Neural cell adhesion molecule 1	_VSSLTLK_.1, _VSSLTLK_.2, _ALSSEWKPEIR_.2, _ALSSEWKPEIR_.3, _FFLC[Carbamidomethyl (C)]QVAGDAK_.2, _FIVLSNNYLQIR_.2, _FIVLSNNYLQIR_.3, _YIFSDDSSQLTIK_.2, _AAHFVFR_.2, _AAHFVFR_.1, _QDDGGSPIR_.2, _LAALNGK_.1, _GLGEISAASEFK_.2, _GLGEISAASEFK_.1, _NAPTPQEFR_.2, _NAPTPQEFR_.1, _EGEDAVIVC[Carbamidomethyl (C)]DVVSSLPPTIIWK_.3, _EGEDAVIVC[Carbamidomethyl (C)]DVVSSLPPTIIWK_.4, _EGEDAVIVC[Carbamidomethyl (…	73	8.6945	10.1927	11.7193	9.93181	11.5719	11.8137	11.8822	10.1408	10.3943	11.7339	12.0816	11.0271	10.9308	11.8473	12.0797	12.3885	9.75695	10.6922	8.11052	12.3782	10.6127	10.7317	11.3708	11.0398	9.40477	10.5538	9.14827	10.7019	10.6204	10.9651	11.5183	11.8428	9.99492	11.5066	10.0283	10.5907	10.0906	11.2426	11.8163	11.1108	13.2875	11.689	10.4128	9.87222	10.1885
P21281	ATP6V1B2	V-type proton ATPase subunit B, brain isoform	_TSC[Carbamidomethyl (C)]EFTGDILR_.2, _FERNFIAQGPYENRTVFETLDIGWQLLR_.4, _TVFETLDIGWQLLR_.2, _TVFETLDIGWQLLR_.3, _TPVSEDMLGR_.2, _TPVSEDM[Oxidation (M)]LGR_.2, _TPVSEDMLGR_.1, _IPQSTLSEFYPR_.2, _IPQSTLSEFYPR_.3, _SGQVLEVSGSK_.2, _SGQVLEVSGSK_.1, _QIYPPINVLPSLSR_.2, _QIYPPINVLPSLSR_.3, _IPIFSAAGLPHNEIAAQIC[Carbamidomethyl (C)]R_.3, _IPIFSAAGLPHNEIAAQIC[Carbamidomethyl (C)]R_.2, _GFPGYMYTDLATIYER_.2…	73	10.6059	11.6104	9.83843	10.9245	12.0417	12.0124	11.502	13.1142	10.7589	12.002	10.394	10.7691	11.5632	11.9311	11.6349	12.5719	10.7835	11.5219	10.9297	10.5809	11.8058	11.8675	10.7469	12.2919	9.94904	11.1109	9.58468	10.8235	11.724	10.8646	11.0222	10.0478	10.0537	9.1497	9.76789	10.8294	11.0218	10.0162	9.80147	10.0737	9.35959	8.95789	10.2042	10.8956	9.43095
P78527	PRKDC	DNA-dependent protein kinase catalytic subunit	_LLEEALLR_.2, _VTELALTASDR_.2, _LSFAVPFR_.2, _SIGEYDVLR_.2, _LGASLAFNNIYR_.2, _EMKPVIFLDVFLPR_.3, _SLGPPQGEEDSVPR_.2, _DYVDLFR_.2, _NELEIPGQYDGR_.2, _TETVTSFR_.2, _DFGLLVFVR_.2, _GIFTSEIGTK_.2, _IPALDLLIK_.2, _FVPLLPGNR_.2, _DQNILLGTTYR_.2, _LLALNSLYSPK_.2, _MSTSPEAFLALR_.2, _M[Oxidation (M)]STSPEAFLALR_.2, _MAVLALLAK_.2, _YKEVYAAAAEVLGLILR_.3, _AALSALESFLK_.2, _TYSVVPMTSR_.2, _TYSVVPM[Oxidation …	73	10.2634	10.0539	9.98482	10.2272	10.2469	9.82975	10.559	8.81722	10.2962	10.1206	9.99216	10.2738	9.90728	9.89819	10.2075	9.89683	10.1161	10.0976	9.81044	10.304	10.3045	9.86214	10.3026	10.2749	9.81038	10.0176	10.4389	10.0153	10.0475	8.86832	10.6481	10.2024	9.96771	11.4249	10.4723	10.979	10.0349	10.1258	9.00099	9.28507	11.0743	9.29792	9.68996	9.62774	9.06291
Q07954	LRP1	Prolow-density lipoprotein receptor-related protein 1	_LDGLC[Carbamidomethyl (C)]IPLR_.2, _GVGGAPPTVTLLR_.2, _C[Carbamidomethyl (C)]PLNYFAC[Carbamidomethyl (C)]PSGR_.2, _C[Carbamidomethyl (C)]LPGFLGDR_.2, _EYAGYLLYSER_.2, _ILQDDLTC[Carbamidomethyl (C)]R_.2, _C[Carbamidomethyl (C)]LC[Carbamidomethyl (C)]VEGYAPR_.2, _AVTDEEPFLIFANR_.2, _TTLLAGDIEHPR_.2, _TTLLAGDIEHPR_.3, _IVFPHGITLDLVSR_.3, _AALSGANVLTLIEK_.2, _VC[Carbamidomethyl (C)]LWIGR_.2, _SERPPI…	73	9.96827	10.4223	10.5905	10.3296	10.0498	11.0292	10.5283	9.70649	10.4954	10.523	10.9816	10.812	10.3849	10.5828	10.3041	10.5301	9.57427	10.1969	10.4497	10.6204	10.4506	10.6947	9.87842	9.45689	10.3474	10.4161	11.1129	10.9905	10.0591	10.4444	10.2013	8.91988	10.3454	10.9931	10.2367	9.12869	10.385	10.4253	8.41494	9.49343	12.1094	10.024	9.12414	10.1376	9.5333
Q14203	DCTN1	Dynactin subunit 1	_LEETQALLR_.2, _AEITDAEGLGLK_.2, _AFLQGGQEATDIALLLR_.3, _AFLQGGQEATDIALLLR_.2, _DLETSC[Carbamidomethyl (C)]SDIR_.2, _DLEEKLETLR_.2, _DLEEKLETLR_.3, _VDELTTDLEILK_.2, _DSPLLLQQISAMR_.2, _ELTNQQEASVER_.2, _ETELELR_.2, _ETELELR_.1, _ETVSQRPGATVPTDFATFPSSAFLR_.3, _QMEVAQANR_.2, _QLTAHLQDVNR_.2, _QLTAHLQDVNR_.3, _VTFSC[Carbamidomethyl (C)]AAGFGQR_.2, _ASEQIYGTPSSSPYEC[Carbamidomethyl (C)]LR_.2, _SLDFL…	73	11.2266	11.1218	10.7104	11.2982	11.2793	10.9027	11.3078	11.5369	11.404	11.0486	10.5687	11.3045	10.8748	11.2144	11.2721	10.0942	11.5488	11.1983	10.6651	10.4533	11.2984	10.8424	11.3897	11.2382	10.4061	11.0088	10.8182	10.8302	10.8352	11.091	11.3307	11.4673	10.6822	9.83134	10.4726	10.7106	10.0774	10.6719	9.54562	11.0254	9.20589	10.0704	10.5718	11.4555	10.4483
P00505	GOT2	Aspartate aminotransferase, mitochondrial	_FVTVQTISGTGALR_.2, _FVTVQTISGTGALR_.3, _ASAELALGENSEVLK_.2, _IGASFLQR_.2, _IGASFLQR_.1, _IAAAILNTPDLRK_.3, _IAAAILNTPDLRK_.2, _TQLVSNLK_.2, _TQLVSNLK_.1, _DAGMQLQGYR_.2, _DAGM[Oxidation (M)]QLQGYR_.2, _IAAAILNTPDLR_.2, _IAAAILNTPDLR_.3, _IAAAILNTPDLR_.1, _NMGLYGER_.2, _NM[Oxidation (M)]GLYGER_.2, _MNLGVGAYR_.2, _M[Oxidation (M)]NLGVGAYR_.2, _EIATVVK_.1, _EIATVVK_.2, _EFSIYMTK_.2, _EFSIYMTK_.1, _…	72	14.3035	14.547	13.7778	14.5419	13.9996	13.8515	13.4646	15.3085	14.122	12.9327	13.6327	14.4655	13.3893	13.8604	13.4248	13.2832	14.0611	14.362	14.8375	14.0184	14.5869	13.692	13.2436	14.4748	14.587	14.4697	14.1537	14.8547	14.0562	12.3722	13.5658	13.4016	14.5077	13.5628	14.1737	13.4455	13.3338	13.575	13.995	14.3211	12.3777	13.3357	13.1874	13.4493	12.9593
Q9BPU6	DPYSL5	Dihydropyrimidinase-related protein 5	_DIGAIAR_.1, _DIGAIAR_.2, _IIPGADADVVVWDPEATK_.2, _IIPGADADVVVWDPEATK_.3, _FVAVTSSNAAK_.2, _FVAVTSSNAAK_.1, _ILAPPGGR_.2, _ILAPPGGR_.1, _C[Carbamidomethyl (C)]HGVPLVTISR_.2, _C[Carbamidomethyl (C)]HGVPLVTISR_.3, _VITIANR_.2, _VITIANR_.1, _ELMIPGGAK_.1, _ELMIPGGAK_.2, _ELM[Oxidation (M)]IPGGAK_.2, _LLNLYPR_.2, _LLNLYPR_.1, _EALDLGITGPEGIEISRPEELEAEATHR_.3, _EALDLGITGPEGIEISRPEELEAEATHR_.4, _MSVIWE…	72	12.8429	12.3468	11.5974	12.067	11.9714	12.7909	11.3356	11.8736	12.6605	13.0445	11.3355	10.6443	12.2447	12.6493	13.1331	11.2968	12.7417	12.3452	11.7187	11.192	11.9806	11.1868	12.8321	13.1652	12.4939	12.5865	11.6014	12.2326	12.0299	11.9556	13.0903	12.7784	13.8473	13.8415	13.6661	14.0428	12.0975	14.6856	12.875	12.3628	10.4458	11.7629	11.9717	10.7979	12.8163
P40939	HADHA	Trifunctional enzyme subunit alpha, mitochondrial	_TVLGTPEVLLGALPGAGGTQR_.3, _TVLGTPEVLLGALPGAGGTQR_.2, _SEVSSDEDIQFR_.2, _DATLTALDR_.2, _FVDLYGAQK_.2, _FVDLYGAQK_.1, _GLYPAPLK_.2, _GLYPAPLK_.1, _MQLLEIITTEK_.2, _ILQEGVDPK_.2, _ILQEGVDPK_.1, _TIEYLEEVAITFAK_.3, _TIEYLEEVAITFAK_.2, _DTSASAVAVGLK_.2, _LTAYAMTIPFVR_.2, _LTAYAM[Oxidation (M)]TIPFVR_.2, _C[Carbamidomethyl (C)]LAPMMSEVIR_.2, _C[Carbamidomethyl (C)]LAPM[Oxidation (M)]MSEVIR_.2, _FGGGNP…	71	9.42193	9.46441	8.3375	9.34955	10.3804	9.94643	10.5929	10.0022	9.54629	9.27255	6.9513	9.77783	9.97216	10.0035	9.77672	8.50407	9.72639	10.5579	9.29587	8.95073	9.67079	9.60758	10.592	9.67232	8.47738	9.52233	8.06355	9.0826	9.98947	9.57345	10.1365	10.2871	10.5897	8.30717	9.93045	10.7045	10.4191	10.8625	9.18703	10.5227		10.1766	10.8759	11.4875	11.0247
P62258	YWHAE	14-3-3 protein epsilon	_YLAEFATGNDRK_.2, _YLAEFATGNDRK_.3, _AASDIAMTELPPTHPIR_.3, _AASDIAMTELPPTHPIR_.2, _AASDIAM[Oxidation (M)]TELPPTHPIR_.3, _AASDIAM[Oxidation (M)]TELPPTHPIR_.2, _NLLSVAYKNVIGAR_.3, _NLLSVAYKNVIGAR_.2, _IISSIEQK_.2, _IISSIEQK_.1, _VAGM[Oxidation (M)]DVELTVEER_.2, _VAGMDVELTVEER_.2, _YLAEFATGNDR_.2, _YLAEFATGNDR_.1, _EAAENSLVAYK_.2, _EAAENSLVAYK_.1, _AAFDDAIAELDTLSEESYK_.2, _AAFDDAIAELDTLSEESYK_.3, _E…	71	11.8976	12.1483	12.1702	12.1376	12.3468	13.0225	12.6423	12.5533	12.5365	12.7732	12.4302	12.5955	12.623	12.9863	12.7179	12.5535	11.739	12.0035	11.4494	12.1134	12.4846	12.9673	12.2589	13.2066	11.5865	11.78	12.3491	12.5349	12.5433	12.2339	12.5081	10.3687	11.7329	11.1795	12.1866	11.767	12.2954	12.0415	11.0592	11.5697	11.5984	11.1899	11.7495	12.2882	11.0745
P38646	HSPA9	Stress-70 protein, mitochondrial	_DAGQISGLNVLR_.2, _VQQTVQDLFGR_.2, _AQFEGIVTDLIR_.2, _AQFEGIVTDLIR_.3, _LLGQFTLIGIPPAPR_.2, _QAVTNPNNTFYATK_.2, _VINEPTAAALAYGLDK_.2, _VINEPTAAALAYGLDK_.3, _VLENAEGAR_.2, _EQQIVIQSSGGLSK_.2, _TTPSVVAFTADGER_.2, _TTPSVVAFTADGER_.3, _NAVITVPAYFNDSQR_.2, _NAVITVPAYFNDSQR_.3, _STNGDTFLGGEDFDQALLR_.2, _SDIGEVILVGGMTR_.2, _SDIGEVILVGGMTR_.3, _SDIGEVILVGGM[Oxidation (M)]TR_.2, _LVGMPAKR_.2, _LVGMPAK_.2,…	70	12.8254	13.2144	12.6662	12.8111	13.3413	12.4587	12.0723	13.8984	13.2922	12.7611	11.7112	13.1626	13.1649	11.9316	12.0095	12.7048	13.0123	13.2753	13.081	13.0013	13.1344	12.3761	11.7964	13.0134	12.8113	13.3058	12.7978	13.123	13.1871	10.8975	12.0664	12.5347	12.8246	11.9198	12.3678	12.5876	11.643	11.6893	12.446	13.0304	11.7728	12.2452	12.9435	12.462	11.7498
P02511	CRYAB	Alpha-crystallin B chain	_RPFFPFHSPSR_.3, _RPFFPFHSPSR_.2, _FSVNLDVK_.2, _FSVNLDVK_.1, _YRIPADVDPLTITSSLSSDGVLTVNGPR_.3, _YRIPADVDPLTITSSLSSDGVLTVNGPR_.4, _[Acetyl (Protein N-term)]MDIAIHHPWIR_.3, _[Acetyl (Protein N-term)]MDIAIHHPWIR_.2, _[Acetyl (Protein N-term)]M[Oxidation (M)]DIAIHHPWIR_.3, _[Acetyl (Protein N-term)]M[Oxidation (M)]DIAIHHPWIR_.2, _HFSPEELK_.2, _HFSPEELK_.1, _VLGDVIEVHGK_.3, _VLGDVIEVHGK_.2, _VLGDVIEV…	69	13.8691	14.627	12.7507	14.5153	13.9907	13.9841	14.2095	12.015	12.9705	13.6942	11.3359	12.3863	13.5222	14.0477	14.262	14.236	14.4164	14.779	13.877	12.633	13.8583	12.889	15.1925	13.5773	12.6359	13.8276	11.8738	12.7942	13.644	14.8572	14.9301	14.4481	14.719	10.8177	14.2928	14.7616	13.4452	14.4174	13.8597	14.923	11.4038	14.0284	15.108	13.9177	13.7383
P09471	GNAO1	Guanine nucleotide-binding protein G(o) subunit alpha	_YYLDSLDR_.2, _LFDVGGQR_.2, _LFDVGGQR_.1, _IGAADYQPTEQDILR_.2, _IGAADYQPTEQDILR_.3, _AMDTLGIEYGDKER_.2, _AMDTLGIEYGDKER_.3, _AM[Oxidation (M)]DTLGIEYGDKER_.2, _AM[Oxidation (M)]DTLGIEYGDKER_.3, _M[Oxidation (M)]EDTEPFSAELLSAMMR_.2, _MEDTEPFSAELLSAM[Oxidation (M)]MR_.2, _M[Oxidation (M)]EDTEPFSAELLSAMMR_.3, _MEDTEPFSAELLSAMMR_.2, _MEDTEPFSAELLSAMMR_.3, _MEDTEPFSAELLSAMM[Oxidation (M)]R_.2, _M[Oxid…	69	16.0901	16.2905	16.171	15.5735	16.7642	14.3723	14.7236	16.933	16.8638	16.4347	16.5351	16.1688	16.924	14.1905	14.8852	15.7186	16.0761	16.477	15.5381	15.2188	15.864	14.5295	13.6989	16.9235	15.8536	15.9481	16.4785	15.5238	16.4308	13.0925	14.0239	14.1224	14.9786	15.3929	14.8704	15.5557	12.7681	13.1723	13.8588	14.3485	14.2586	12.6971	14.1957	13.0888	12.5799
P0C0L4	C4A	Complement C4-A	_VGDTLNLNLR_.2, _LTVAAPPSGGPGFLSIERPDSRPPR_.4, _LTVAAPPSGGPGFLSIERPDSRPPR_.3, _SFFPENWLWR_.2, _EPFLSC[Carbamidomethyl (C)]C[Carbamidomethyl (C)]QFAESLR_.2, _HLVPGAPFLLQALVR_.3, _HLVPGAPFLLQALVR_.2, _TTNIQGINLLFSSR_.2, _TTNIQGINLLFSSR_.3, _DFALLSLQVPLK_.2, _GSFEFPVGDAVSK_.2, _C[Carbamidomethyl (C)]SVFYGAPSK_.2, _C[Carbamidomethyl (C)]SVFYGAPSK_.1, _VFALDQK_.1, _VFALDQK_.2, _DSSTWLTAFVLK_.2, _QGSFQ…	69	10.4501	10.7223	10.1325	10.7128	8.27552	8.59261	8.31562	10.8673	10.4391	9.68482	12.1916	9.85513	8.9688	8.27178	8.99042	10.3349	10.7205	8.00053	11.3796	11.0693	10.467	7.84402	8.73406	10.3241	10.8699	10.5642	9.77477	11.4082	8.64885	7.6181	8.97066	10.7778	11.1903	9.7376	10.7452	7.79456	8.93317	8.67667	11.4128	10.605	11.4388	11.2616	9.83123	7.59911	9.64391
P16615	ATP2A2	Sarcoplasmic/endoplasmic reticulum calcium ATPase 2	_EFDELNPSAQR_.2, _GAPEGVIDR_.2, _HTDPVPDPR_.2, _EFTLEFSR_.2, _EFTLEFSR_.1, _VIMITGDNK_.2, _VDQSILTGESVSVIK_.2, _VDQSILTGESVSVIK_.3, _IGIFGQDEDVTSK_.2, _DIVPGDIVEIAVGDKVPADIR_.3, _DIVPGDIVEIAVGDKVPADIR_.2, _DIVPGDIVEIAVGDK_.2, _VSFYQLSHFLQC[Carbamidomethyl (C)]K_.2, _VSFYQLSHFLQC[Carbamidomethyl (C)]K_.3, _EPLISGWLFFR_.2, _AEIGIAMGSGTAVAK_.2, _AEIGIAM[Oxidation (M)]GSGTAVAK_.2, _SLPSVETLGC[Carbami…	69	11.7924	11.0105	10.774	11.2333	12.145	11.1129	11.4218	11.0136	12.2609	11.2527	11.6237	11.7926	12.6372	10.863	10.1265	10.3224	11.5119	11.8067	11.3671	11.2594	11.2024	11.9205	9.78478	10.2741	11.2011	11.1135	11.7767	11.1049	11.9528	10.1138	10.1446	11.5184	10.7304	11.0382	10.8184	11.8009	10.3819	10.8937	7.94279	10.5229	6.98275	9.1322	9.84822	11.509	9.36718
P55268	LAMB2	Laminin subunit beta-2	_ALAEGGSILSR_.2, _DGFFGLSISDR_.2, _AQGIAQGAIR_.2, _IQNVVTSFAPQR_.2, _SLADVDAILAR_.2, _VLDPAIPIPDPYSSR_.2, _TGAFGLR_.2, _LPYGGQC[Carbamidomethyl (C)]RPC[Carbamidomethyl (C)]PC[Carbamidomethyl (C)]PEGPGSQR_.3, _TGGSAQPETPYSGPGLLIDSLVLLPR_.3, _LGIVQGIVGAR_.2, _LQELEGTYEENER_.2, _GQVLDVVER_.2, _AQEAEQLLR_.2, _GSC[Carbamidomethyl (C)]YPATGDLLVGR_.2, _AGNSLAASTAEETAGSAQGR_.2, _AGNSLAASTAEETAGSAQGR_.3, …	69	11.1497	11.0509	11.1056	10.6447	10.9741	11.1442	9.99702	10.2827	10.7009	10.1764	10.203	10.4339	9.78539	10.1221	9.9654	10.7073	11.7447	10.7499	11.0374	11.0381	11.1761	10.1658	10.03	10.6457	11.1003	10.8324	10.179	11.8423	10.7219	11.0712	10.3924	10.3544	10.692	10.2372	10.4925	9.75879	10.2976	9.93578	11.7787	10.6463	12.505	11.1426	10.9893	10.5539	10.0405
Q9H4G0	EPB41L1	Band 4.1-like protein 1	_LVSPEPPPK_.2, _SSPWNFAFTVK_.2, _QASALIDRPAPFFER_.3, _QASALIDRPAPFFER_.2, _SLSPIIGK_.1, _SLSPIIGK_.2, _FAPNQTR_.2, _IEPEAVLQTR_.2, _FYPPDPAQLTEDITR_.2, _PAPFFER_.2, _SLDGAEFSR_.2, _RLPSSPASPSPK_.2, _RLPSSPASPSPK_.3, _GFLVMGSK_.1, _GFLVM[Oxidation (M)]GSK_.2, _GFLVMGSK_.2, _KKIEPEAVLQTR_.3, _KKIEPEAVLQTR_.2, _LPSSPASPSPK_.2, _LPSSPASPSPK_.1, _IRPGEYEQFESTIGFK_.3, _IRPGEYEQFESTIGFK_.2, _ETDPSPEER_.…	69	11.3937	12.0633	12.1976	11.6816	12.4073	11.6803	11.6946	12.1851	11.8608	11.8363	12.2674	12.0545	12.1449	11.5644	11.5386	11.3694	11.3416	11.6921	11.356	12.0831	11.9859	12.0995	11.0059	12.0488	11.3279	10.9085	12.2409	12.2669	12.619	10.4487	12.0032	9.56996	10.6792	10.5532	11.6439	10.4756	11.5923	10.5538	10.5034	11.534	11.6149	10.1599	10.7971	10.0526	10.6377
P30041	PRDX6	Peroxiredoxin-6	_DFTPVC[Carbamidomethyl (C)]TTELGR_.2, _VVISLQLTAEK_.2, _LAPEFAK_.1, _LAPEFAK_.2, _VVFVFGPDK_.2, _VVFVFGPDK_.1, _NFDEILR_.1, _NFDEILR_.2, _VVFVFGPDKK_.2, _VVFVFGPDKK_.3, _[Acetyl (Protein N-term)]PGGLLLGDVAPNFEANTTVGR_.2, _PGGLLLGDVAPNFEANTTVGR_.3, _[Acetyl (Protein N-term)]PGGLLLGDVAPNFEANTTVGR_.3, _PGGLLLGDVAPNFEANTTVGR_.2, _LSILYPATTGR_.2, _LSILYPATTGR_.1, _FHDFLGDSWGILFSHPR_.3, _FHDFLGDSWGILF…	68	11.5718	10.7809	10.993	11.0265	12.4364	13.0781	12.8706	12.3348	11.4734	12.6868	11.809	11.6029	13.1616	12.893	12.8992	12.0647	11.2054	11.9817	10.8169	11.2928	11.7102	12.9808	13.1223	12.878	11.1118	11.4015	11.3781	12.0532	12.6132	12.5519	13.5507	11.8894	10.5434	10.6601	11.3712	11.9682	12.2843	12.7575	12.155	12.0856	11.3146	13.6636	13.5657	12.7412	13.3649
P60174	TPI1	Triosephosphate isomerase	_VVLAYEPVWAIGTGK_.2, _VVLAYEPVWAIGTGK_.3, _VPADTEVVC[Carbamidomethyl (C)]APPTAYIDFAR_.3, _VPADTEVVC[Carbamidomethyl (C)]APPTAYIDFAR_.2, _VVFEQTK_.1, _VVFEQTK_.2, _DC[Carbamidomethyl (C)]GATWVVLGHSER_.3, _DC[Carbamidomethyl (C)]GATWVVLGHSER_.2, _HVFGESDELIGQK_.2, _HVFGESDELIGQK_.3, _HVFGESDELIGQK_.1, _EAGITEK_.1, _EAGITEK_.2, _IIYGGSVTGATC[Carbamidomethyl (C)]K_.2, _IIYGGSVTGATC[Carbamidomethyl (C…	68	8.88855	9.94687	8.24743	10.0884	11.0221	11.0309	10.1307	11.5146	9.26139	10.7235	8.2845	10.5765	11.6111	10.7633	10.1834	9.46111	9.13144	10.9959	10.23	7.82665	10.4389	10.2922	9.87194	12.0809	8.69322	9.726	8.27973	10.7047	11.1721	10.8573	9.96079	9.8668	10.6036	8.23279	10.7322	11.1594	10.9347	10.2193	9.10768	10.1199	10.1881	9.82035	10.9725	10.7138	9.98289
Q03252	LMNB2	Lamin-B2	_ALYESELADAR_.2, _LALDMEINAYR_.2, _SEVELAAALSDKR_.2, _SEVELAAALSDKR_.3, _GLESDVAELR_.2, _GLESDVAELR_.1, _LLEGEEER_.2, _LLEGEEER_.1, _ATSSSSGSLSATGR_.2, _SVFEEEVR_.2, _SVFEEEVR_.1, _AGGPATPLSPTR_.2, _AGGPATPLSPTR_.1, _TVLVNADGEEVAMR_.2, _TVLVNADGEEVAM[Oxidation (M)]R_.2, _ALELENDR_.2, _ALELENDR_.1, _ALELENDRLLLK_.3, _ALELENDRLLLK_.2, _DLESLFHR_.2, _EGELTVAQGR_.2, _EGELTVAQGR_.1, _MAQALEELR_.2, _M[…	68	8.87398	9.10044	8.11631	9.52965	10.6319	9.65769	10.1042	9.09894	8.85782	9.47999	8.1645	9.44366	9.90757	9.95344	11.6795	10.4894	8.84637	10.3298	9.27854	8.46066	9.85563	10.433	9.77897	9.4394	8.37452	9.67732	8.41528	9.21005	10.1434	10.3049	9.90691	8.11209	10.8568	10.5359	9.64367	12.1146	11.2522	9.38953	10.3448	10.1629	12.3424	10.1336	9.01713	10.4647	10.537
Q14697	GANAB	Neutral alpha-glucosidase AB	_LDLLEDR_.2, _NPEPELLVR_.2, _YFTWDPSR_.2, _SIRPGLSPYR_.2, _VPDVLVADPPIAR_.2, _FRIDELEPR_.2, _FRIDELEPR_.3, _LSFQHDPETSVLVLR_.3, _LSFQHDPETSVLVLR_.2, _YRVPDVLVADPPIAR_.3, _YRVPDVLVADPPIAR_.2, _VTEGGEPYR_.2, _YSLLPFWYTLLYQAHR_.3, _YSLLPFWYTLLYQAHR_.2, _FSFSGNTLVSSSADPEGHFETPIWIER_.3, _AFFAGSQR_.2, _AFFAGSQR_.1, _NLGLYVK_.1, _NLGLYVK_.2, _SLLLSVNAR_.2, _SLLLSVNAR_.1, _VVIIGAGK_.2, _IDELEPR_.2, _IDEL…	68	11.5405	12.168	11.0794	11.9873	11.9541	11.8745	11.9091	11.0489	11.8184	11.8503	11.1057	11.899	11.7224	11.7451	11.919	11.4728	11.5444	12.0537	11.9308	11.1089	11.9517	11.7028	11.5767	10.4794	11.5879	12.0769	11.4727	11.8675	11.5704	11.1142	11.8296	11.5826	12.1439	11.3273	11.7321	11.3694	11.2315	11.8293	11.4334	11.938	12.4399	11.4479	11.5304	11.572	11.0849
Q93050	ATP6V0A1	V-type proton ATPase 116 kDa subunit a1	_ASLYPC[Carbamidomethyl (C)]PETPQER_.2, _FVEKEIR_.2, _NFLELTELK_.2, _NFLELTELK_.1, _GTEHSGSTVPSILNR_.3, _GTEHSGSTVPSILNR_.2, _ERIPTFER_.2, _FLPFSFEHIR_.3, _FLPFSFEHIR_.2, _KFVNEVR_.2, _LGFVAGVINR_.2, _LGFVAGVINR_.1, _SVFIIFFQGDQLK_.2, _DLNPDVNVFQR_.2, _DLNPDVNVFQR_.3, _ANIPIMDTGENPEVPFPR_.2, _ANIPIMDTGENPEVPFPR_.3, _ANIPIM[Oxidation (M)]DTGENPEVPFPR_.2, _ANIPIM[Oxidation (M)]DTGENPEVPFPR_.3, _HLG…	68	11.0887	11.9832	10.5253	11.1942	12.2996	11.3108	13.0719	12.7734	12.021	11.7621	10.8005	12.1237	13.4783	11.1001	13.8812	12.5547	11.4141	11.9742	11.8336	10.3759	11.5355	13.0163	12.8032	12.8407	11.0664	12.1816	10.9924	11.7735	11.978	10.5444	12.9421	10.2113	12.7273	10.0682	11.8631	12.3447	9.43452	12.3001	8.3833	10.8187	12.9493	9.66281	10.3228	11.4125	11.1924
O15230	LAMA5	Laminin subunit alpha-5	_DTLASVFR_.2, _GDSC[Carbamidomethyl (C)]QEC[Carbamidomethyl (C)]APGFYR_.2, _TFQLDTAVDRPC[Carbamidomethyl (C)]AR_.3, _C[Carbamidomethyl (C)]DIGGALGQSC[Carbamidomethyl (C)]EPR_.2, _LGLVWAALQGAR_.2, _LC[Carbamidomethyl (C)]DELTGQC[Carbamidomethyl (C)]IC[Carbamidomethyl (C)]PPR_.2, _C[Carbamidomethyl (C)]FC[Carbamidomethyl (C)]FGATER_.2, _YALVVEYANEDAR_.2, _GALDQLC[Carbamidomethyl (C)]GAGGLC[Carbamid…	67	9.52238	8.82973	9.09868	8.52108	9.81123	9.24941	8.22359	7.461	9.14697	8.21504	8.64027	9.23981	8.98115	8.63639	8.50257	7.97114	10.3396	9.28655	9.44191	9.16031	9.58058	8.69066	8.54029	7.33524	9.06516	9.30181	8.85889	10.0244	9.2881	16.3614	8.78382	8.87708	9.10607	8.95199	7.53788	8.32266	8.21527	7.769	9.89601	8.03546	10.1282	10.1834	9.55483	9.02849	8.85773
O43790	KRT86	Keratin, type II cuticular Hb6	_YEEEVSLR_.2, _YEEEVSLR_.1, _LGLDIEIATYR_.2, _LGLDIEIATYR_.1, _FAAFIDKVR_.3, _FAAFIDKVR_.2, _FAAFIDKVR_.1, _LYEEEIR_.2, _LYEEEIR_.1, _LEAAVAQSEQQGEAALSDAR_.3, _EEINELNR_.2, _EC[Carbamidomethyl (C)]C[Carbamidomethyl (C)]QSNLEPLFEGYIETLR_.2, _EC[Carbamidomethyl (C)]C[Carbamidomethyl (C)]QSNLEPLFEGYIETLR_.3, _LASELNHVQEVLEGYK_.2, _LASELNHVQEVLEGYK_.3, _FAAFIDK_.2, _FAAFIDK_.1, _LAELEGALQK_.2, _LQFYQ…	67	14.9952	13.1143	13.5962	14.0816	13.4354	12.7946	12.5743	10.8991	13.3401	13.3005	13.6212	12.0206	13.1056	13.1949	12.9699	11.234	14.7448	13.6325	12.2331	14.669	13.5	12.9223	13.7574	12.9534	13.3321	14.0564	13.3806	12.0166	12.9583	15.3412	12.8554	16.788	14.9305	14.1173	15.1655	14.0589	14.4107	13.9237	15.5051	14.5507	12.3941	14.4611	13.7778	15.7444	14.4463
P08237	PFKM	ATP-dependent 6-phosphofructokinase, muscle type	_ALVFQPVAELK_.2, _VGIFTGAR_.2, _VLVVHDGFEGLAK_.3, _VLVVHDGFEGLAK_.2, _LNIIIVAEGAIDK_.2, _IMEIVDAITTTAQSHQR_.3, _IMEIVDAITTTAQSHQR_.2, _IM[Oxidation (M)]EIVDAITTTAQSHQR_.3, _SEWSDLLSDLQK_.2, _SEWSDLLSDLQK_.3, _IGLIQGNR_.2, _IGLIQGNR_.1, _GITNLC[Carbamidomethyl (C)]VIGGDGSLTGADTFR_.2, _GITNLC[Carbamidomethyl (C)]VIGGDGSLTGADTFR_.3, _AAYNLVK_.1, _MGVEAVMALLEGTPDTPAC[Carbamidomethyl (C)]VVSLSGNQAVR_.…	67	12.35	12.431	12.9025	11.6443	12.0794	12.4809	12.3522	10.0295	12.5754	12.4257	12.3032	12.1769	11.9372	11.6546	12.2402	12.401	10.0147	10.6415	11.5483	12.935	12.3364	12.2221	12.5258	11.1238	12.8669	11.6718	12.7759	12.3138	12.3732	12.0223	10.8953	12.0441	11.658	12.1118	12.0923	12.16	11.5256	12.418	12.6313	11.8907	12.7352	10.887	12.1439	11.9305	11.6839
P49448	GLUD2	Glutamate dehydrogenase 2, mitochondrial	_YNLGLDLR_.2, _TAAYVNAIEK_.2, _TAAYVNAIEK_.1, _IIAEGANGPTTPEADK_.2, _MVEGFFDR_.2, _M[Oxidation (M)]VEGFFDR_.2, _MVEGFFDR_.1, _RFTMELAK_.2, _RFTM[Oxidation (M)]ELAK_.2, _C[Carbamidomethyl (C)]AVVDVPFGGAK_.2, _C[Carbamidomethyl (C)]AVVDVPFGGAK_.1, _RDDGSWEVIEGYR_.3, _RDDGSWEVIEGYR_.2, _GASIVEDK_.1, _GASIVEDK_.2, _IIAEGANGPTTPEADKIFLER_.3, _IIAEGANGPTTPEADKIFLER_.2, _IIAEGANGPTTPEADKIFLER_.4, _YSTDV…	67	12.5051	12.7201	11.6784	12.1981	12.867	12.6189	12.8164	11.9754	12.7783	12.6746	11.8873	13.0689	13.084	12.5496	12.2862	12.663	12.1624	12.5394	12.3972	11.4997	12.7623	12.1089	11.9818	11.1875	12.4589	12.859	11.6925	12.7677	12.6657	11.6714	12.0216	12.1487	12.3615	11.0134	12.057	12.0084	11.689	11.9941	13.3898	13.422	12.6045	12.2504	13.3078	13.4913	12.8717
P10636	MAPT	Microtubule-associated protein tau	_SPVVSGDTSPR_.2, _SGYSSPGSPGTPGSR_.2, _TPSLPTPPTREPK_.2, _TPSLPTPPTREPK_.3, _TPSLPTPPTR_.2, _TPSLPTPPTR_.1, _LQTAPVPMPDLK_.2, _LQTAPVPM[Oxidation (M)]PDLK_.2, _SRTPSLPTPPTR_.3, _SRTPSLPTPPTR_.2, _AAFPGAPGEGPEAR_.2, _TPPSSGEPPK_.2, _TPPSSGEPPK_.1, _IGSLDNITHVPGGGNK_.3, _IGSLDNITHVPGGGNK_.2, _IPAKTPPAPK_.2, _SRTPSLPTPPTREPK_.3, _SRTPSLPTPPTREPK_.4, _IGSTENLK_.2, _IGSTENLK_.1, _LDLSNVQSK_.2, _LDLSNV…	66	9.5718	9.99232	10.082	9.23508	10.9051	15.0742	15.9627	10.2012	10.3656	9.6511	9.70496	10.6181	11.5203	14.6321	15.2444	10.7821	15.159	8.9928	7.82702	9.21589	9.28404	14.596	14.8557	10.3675	9.33616	15.1884	9.52419	10.28	11.0586	14.3064	14.9066	13.7923	7.05588	14.0299	9.16598	14.1989	13.56	13.1844	14.7002	7.83548	14.7383	12.8389	8.60393	14.1413	13.3292
P24821	TNC	Tenascin	_APTAQVESFR_.2, _VSIYGVIR_.2, _ETFTTGLDAPR_.2, _GLEPGQEYNVLLTAEK_.2, _AEIVTEAEPEVDNLLVSDATPDGFR_.3, _DLTATEVQSETALLTWRPPR_.3, _QSEPLEITLLAPER_.2, _FTTDLDSPR_.2, _TAHISGLPPSTDFIVYLSGLAPSIR_.3, _LDAPSQIEVK_.2, _LEELENLVSSLR_.2, _VPGDQTSTIIQELEPGVEYFIR_.3, _VPGDQTSTIIQELEPGVEYFIR_.2, _VSQTDNSITLEWR_.2, _VATYLPAPEGLK_.2, _AVDIPGLK_.2, _TPVLSAEASTAK_.2, _IQALNGPLR_.2, _AVDIPGLEAATPYR_.2, _AVDIPGLEAATP…	66	10.4026	8.99246	11.4438	9.27562	8.17696	9.91425	9.67704	8.98385	9.77446	9.26775	11.1728	7.9696	7.19554	9.56796	9.48159	9.7393	9.92487	7.77116	9.23303	11.5269	9.34101	8.73272	10.2891	10.2702	9.697	10.1023	11.2386	9.1862	7.89287	10.6943	9.93319	8.80823	9.03567	7.64587	8.06991		8.27849	8.24955	9.75743	9.35066	11.6481	9.03335	9.11562	9.26252	8.16519
Q14194	CRMP1	Dihydropyrimidinase-related protein 1	_AITIAGR_.2, _AITIAGR_.1, _SAADIIALAR_.2, _SAADIIALAR_.1, _SNITSLG_.1, _ILEMGITGPEGHALSRPEELEAEAVFR_.3, _ILEMGITGPEGHALSRPEELEAEAVFR_.4, _ILEM[Oxidation (M)]GITGPEGHALSRPEELEAEAVFR_.4, _ILEM[Oxidation (M)]GITGPEGHALSRPEELEAEAVFR_.3, _VFGLQGVSR_.2, _VFGLQGVSR_.1, _IAVGSDADVVIWDPDKLK_.3, _IAVGSDADVVIWDPDKLK_.2, _INC[Carbamidomethyl (C)]PVYITK_.2, _INC[Carbamidomethyl (C)]PVYITK_.1, _AFPEHLYQR_.2, _…	66	12.2858	12.5354	11.9906	12.1727	12.4739	13.4172	14.1091	11.9669	13.2234	13.1068	12.3315	12.9754	12.5814	13.7809	13.2631	11.377	11.9462	12.2178	12.56	11.8059	12.3881	12.8516	12.4261	11.5568	12.0396	12.2768	12.4091	12.6722	12.0854	13.3938	12.7772	11.7346	11.7895	11.1758	12.1555	11.6374	12.1021	12.3387	10.6734	12.2095	9.79511	10.5322	11.6995	12.7607	11.7383
Q16891	IMMT	MICOS complex subunit MIC60	_ERPPEEVAAR_.2, _ERPPEEVAAR_.3, _GIEQAVQSHAVAEEEAR_.3, _GIEQAVQSHAVAEEEAR_.2, _LSEQELQFR_.2, _SLEDALR_.2, _SLEDALR_.1, _VAMIDETR_.2, _VAM[Oxidation (M)]IDETR_.2, _SEIQAEQDR_.2, _PTPALSEEASSSSIR_.2, _GVYSEETLR_.2, _GVYSEETLR_.1, _LSQEQVDNFTLDINTAYAR_.3, _LSQEQVDNFTLDINTAYAR_.2, _AFDSAVAK_.1, _AFDSAVAK_.2, _TSSAETPTIPLGSAVEAIK_.2, _AVDEAADALLK_.2, _TVEGALK_.1, _TVEGALK_.2, _SEFEQNLSEK_.2, _ELDSITPE…	66	9.13583	9.63017	8.65733	9.93024	11.1872	10.6877	10.1318	9.09197	9.90583	9.47854	9.10489	10.2102	10.1659	10.4118	10.078	9.92199	9.22822	9.79711	9.90588	10.9905	10.1318	9.78798	9.61029	9.61901	9.17902	10.1906	9.8595	9.80786	9.82799	12.1137	9.74044	9.16799	9.71071	9.28133	9.17485	9.44829	9.11545	9.1877	8.57478	9.52819	6.92835	8.89335	9.88505	10.7603	9.31757
Q96JE9	MAP6	Microtubule-associated protein 6	_EEVASAVSSSYR_.2, _ATGPAPGPTGEREPAAGPGR_.3, _ATGPAPGPTGEREPAAGPGR_.2, _ATGPAPGPTGER_.2, _SEYQPSDAPFER_.2, _DPQLPTVSPLPR_.2, _EQEAAPGGAGGLAAGK_.2, _AVAIETQPAQGELDAVAR_.2, _AVAIETQPAQGELDAVAR_.3, _SGPGPGLGSGSTSGPADSVMR_.2, _SGPGPGLGSGSTSGPADSVM[Oxidation (M)]R_.2, _SGPGPGLGSGSTSGPADSVMR_.3, _SGPGPGLGSGSTSGPADSVM[Oxidation (M)]R_.3, _ADIAVPLVFTK_.2, _ADIAVPLVFTK_.1, _AEGLGHEQTPLPAAQAQVQATGPEAGR_.3, …	66	11.3657	10.6986	12.2928	11.3338	12.9123	10.735	10.4316	11.2641	11.9122	11.3584	12.3333	11.9954	15.3077	10.9968	10.0564	11.9193	10.3961	11.3091	12.0452	12.3945	10.7883	13.2839	9.58398	10.1252	10.2752	10.2077	12.441	12.2575	15.2004	9.45303	10.2657	10.5968	9.30812	9.50762	10.8566	9.32164	11.8818	8.59239	10.1859	11.2016	12.3858	10.5866	11.6095	6.94472	8.82809
P07355	ANXA2	Annexin A2	_GVDEVTIVNILTNR_.2, _GVDEVTIVNILTNR_.3, _RAEDGSVIDYELIDQDAR_.3, _RAEDGSVIDYELIDQDAR_.2, _QDIAFAYQR_.2, _QDIAFAYQR_.1, _AYTNFDAER_.2, _GLGTDEDSLIEIIC[Carbamidomethyl (C)]SR_.2, _GLGTDEDSLIEIIC[Carbamidomethyl (C)]SR_.3, _DALNIETAIK_.2, _DALNIETAIK_.1, _DIISDTSGDFR_.2, _TPAQYDASELK_.2, _SVPHLQK_.1, _SVPHLQK_.2, _WISIMTER_.2, _WISIM[Oxidation (M)]TER_.2, _WISIMTER_.1, _SEVDMLK_.1, _SEVDMLK_.2, _TNQE…	65	10.4083	9.56024	10.2571	9.73751	11.4098	9.01685	8.15379	11.4842	10.0758	9.20495	10.5566	9.80673	11.0394	8.62818	8.17134	9.73541	10.6885	10.7229	11.3248	10.1364	10.3376	8.65854	8.61124	9.96757	10.7362	10.7423	9.9466	10.8603	10.5072	8.67007	8.8156	10.3634	10.9415	9.79216	9.68009	9.21064	8.25272	8.99636	12.5157	10.9276	12.5245	12.8112	12.3419	8.83176	10.3741
P40925	MDH1	Malate dehydrogenase, cytoplasmic	_FVEGLPINDFSR_.2, _EDVAFKDLDVAILVGSMPR_.3, _ESAFEFLSSA_.1, _ESAFEFLSSA_.2, _SAPSIPK_.1, _SAPSIPK_.2, _DLDVAILVGSMPR_.2, _DLDVAILVGSM[Oxidation (M)]PR_.2, _DLDVAILVGSMPR_.3, _DLDVAILVGSM[Oxidation (M)]PR_.3, _LGVTANDVK_.2, _LGVTANDVK_.1, _GEFVTTVQQR_.2, _GEFVTTVQQR_.1, _ENFSC[Carbamidomethyl (C)]LTR_.2, _ENFSC[Carbamidomethyl (C)]LTR_.1, _DVIATDKEDVAFK_.2, _DVIATDKEDVAFK_.3, _EVGVYEALK_.2, _EVGVYE…	65	12.7001	12.8359	11.9603	13.2523	13.4451	13.6738	13.3565	13.9332	13.2807	13.8506	12.0742	13.9797	13.6713	13.425	13.1598	14.3578	12.8319	13.1923	12.3699	11.9506	13.0092	13.4723	13.2212	14.2362	12.2985	12.7852	12.3233	13.3008	13.8189	13.4799	13.3117	13.6743	13.5439	11.617	13.2548	13.8415	13.3042	12.7878	12.6477	13.8157	10.7074	13.3166	13.4596	13.5804	12.6646
P40926	MDH2	Malate dehydrogenase, mitochondrial	_ANTFVAELK_.2, _ANTFVAELK_.1, _AGAGSATLSMAYAGAR_.2, _AGAGSATLSM[Oxidation (M)]AYAGAR_.2, _AGAGSATLSMAYAGAR_.3, _IQEAGTEVVK_.2, _IQEAGTEVVK_.1, _NSPLVSR_.2, _NSPLVSR_.1, _VAVLGASGGIGQPLSLLLK_.2, _VAVLGASGGIGQPLSLLLK_.3, _VDFPQDQLTALTGR_.2, _VDFPQDQLTALTGR_.3, _FVFSLVDAMNGK_.2, _FVFSLVDAM[Oxidation (M)]NGK_.2, _GYLGPEQLPDC[Carbamidomethyl (C)]LK_.2, _VNVPVIGGHAGK_.3, _VNVPVIGGHAGK_.2, _VNVPVIGGHAGK…	65	11.6726	12.4241	11.5153	12.1782	12.7313	12.9985	12.2108	12.8922	12.0737	11.846	10.256	12.7131	13.1922	12.2638	12.193	11.6721	11.8045	12.5589	12.2034	11.3969	12.6435	12.9278	11.647	12.3836	12.047	11.8577	11.4214	12.8317	13.3895	11.3174	12.0966	10.3785	11.2904	10.01	11.5779	11.6963	11.7889	11.3595	10.8833	12.319	9.34632	10.6621	11.4374	12.2298	10.9741
P53396	ACLY	ATP-citrate synthase	_TIAIIAEGIPEALTR_.2, _TIAIIAEGIPEALTR_.3, _TILSLMTR_.2, _AIVWGMQTR_.2, _STTLFSR_.2, _DLVSSLTSGLLTIGDR_.2, _DLVSSLTSGLLTIGDR_.3, _FGGALDAAAK_.2, _FGGALDAAAK_.1, _SGGMSNELNNIISR_.2, _SGGM[Oxidation (M)]SNELNNIISR_.2, _EILIPVFK_.2, _EILIPVFK_.1, _EAGVFVPR_.2, _VTPDTDWAR_.2, _WGDIEFPPPFGR_.2, _GGPNYQEGLR_.2, _LYRPGSVAYVSR_.3, _LYRPGSVAYVSR_.2, _TTDGVYEGVAIGGDR_.2, _HPEVDVLINFASLR_.3, _EHEVTIFVR_.2, _…	65	10.1026	10.0518	9.83958	10.32	10.504	10.8037	11.8313	11.1125	10.3569	10.1014	9.78916	10.1621	10.33	11.9793	10.3503	9.81037	10.7673	10.4809	10.0439	10.0903	10.5447	10.5356	11.9037	11.5157	10.1518	9.48436	9.99979	10.3512	10.4147	11.3469	10.409	11.0035	10.4028	10.2668	10.9267	10.912	11.0765	10.2442	10.5769	10.7765	9.00068	9.86444	10.8175	11.6762	11.9516
Q02952	AKAP12	A-kinase anchor protein 12	_AATIIEER_.2, _EVIAEEEPPTVTEPLPENR_.2, _EVIAEEEPPTVTEPLPENR_.3, _LVQNIIQTAVDQFVR_.2, _LVQNIIQTAVDQFVR_.3, _EMVVQVER_.2, _EM[Oxidation (M)]VVQVER_.2, _EGVTPWASFK_.2, _STPVIVSATTK_.2, _TQEVLQAVAEK_.2, _FFTQGWAGWR_.2, _SAESPTSPVTSETGSTFK_.2, _SAESPTSPVTSETGSTFK_.3, _VVGQTTPESFEK_.2, _SEDSIAGSGVEHSTPDTEPGKEESWVSIK_.3, _SEDSIAGSGVEHSTPDTEPGKEESWVSIK_.4, _STPVIVSATTKK_.2, _ERPPAPSSFVFQEETK_.3, _ERPPAPS…	65	9.8058	10.1409	10.3919	10.8898	10.9837	9.87937	10.0461	10.6804	9.7551	10.0777	10.5802	11.0605	9.77361	9.5025	9.92907	9.79582	9.43139	10.5286	9.48504	10.6504	10.9924	10.8299	9.85754	10.6103	9.93011	10.3741	10.6567	11.1282	9.75683	7.06346	10.05	10.1494	10.7499	9.03681	11.5897	11.2018	8.75018	9.79701	10.4204	10.8196	10.9259	9.51305	10.559	8.78442	9.91347
Q03001	DST	Dystonin	_VLQEDILLR_.2, _LLDPEDVDVSSPDEK_.2, _TAEVLLDAR_.1, _TAEVLLDAR_.2, _LEMSAVADIFDR_.2, _DGHNLISLLEVLSGDTLPR_.3, _AIEEFESSLK_.2, _HLSEPIAVDPK_.2, _EFANFDFDIWR_.2, _TLEQALQLAR_.2, _QQVQILLQEFATR_.3, _QQVQILLQEFATR_.2, _DDLHESVFR_.2, _TFTMEILR_.2, _SVQEIAEQLLLENHPAR_.3, _TPLERDDLHESVFR_.3, _LQNVQIALDYLK_.2, _FHGVLPDDEDALR_.2, _FHGVLPDDEDALR_.3, _DLEDPGIDPSVVK_.2, _LDVLESLIK_.2, _TIIQLKPR_.2, _YTALVTLMT…	65	10.0093	10.0027	10.9081	10.2729	9.94431	11.2368	8.50662	8.14056	10.0586	8.46065	8.94941	10.2119	9.79582	7.53622	8.25024	6.14963	10.3561	9.64873	6.50874	9.46089	8.47791	9.72396	8.17454	9.00685	6.76794	6.20558	8.50628	7.69123	9.80776	6.91809	8.47342	11.7172	10.9237	8.30353	8.12869	8.96848	8.22046	11.0534	9.86673	7.78636	6.8893	6.63998	7.7315	8.86238	7.42984
Q8TDJ6	DMXL2	DmX-like protein 2	_AVTGFSWR_.2, _AVVWGLFR_.2, _IPVAFPSGDASSLSK_.2, _QVQVSFSSR_.2, _AMGIGWWVR_.2, _VLPNAFNIPNR_.2, _LVYSQPLDLPESVEVIR_.2, _LVYSQPLDLPESVEVIR_.3, _NLASPEGTLATLGLK_.2, _LSVPMPLPTVLLDR_.2, _LSVPM[Oxidation (M)]PLPTVLLDR_.2, _GDPQWSELR_.2, _LYQAVVDAR_.2, _YLDEYNPGIFR_.2, _VDPIGPLSYTGGVSELAR_.2, _VDPIGPLSYTGGVSELAR_.3, _VESDLLDQEEMVDKPDIGSYER_.3, _TFHDPNAIYSELILWR_.3, _ALDTLLEQTPK_.2, _FLLQESQQETTVK_.2, …	65	9.89781	10.4344	10.8955	9.91015	10.2243	10.5902	10.3575	9.8831	10.867	9.99391	10.9779	10.7393	10.4773	10.4044	10.2991	10.6073	9.74161	10.008	9.90301	9.91633	10.3936	10.4724	9.50596	9.26508	9.72043	10.0606	9.95054	10.5453	10.306	8.43264	9.92864	7.63535	9.30024	9.80907	9.31654	8.70356	8.72729	8.62256	8.03391	8.09474	9.17247	6.9627	8.31049	9.06826	7.72502
P05129	PRKCG	Protein kinase C gamma type	_LSVEVWDWDR_.2, _APTADEIHVTVGEAR_.2, _APTADEIHVTVGEAR_.3, _LGSGPDGEPTIR_.2, _ENVFPGTTTR_.2, _C[Carbamidomethyl (C)]FFGASPGR_.2, _[Acetyl (Protein N-term)]AGLGPGVGDSEGGPR_.2, _SGENFDKFFTR_.2, _SGENFDKFFTR_.3, _AAPALTPPDR_.2, _RLSVEVWDWDR_.3, _RLSVEVWDWDR_.2, _LEIPPPFRPR_.3, _LEIPPPFRPR_.2, _SPTSPVPVPVM_.1, _SPTSPVPVPVM[Oxidation (M)]_.1, _SPTSPVPVPVM_.2, _SPTSPVPVPVM[Oxidation (M)]_.2, _[Acetyl (P…	64	11.432	11.2088	11.219	11.3292	11.5037	12.015	12.0379	12.1005	11.8588	12.0642	12.1422	12.0432	11.907	12.1332	12.1337	10.7549	10.9492	10.8648	10.6113	11.1013	11.1905	11.5017	11.1708	10.5919	9.45869	10.62	11.1599	11.4843	10.9771	9.8949	10.4045	13.1951	12.7941	11.1344	12.1058	12.3594	13.5444	13.4544	9.24878	10.752	8.19558	9.73585	10.0184	10.872	9.71547
P13611	VCAN	Versican core protein	_LLASDAGLYR_.2, _VSVPTHPEAVGDASLTVVK_.3, _VSVPTHPEAVGDASLTVVK_.2, _FTFEEAAK_.2, _FTFEEAAK_.1, _GTVAC[Carbamidomethyl (C)]GQPPVVENAK_.2, _AATSRYTLNFEAAQK_.3, _AATSRYTLNFEAAQK_.2, _AQC[Carbamidomethyl (C)]GGGLLGVR_.2, _AQC[Carbamidomethyl (C)]GGGLLGVR_.1, _FDAYC[Carbamidomethyl (C)]FK_.2, _FDAYC[Carbamidomethyl (C)]FK_.1, _LATVGELQAAWR_.2, _LATVGELQAAWR_.3, _LATVGELQAAWR_.1, _VGHDYQWIGLNDK_.2, _VGH…	64	13.246	12.9841	13.181	13.6866	12.2067	14.7609	14.3274	12.3313	12.7783	13.7197	12.4027	12.0496	12.2519	14.8122	13.7553	13.7573	13.9479	12.3386	11.8647	13.16	13.1394	14.0179	15.1798	13.6478	12.3226	12.8534	12.6935	12.6114	12.3323	15.9866	14.254	14.0061	13.4072	12.562	12.7881	12.8786	15.0004	14.3955	12.7159	12.947	12.7312	11.7669	13.1872	14.9785	13.7473
Q92614	MYO18A	Unconventional myosin-XVIIIa	_ISELTSELTDER_.2, _IISNLFLGR_.2, _YGASLLHTYAGPSLLVLGPR_.3, _TFVQELER_.2, _LPPVVPLPPPTLR_.2, _LPPVVPLPPPTLR_.3, _DLALGLVPGDR_.2, _DEIVEM[Oxidation (M)]IRQSGDSVR_.2, _DEIVEMIRQSGDSVR_.2, _VQPIPELSELSR_.2, _GFFNLNR_.2, _SLEEMSLR_.2, _LGDLQADSEESQR_.2, _DEIVEMIR_.2, _NTGESASQLLDAETAER_.2, _NTGESASQLLDAETAER_.3, _TALEEQLSR_.2, _RPTGDFGFSLR_.3, _RPTGDFGFSLR_.2, _VVHFAEPGAGTK_.2, _IQDLAIR_.2, _AGSATVLSG…	64	10.0529	10.0025	10.0375	10.6146	9.81649	9.62866	9.90328	9.84867	10.4576	10.2502	11.3207	10.0334	9.95875	9.4394	9.98546	10.6392	10.3482	9.96198	9.21642	11.7008	10.2291	9.3719	9.98009	11.7575	9.53015	9.66166	10.3529	9.99883	9.91703	8.92257	9.71742	10.1067	10.1655	11.0782	10.5443	10.043	9.17908	9.56218	10.4915	9.58128	8.724	10.5259	9.04571	9.00293	9.92083
Q96GW7	BCAN	Brevican core protein	_YEVDTVLR_.2, _C[Carbamidomethyl (C)]LC[Carbamidomethyl (C)]LPGYGGDLC[Carbamidomethyl (C)]DVGLR_.2, _C[Carbamidomethyl (C)]LC[Carbamidomethyl (C)]LPGYGGDLC[Carbamidomethyl (C)]DVGLR_.3, _YAFSFSGAQEAC[Carbamidomethyl (C)]AR_.2, _YPIVTPSQR_.2, _SWEEAETQC[Carbamidomethyl (C)]R_.2, _MGLVSC[Carbamidomethyl (C)]GPPPELPLAQVFGR_.3, _M[Oxidation (M)]GLVSC[Carbamidomethyl (C)]GPPPELPLAQVFGR_.3, _MGLVSC[Car…	64	14.2397	13.0421	14.1875	14.2885	13.9775	13.5323	14.3839	14.5655	14.8753	15.1351	15.1433	14.7178	14.5191	14.2546	13.4738	14.0241	14.0414	13.938	13.0769	14.4183	14.2467	14.228	14.0804	15.1435	13.7635	14.3471	14.8965	14.0616	13.7865	13.3027	13.2539	14.1882	13.2825	13.8051	12.8426	12.8367	12.763	12.8869	13.0994	13.2873	14.4295	12.61	12.5531	13.3368	12.2555
Q9Y4G6	TLN2	Talin-2	_TLAGAVSDLLK_.2, _QTVLTAAGSIGQASGDLLR_.2, _QTVLTAAGSIGQASGDLLR_.3, _QALIAPGDAER_.2, _EQGVDENETLLLR_.2, _SLSVDPGAPNAK_.2, _NLLAAAAR_.2, _NLATSLAELR_.2, _TLDYYMLR_.2, _TLDYYM[Oxidation (M)]LR_.2, _FLPTELREDEG_.2, _TMLESSSYLIR_.2, _VSLVLSALQAGNK_.2, _VLGESMAGISQNAK_.2, _TLAESALQMLYAAK_.2, _DIEQASLAAVSQSLATR_.3, _DIEQASLAAVSQSLATR_.2, _GVAASTTDPAAAHAMLDSAR_.3, _GVAASTTDPAAAHAMLDSAR_.2, _AC[Carbamidom…	64	9.7568	9.99909	10.0415	9.65034	9.53946	10.0788	9.63451	10.0055	10.1677	10.249	10.0714	9.87258	9.59551	9.86534	9.40939	10.652	9.64211	9.28944	9.44284	9.93604	9.71551	9.94599	9.45432	10.045	9.72082	9.76415	10.238	9.99228	9.43024	9.12668	9.44121	8.40566	8.88033	9.76197	8.9846	8.80231	9.212	9.48868	9.31443	9.13915	9.25511	8.84824	8.47337	8.47953	8.40364
P18206	VCL	Vinculin	_ELTPQVVSAAR_.2, _DPSASPGDAGEQAIR_.2, _LLAVAATAPPDAPNREEVFDER_.3, _SLGEISALTSK_.2, _GVGQAAIR_.2, _LLAVAATAPPDAPNR_.2, _IPTISTQLK_.2, _EEVFDER_.2, _TNLLQVC[Carbamidomethyl (C)]ER_.2, _WIDNPTVDDR_.2, _AVAGNISDPGLQK_.2, _MSAEINEIIR_.2, _ELLPVLISAMK_.2, _STVEGIQASVK_.2, _ALASQLQDSLK_.2, _TDAGFTLR_.2, _VDQLTAQLADLAAR_.2, _VDQLTAQLADLAAR_.3, _GILSGTSDLLLTFDEAEVR_.3, _GILSGTSDLLLTFDEAEVR_.2, _AQQVSQGLDV…	63	11.5484	11.3903	11.5498	11.0481	11.4736	11.3422	10.4099	11.7143	11.1345	10.5372	11.4515	11.0597	11.457	10.2251	10.2058	10.7084	12.3528	11.2524	11.7666	11.2191	11.3219	10.4164	10.7389	11.3517	11.6038	11.275	11.1436	11.6502	11.4647	9.8569	10.5381	10.9173	11.1071	10.6639	10.9611	9.87332	10.2915	10.1118	11.6654	11.3117	11.0054	11.4863	10.8756	10.4249	10.4746
P61266	STX1B	Syntaxin-1B	_QLEITGR_.2, _QLEITGR_.1, _AIEQSIEQEEGLNR_.2, _AIEQSIEQEEGLNR_.3, _IEYNVEHSVDYVER_.2, _IEYNVEHSVDYVER_.3, _LAIFTDDIK_.2, _LAIFTDDIK_.1, _QELEDLTADIK_.2, _KFVEVMTEYNATQSK_.2, _KFVEVMTEYNATQSK_.3, _KFVEVM[Oxidation (M)]TEYNATQSK_.2, _KFVEVM[Oxidation (M)]TEYNATQSK_.3, _TTTNEELEDMLESGK_.2, _TTTNEELEDM[Oxidation (M)]LESGK_.2, _TTTNEELEDMLESGK_.3, _TTTNEELEDM[Oxidation (M)]LESGK_.3, _QALNEIETR_.2, _QA…	63	13.4147	13.5096	13.0678	12.9002	13.2649	11.8302	12.0549	13.5213	14.0645	12.9087	13.1807	13.4333	11.5883	11.7338	12.1239	11.551	13.3643	12.8179	13.2314	13.1206	13.1874	10.7234	11.3247	12.76	13.4777	13.489	13.5574	13.5011	12.4577	11.793	12.0308	11.3592	12.8381	13.0685	13.2099	12.5167	11.157	11.3149	11.5113	12.4723	10.8209	10.1377	10.764	9.22166	10.816
Q96PV0	SYNGAP1	Ras/Rap GTPase-activating protein SynGAP	_LISASLFLR_.2, _LWIIEAR_.2, _LLNDISTALR_.2, _TLTLIAK_.1, _TLTLIAK_.2, _AGYVGLVTVPVATLAGR_.2, _AGYVGLVTVPVATLAGR_.3, _TVSVPVEGR_.2, _LMLVEEELR_.2, _LM[Oxidation (M)]LVEEELR_.2, _RVDNVLK_.2, _LSQGSGSSITAAGMR_.2, _LSQGSGSSITAAGM[Oxidation (M)]R_.2, _DLFYVSRPPLAR_.3, _QYSMEGAPAAPFRPSQGFLSR_.3, _QSERPRPQPVVLR_.3, _QSERPRPQPVVLR_.4, _QSERPRPQPVVLR_.2, _PAPSGPGGGSGGGSGGGGGGQPPPLQR_.3, _ALYESEENC[Carbami…	63	11.6844	12.0154	11.8262	11.7046	11.9929	11.6157	11.3707	11.8513	12.3001	12.1793	12.2795	12.6862	12.1188	11.5143	11.2879	12.2431	11.3622	11.139	11.6865	11.6816	12.3899	11.7734	10.1915	11.0771	11.2894	11.5986	12.1505	12.2993	11.671	8.33786	10.8292	6.75183	7.73752	9.53095	8.62886	8.67452	9.46691	8.96432	6.49886	9.52966		7.22746	6.9513	8.14952
O75369	FLNB	Filamin-B	_EAGAGGLSIAVEGPSK_.2, _LIALLEVLSQK_.2, _YMIGVTYGGDDIPLSPYR_.2, _AGPGTLSVTIEGPSK_.2, _IAGPGLGSGVR_.2, _LVSPGSANETSSILVESVTR_.3, _LVSPGSANETSSILVESVTR_.2, _VLFASQEIPASPFR_.2, _LIALLEVLSQKR_.3, _LIALLEVLSQKR_.2, _IGNLQTDLSDGLR_.3, _IGNLQTDLSDGLR_.2, _LDVTILSPSR_.2, _TFEMSDFIVDTR_.2, _TFEM[Oxidation (M)]SDFIVDTR_.2, _SPFTVGVAAPLDLSK_.2, _AGLAPLEVR_.2, _GAGIGGLGITVEGPSESK_.2, _GAGTGGLGLTVEGPC[Carbamid…	62	7.43098	6.78532	7.93595	8.30654	8.32284	8.55938	7.89638	8.23745	7.5712	7.71381	8.27505	6.92366	8.11751	7.80389	8.05899	8.24796	8.31128	8.62148	8.06674	8.95914	7.88006	7.96421	8.50954	9.17979	7.79848	7.33486	8.30371	7.51451	7.72727	8.47241	8.30217	8.32134	7.10839	7.83587	8.14196	8.03132	7.78931	8.21844	9.65225	7.7972	7.88194	9.71439	9.75443	8.70509	9.10777
O75746	SLC25A12	Calcium-binding mitochondrial carrier protein Aralar1	_LQVAGEITTGPR_.2, _YEGFFGLYR_.2, _VSALNVLR_.2, _LTLADIER_.2, _LTLADIER_.1, _NIFLQYASTEVDGER_.2, _NIFLQYASTEVDGER_.3, _YMTPEDFVQR_.2, _YM[Oxidation (M)]TPEDFVQR_.2, _LATATFAGIENK_.2, _FTLGSVAGAVGATAVYPIDLVK_.3, _FTLGSVAGAVGATAVYPIDLVK_.2, _IAPLAEGALPYNLAELQR_.2, _IAPLAEGALPYNLAELQR_.3, _IYSTLAGTR_.2, _EEFAQSAIR_.2, _PIWLQIAESAYR_.2, _IVQLLAGVADQTK_.2, _YLGLYNDPNSNPK_.2, _QQSPGLGRPIWLQIAESAYR_.3, _…	62	12.929	13.5663	12.0719	13.4743	13.4118	13.0323	13.0447	12.2838	13.0052	11.8506	10.9389	13.3252	12.2089	12.7759	12.9059	11.961	13.1014	13.4616	13.5489	12.4925	13.8264	13.4356	12.9829	11.8628	13.4986	13.2979	12.3501	13.5161	13.7986	11.561	13.6195	12.0822	13.2894	11.8306	12.7855	12.7841	12.7122	13.0422	11.8342	13.2046	11.1875	11.2097	12.0488	12.8595	12.1195
O94925	GLS	Glutaminase kidney isoform, mitochondrial	_SVINLLFAAYTGDVSALR_.2, _SVINLLFAAYTGDVSALR_.3, _VLSPEAVR_.2, _VLSPEAVR_.1, _NFAIGYYLK_.2, _NFAIGYYLK_.1, _KQSGGKVADYIPQLAK_.3, _FDYVMQFLNK_.2, _VADYIPQLAK_.2, _VADYIPQLAK_.1, _YAIAVNDLGTEYVHR_.3, _YAIAVNDLGTEYVHR_.2, _YVGKEPSGLR_.2, _YVGKEPSGLR_.3, _ELVASGENK_.2, _FALSAMDMEQR_.2, _FALSAM[Oxidation (M)]DMEQR_.2, _FALSAMDM[Oxidation (M)]EQR_.2, _FALSAM[Oxidation (M)]DM[Oxidation (M)]EQR_.2, _SVINL…	62	11.6394	11.6219	10.6805	11.2401	12.5882	11.7437	12.1454	11.4418	11.3533	11.0932	9.87591	12.0863	10.8234	12.0643	11.8836	10.5785	12.0566	11.5006	12.9877	10.9469	11.7143	12.4141	12.6017	9.61236	11.589	11.9336	10.319	11.6896	12.191	11.381	11.8677	10.1268	11.2476	9.35839	11.5367	10.4395	10.298	11.3932	5.83039	12.6201	7.2235	9.506	11.1724	12.7016	11.4101
P17174	GOT1	Aspartate aminotransferase, cytoplasmic	_IGADFLAR_.2, _IGADFLAR_.1, _INVSGLTTK_.2, _INVSGLTTK_.1, _ITWSNPPAQGAR_.2, _LTADFREDPDPR_.2, _VGNLTVVGK_.2, _VGNLTVVGK_.1, _LALGDDSPALK_.2, _LALGDDSPALK_.1, _FLFPFFDSAYQGFASGNLER_.3, _FLFPFFDSAYQGFASGNLER_.2, _IVASTLSNPELFEEWTGNVK_.3, _IVASTLSNPELFEEWTGNVK_.2, _NFGLYNER_.1, _NFGLYNER_.2, _APPSVFAEVPQAQPVLVFK_.3, _APPSVFAEVPQAQPVLVFK_.2, _VNLGVGAYR_.2, _VNLGVGAYR_.1, _KVNLGVGAYR_.2, _KVNLGVGAYR_.…	62	14.4979	14.6407	14.7749	15.2107	14.719	13.7433	13.2324	14.388	14.7982	15.0941	14.4479	15.3923	14.853	13.4205	13.0397	14.9476	14.5877	14.6975	14.5272	14.9949	14.8334	13.6405	13.2455	14.0403	14.5108	14.5127	14.8038	15.1751	15.0525	13.3225	13.2791	14.7487	14.8591	14.0932	14.8439	14.6364	13.1951	12.8997	14.2104	14.5793	14.303	14.1101	14.3837	13.4868	13.3416
P30153	PPP2R1A	Serine/threonine-protein phosphatase 2A 65 kDa regulatory subunit A alpha isoform	_LAGGDWFTSR_.2, _QLSQSLLPAIVELAEDAK_.2, _QLSQSLLPAIVELAEDAK_.3, _MAGDPVANVR_.2, _M[Oxidation (M)]AGDPVANVR_.2, _TSAC[Carbamidomethyl (C)]GLFSVC[Carbamidomethyl (C)]YPR_.2, _YFAQEALTVLSLA_.2, _VLELDNVK_.2, _VLELDNVK_.1, _KLSTIALALGVER_.3, _KLSTIALALGVER_.2, _LSTIALALGVER_.2, _LSTIALALGVER_.3, _LNIISNLDC[Carbamidomethyl (C)]VNEVIGIR_.3, _LNIISNLDC[Carbamidomethyl (C)]VNEVIGIR_.2, _DKAVESLR_.2, _SAL…	62	11.8902	12.0579	11.1946	12.0737	12.1906	11.8079	11.5012	12.5312	12.0948	11.6184	11.5738	12.2243	12.5317	11.3637	11.3146	11.6152	11.6815	12.1556	11.6056	11.2603	12.0294	11.0312	11.0873	11.7185	11.4652	11.76	11.7927	12.224	12.5751	10.4794	11.0647	11.4201	11.8033	10.5585	11.9629	11.6624	11.6582	10.6872	10.7207	11.5149	10.3186	10.8175	11.3719	10.7927	10.5888
Q96KP4	CNDP2	Cytosolic non-specific dipeptidase	_[Acetyl (Protein N-term)]AALTTLFK_.1, _[Acetyl (Protein N-term)]AALTTLFK_.2, _LPDGSEIPLPPILLGR_.2, _LPDGSEIPLPPILLGR_.3, _TGQEIPVNVR_.2, _TGQEIPVNVR_.1, _GNILIPGINEAVAAVTEEEHK_.3, _GNILIPGINEAVAAVTEEEHK_.2, _QLGGSVELVDIGK_.2, _QKLPDGSEIPLPPILLGR_.3, _QKLPDGSEIPLPPILLGR_.2, _EGGSIPVTLTFQEATGK_.2, _EGGSIPVTLTFQEATGK_.3, _TVFGVEPDLTR_.2, _TVFGVEPDLTR_.1, _YNYIEGTK_.2, _YNYIEGTK_.1, _YPSLSLHGIEGAFSG…	62	11.86	11.7159	10.863	11.8519	11.3781	11.4589	12.5015	12.5497	11.9032	12.0161	9.99926	11.6016	11.3975	11.6926	12.283	13.2496	11.3349	12.0606	11.2868	10.3531	11.0517	10.8916	12.3941	13.7101	11.028	11.8411	10.7387	11.298	11.099	11.9608	12.015	11.9086	11.5452	10.0436	11.755	11.2491	11.1246	11.8946	11.965	12.2518	11.178	12.2368	12.1604	11.8749	12.2142
P11277	SPTB	Spectrin beta chain, erythrocytic	_FLDLLEPLGR_.2, _DLAGIIAIQR_.2, _KHEAIETDTAAYEER_.3, _KHEAIETDTAAYEER_.2, _LLSGEDVGQDEGATR_.2, _ETGAIGQER_.2, _WQAFQTLVSER_.2, _VDNVNAFIER_.2, _LWSYLQELLQSR_.2, _DVAAIQAR_.2, _LEGLDTGWNALGR_.2, _GNLEVLLFTIQSR_.2, _GNLEVLLFTIQSR_.3, _MQLLAASYDLHR_.3, _DLEDETLWVEER_.2, _HNLEHAFNVAER_.3, _HNLEHAFNVAER_.2, _AWESLEEAEYR_.2, _DLTSVLILQR_.2, _AQGLLSAGHPEGEQIIR_.2, _AQGLLSAGHPEGEQIIR_.3, _VEDVLQR_.2, _VE…	61	9.09882	10.1366	8.61402	9.87791	10.2448	10.9627	9.9418	9.22769	9.49507	8.76458	9.04178	10.4307	10.0828	10.4479	9.6057	10.2013	9.10779	10.3243	10.4855	9.17666	10.5783	10.0052	9.36356	9.49986	10.2786	9.5119	9.08401	10.7085	10.0655	10.8627	10.2319	8.69383	10.8254	10.9856	10.7953	10.8159	10.1668	9.63773	8.69806	9.68345	8.17769	9.26251	10.069	9.81514	8.88379
P49411	TUFM	Elongation factor Tu, mitochondrial	_GITINAAHVEYSTAAR_.3, _GITINAAHVEYSTAAR_.2, _ELLTEFGYK_.2, _DLEKPFLLPVEAVYSVPGR_.3, _DLEKPFLLPVEAVYSVPGR_.2, _DLEKPFLLPVEAVYSVPGR_.4, _DPELGLK_.1, _DPELGLK_.2, _TTLTAAITK_.2, _TTLTAAITK_.1, _AEAGDNLGALVR_.2, _AEAGDNLGALVR_.1, _LLDAVDTYIPVPAR_.2, _LLDAVDTYIPVPAR_.3, _GTVVTGTLER_.2, _GTVVTGTLER_.1, _EHLLLAR_.2, _EHLLLAR_.1, _TVVTGIEMFHK_.3, _TVVTGIEMFHK_.2, _TVVTGIEM[Oxidation (M)]FHK_.2, _TIGTGLVT…	61	9.53169	10.2483	10.4687	10.0705	10.5221	10.995	11.1579	11.1575	9.91025	8.29178	9.42497	10.9883	9.33215	10.9394	11.0287	8.54926	9.64986	10.9117	10.1429	8.79144	10.9074	10.8466	10.7931	8.9874	10.8153	10.5621	10.2378	11.1004	10.4892	10.0664	11.2827	9.61834	11.2281	7.86779	10.8761	10.208	10.6493	11.2656	8.67821	10.3511	7.26138	9.51151	10.2118	10.9675	10.7429
P78371	CCT2	T-complex protein 1 subunit beta	_GATQQILDEAER_.2, _QVLLSAAEAAEVILR_.2, _QVLLSAAEAAEVILR_.3, _LAVEAVLR_.2, _LTSFIGAIAIGDLVK_.2, _LTSFIGAIAIGDLVK_.3, _EAESLIAK_.1, _EAESLIAK_.2, _EALLSSAVDHGSDEVK_.2, _EALLSSAVDHGSDEVK_.3, _VQDDEVGDGTTSVTVLAAELLR_.3, _VQDDEVGDGTTSVTVLAAELLR_.2, _[Acetyl (Protein N-term)]ASLSLAPVNIFK_.2, _[Acetyl (Protein N-term)]ASLSLAPVNIFK_.1, _IHPQTIIAGWR_.3, _VLVDMSR_.2, _NIGVDNPAAK_.2, _NIGVDNPAAK_.1, _LALVTG…	61	11.8494	11.3837	11.2932	11.2722	11.6781	11.5773	11.3363	11.9446	12.0219	11.3791	11.8661	11.5494	11.1885	11.4492	11.4761	10.8585	11.9839	11.6221	11.1147	11.4085	11.4956	11.6438	11.0253	11.4752	10.8919	11.1909	11.5892	11.1289	11.2661	10.4977	11.0522	11.7414	10.883	11.0399	10.746	11.3451	11.1189	10.6038	10.5624	11.4826	10.1257	10.6842	10.9015	11.8345	10.3063
Q92777	SYN2	Synapsin-2	_SFASLFSD_.1, _QLITELVISK_.2, _QLITELVISK_.1, _QTAASAGLVDAPAPAPAAAR_.2, _QTAASAGLVDAPAPAPAAAR_.3, _SFRPDFVLIR_.2, _SFRPDFVLIR_.3, _SFRPDFVLIR_.1, _VLLVVDEPHADWAK_.3, _VLLVVDEPHADWAK_.2, _VLGDYDIK_.2, _VLGDYDIK_.1, _KSFASLFSD_.2, _KSFASLFSD_.1, _EMLTLPTFPVVVK_.2, _EM[Oxidation (M)]LTLPTFPVVVK_.2, _EMLTLPTFPVVVK_.3, _RPPPASAPAPQPAPTPSVGSSFFSSLSQAVK_.3, _RPPPASAPAPQPAPTPSVGSSFFSSLSQAVK_.4, _MNQLLSR_…	61	11.4972	11.6587	12.201	12.0811	13.1356	12.1563	12.2848	13.8919	12.2423	12.7688	12.2122	13.225	13.4369	11.6459	12.0139	12.9431	10.9593	12.2843	11.6354	11.6375	12.1525	14.2602	10.6448	14.3664	10.8519	11.0921	12.2409	12.6468	12.787	11.0174	11.0442	9.24604	9.84373	9.30151	10.9433	10.8493	12.2033	12.3273	11.0624	10.4257	10.1596	8.92508	11.1055	10.9804	11.2395
Q969P0	IGSF8	Immunoglobulin superfamily member 8	_VLPDVLQVSAAPPGPR_.2, _VLPDVLQVSAAPPGPR_.3, _LVAQLDTEGVGSLGPGYEGR_.2, _LVAQLDTEGVGSLGPGYEGR_.3, _SRPLPVHVR_.3, _SRPLPVHVR_.2, _SVPEAPVGR_.2, _SVPEAPVGR_.1, _LEAARPGDAGTYR_.3, _LEAARPGDAGTYR_.2, _LAAGELR_.2, _LAAGELR_.1, _HAAYSVGWEMAPAGAPGPGR_.2, _HAAYSVGWEMAPAGAPGPGR_.3, _HAAYSVGWEM[Oxidation (M)]APAGAPGPGR_.3, _HAAYSVGWEM[Oxidation (M)]APAGAPGPGR_.2, _STLQEVVGIR_.2, _STLQEVVGIR_.1, _AVLAHVDVQTLS…	61	12.9775	12.83	14.019	13.0011	13.5062	13.3102	13.0946	13.9316	13.3938	13.5045	14.0564	13.3495	13.1992	13.4776	12.5588	12.778	13.1451	12.8004	12.3215	14.0352	13.3619	12.7496	12.6768	14.4675	13.1015	13.0325	14.0177	13.5602	13.2358	12.5554	12.9584	12.3654	11.7929	13.2754	13.0502	12.602	12.0239	11.853	11.6058	11.6301	13.4242	10.9603	11.2087	11.3952	10.5923
Q9Y2A7	NCKAP1	Nck-associated protein 1	_KFPAVETR_.2, _AAEDLFVNIR_.2, _SLSELLGPYGMK_.2, _SLAQEALR_.2, _LSSVDSVLK_.2, _DEIIWLLR_.2, _EYLTSHLEIR_.2, _EYLTSHLEIR_.3, _ELATVLSDQPGLLGPK_.2, _MTIIGVILSFR_.2, _M[Oxidation (M)]TIIGVILSFR_.2, _PSELLTSVR_.2, _LVVENVDVLTQMR_.2, _SVLQPSQQK_.2, _ASLGLADHR_.2, _SLSDALISLQMVYPR_.2, _SLSDALISLQMVYPR_.3, _SLSDALISLQM[Oxidation (M)]VYPR_.2, _SALKELATVLSDQPGLLGPK_.3, _LGQMIVDYENPLK_.2, _NLSADQWR_.2, _GVG…	61	9.10405	9.52482	8.68345	9.85712	10.3274	10.9003	10.4361	10.1827	9.83355	10.1394	8.69219	10.5219	9.79559	11.0718	10.1753	10.1124	10.6739	9.96311	11.2893	8.22058	10.0101	10.2451	9.77217	9.46883	9.5225	8.87614	9.99795	10.2591	9.49243	10.2339	9.92634	6.80528	8.66935	8.97429	9.29048	9.22149	8.02314	8.64079	8.37531	9.12396	11.4496	9.14493	9.91482	9.6297	7.94496
O14594	NCAN	Neurocan core protein	_FDAYC[Carbamidomethyl (C)]FR_.2, _VSLPSYPR_.2, _NPQELYDVYC[Carbamidomethyl (C)]FAR_.2, _NPQELYDVYC[Carbamidomethyl (C)]FAR_.3, _QDLPILVAK_.2, _QDLPILVAK_.1, _GTVLC[Carbamidomethyl (C)]GPPPAVENASLIGAR_.2, _GTVLC[Carbamidomethyl (C)]GPPPAVENASLIGAR_.3, _TGFPSPAER_.2, _TGFPSPAER_.1, _ELGGEVFYVGPAR_.2, _ELGGEVFYVGPAR_.3, _LSSAIIAAPR_.2, _LSSAIIAAPR_.1, _YPIQTPR_.2, _YPIQTPR_.1, _GIEDEQDLVPLEVTGVVFHY…	60	12.4166	12.7885	12.7461	12.8455	12.66	13.0908	12.3158	12.1735	12.6449	13.2944	12.9715	12.9465	12.8464	12.9516	12.797	12.8091	12.5407	12.5804	12.4629	13.157	12.7351	13.1909	12.53	12.2837	12.2339	12.8784	13.2272	13.0985	12.8825	11.9242	12.3404	10.8942	11.5219	12.2265	11.5394	11.1087	11.5274	11.5011	12.3034	11.087	12.4593	11.0858	11.7234	11.795	10.7589
O43707	ACTN4	Alpha-actinin-4	_DGLAFNALIHR_.2, _DGLAFNALIHR_.3, _TIPWLEDR_.2, _LVSIGAEEIVDGNAK_.2, _ETTDTDTADQVIASFK_.2, _ETTDTDTADQVIASFK_.3, _EAILAIHK_.2, _EAILAIHK_.1, _NFITAEELR_.2, _QGEAEFNR_.2, _GISQEQMQEFR_.2, _GISQEQM[Oxidation (M)]QEFR_.2, _MAPYQGPDAVPGALDYK_.2, _M[Oxidation (M)]APYQGPDAVPGALDYK_.2, _MAPYQGPDAVPGALDYK_.3, _HRPELIEYDK_.2, _HRPELIEYDK_.3, _VLAGDKNFITAEELR_.3, _VLAGDKNFITAEELR_.2, _HRPELIEYDKLR_.3, _HRP…	60	7.07679	8.18291	7.06124	8.12135	8.7285	8.92604	9.21915	9.9332	8.49324	8.3209	7.48525	8.60326	8.72769	9.07436	8.75044	8.37762	10.0477	8.92346	8.03355	8.69134	8.03794	9.08093	9.32709	10.5035	7.6805	8.92816	9.56518	9.234	8.58609	8.27295	8.76253	8.04612	7.81316	8.66932	8.22645	9.20054	8.41327	9.02387	8.19667	8.5235	10.1357	8.31121	8.44769	9.09022	8.42814
P01266	TG	Thyroglobulin	_VIFDANAPVAVR_.2, _FPDAFVTFSSFQR_.2, _DLFVPAC[Carbamidomethyl (C)]LETGEYAR_.2, _GGFIPGSLTAR_.2, _FLAVQSVISGR_.2, _EAFAEQFLR_.2, _SLQIPQC[Carbamidomethyl (C)]PTTC[Carbamidomethyl (C)]EK_.2, _LAAQSTLSFYQR_.2, _TTISAGAFSQTHC[Carbamidomethyl (C)]VTDC[Carbamidomethyl (C)]QR_.3, _VTGGQPAC[Carbamidomethyl (C)]ESPR_.2, _SGNPNYPYEFSR_.2, _GGADVASIHLLTAR_.3, _GGADVASIHLLTAR_.2, _KVPTFATPWPDFVPR_.3, _KVPTFA…	60	7.91208	8.74735	9.79292	9.07904	9.63447	10.7241		9.492	9.91891	7.65885	9.02824	9.93612	9.05157	8.83655	8.99363	6.71308	7.64414	9.6634	8.68822	7.75112	8.80142	9.16175	8.50033	9.98032	6.78093	7.69371	8.20294	10.3163	7.97935	6.04284	6.75077	8.52954	9.93997	11.0824	9.3592	8.24201	8.6765	7.95922	10.2176	8.53065	11.0052	7.78471	8.05247	10.1212	7.00545
P02545	LMNA	Prelamin-A/C	_LADALQELR_.2, _SGAQASSTPLSPTR_.2, _EGDLIAAQAR_.2, _LAVYIDR_.2, _LAVYIDR_.1, _VAVEEVDEEGKFVR_.2, _VAVEEVDEEGKFVR_.3, _LSPSPTSQR_.2, _DLEDSLAR_.2, _DLEDSLAR_.1, _SLETENAGLR_.2, _SLETENAGLR_.1, _TALINSTGEEVAMR_.2, _TALINSTGEEVAM[Oxidation (M)]R_.2, _TALINSTGEEVAMR_.3, _EDLQELNDR_.2, _VAVEEVDEEGK_.2, _EAALSTALSEK_.2, _ITESEEVVSR_.2, _ITESEEVVSR_.1, _TLEGELHDLR_.2, _TLEGELHDLR_.3, _LQLELSK_.2, _LQLEL…	60	12.1947	11.2804	12.6816	11.4712	11.9296	9.82503	9.83964	10.6842	11.9581	11.8048	11.9192	10.8192	12.0685	9.78757	10.4785	9.53811	12.3188	11.9474	11.2764	12.7529	11.3504	9.88532	10.1343	10.7818	11.3292	11.4278	12.0896	11.1325	11.6967	12.3199	10.3651	11.8271	10.8547	12.3349	10.7616	11.5683	10.1874	11.8012	11.1378	11.0458	10.8831	11.562	11.1384	9.99395	9.21253
P11498	PC	Pyruvate carboxylase, mitochondrial	_FIGPSPEVVR_.2, _SLPDLGLR_.2, _VFDYSEYWEGAR_.2, _ALAVSDLNR_.2, _IAEEFEVELER_.2, _AEAEAQAEELSFPR_.2, _AEAEAQAEELSFPR_.3, _ELIPNIPFQMLLR_.2, _ELIPNIPFQMLLR_.3, _GTPLDTEVPMER_.2, _GTPLDTEVPM[Oxidation (M)]ER_.2, _ADEAYLIGR_.2, _EGPEGFAR_.2, _EGPEGFAR_.1, _LFLQGPK_.2, _LFLQGPK_.1, _QVFFELNGQLR_.2, _ADFAQAC[Carbamidomethyl (C)]QDAGVR_.2, _DAHQSLLATR_.2, _NHPGLLLMDTTFR_.3, _NHPGLLLMDTTFR_.2, _VVHSYEELE…	60	11.9401	11.8261	11.04	11.7693	12.232	12.1126	11.7482	11.8612	11.7143	10.1503	8.24309	11.6964	11.4292	11.5374	11.6774	9.98349	12.0653	12.218	11.7978	11.9009	12.2672	11.9433	11.7617	10.4201	11.3906	11.4347	10.7402	11.5939	11.95	10.9586	12.0485	11.6971	11.9229	7.78533	11.6172	11.593	11.6997	11.8591	10.4376	12.1283	7.77779	11.0032	12.1158	12.8522	11.6623
Q01813	PFKP	ATP-dependent 6-phosphofructokinase, platelet type	_NVIFQPVAELK_.2, _ELVVTQLGYDTR_.2, _EWSGLLEELAR_.2, _VTILGHVQR_.2, _IIEVVDAIMTTAQSHQR_.3, _IIEVVDAIM[Oxidation (M)]TTAQSHQR_.3, _IIEVVDAIMTTAQSHQR_.2, _AMEWITAK_.1, _AMEWITAK_.2, _KEWSGLLEELAR_.3, _KEWSGLLEELAR_.2, _MLAIYDGFDGFAK_.2, _M[Oxidation (M)]LAIYDGFDGFAK_.2, _AAC[Carbamidomethyl (C)]NLLQR_.2, _VGIADGHR_.2, _LPDDQIPK_.2, _LPDDQIPK_.1, _SFAGNLNTYK_.2, _SFAGNLNTYK_.1, _NVIFQPVAELKK_.3, _NVI…	60	10.5509	11.0589	9.77991	11.1634	11.4952	10.5021	10.54	11.1129	10.9935	10.6037	9.75123	11.4054	11.2685	10.4538	10.6045	10.6093	10.6902	11.5755	10.9449	9.60684	11.3515	10.2085	10.1582	9.98868	9.72927	10.8506	10.074	10.8736	11.2048	9.74273	10.1226	9.62189	10.2899	8.66358	9.94698	9.82227	8.8317	8.94865	9.60905	10.6957	8.56363	9.92066	10.3168	9.90982	10.0758
Q02218	OGDH	2-oxoglutarate dehydrogenase, mitochondrial	_LNVLANVIR_.2, _QILLPFR_.2, _SWDIFFR_.2, _LLDTAFDLDVFK_.2, _LSGQDVER_.2, _IEQLSPFPFDLLLK_.2, _FGLEGC[Carbamidomethyl (C)]EVLIPALK_.2, _SSPYPTDVAR_.2, _FEEFLQR_.2, _FEEFLQR_.1, _DVVVDLVC[Carbamidomethyl (C)]YR_.2, _THLTELQR_.2, _LVEDHLAVQSLIR_.3, _LVEDHLAVQSLIR_.2, _NTNAGAPPGTAYQSPLPLSR_.2, _NTNAGAPPGTAYQSPLPLSR_.3, _IC[Carbamidomethyl (C)]EEAFAR_.2, _DMVGQVAITR_.2, _DM[Oxidation (M)]VGQVAITR_.2, …	60	12.26	12.4641	11.5426	11.8255	12.5976	11.9443	12.1585	10.2151	12.2474	11.1843	9.84931	12.5184	11.4853	11.7001	12.0775	12.5203	12.316	12.4241	12.758	12.2767	12.7605	11.9671	11.8928	9.04803	11.9509	12.1296	12.0642	12.0536	12.3262	10.8133	12.2987	11.4472	12.7751	10.6671	11.8238	11.9635	11.5081	11.978	9.51785	12.1616	6.88663	10.2349	11.6841	12.5232	11.595
Q9NQC3	RTN4	Reticulon-4	_AESAVIVANPR_.2, _SPSAIFSAELSK_.2, _GSSGSVDETLFALPAASEPVIR_.3, _GSSGSVDETLFALPAASEPVIR_.2, _VLLLPPDVSALATQAEIESIVKPK_.3, _TSVVDLLYWR_.2, _DTLLPDEVSTLSK_.2, _EEYADFKPFER_.2, _EEYADFKPFER_.3, _LFLVDDLVDSLK_.2, _GPLPAAPPVAPER_.2, _GPLPAAPPVAPER_.3, _GPLPAAPPVAPER_.1, _ETETFSDSSPIEIIDEFPTLISSK_.3, _ETETFSDSSPIEIIDEFPTLISSK_.2, _KPAAGLSAAPVPTAPAAGAPLMDFGNDFVPPAPR_.4, _KPAAGLSAAPVPTAPAAGAPLMDFGNDFVPPAP…	60	9.42426	9.45466	8.68009	9.65423	9.93483	10.0839	10.2312	9.50428	9.7864	10.0139	9.07091	9.82952	10.2255	10.0326	10.2439	12.7144	9.38576	9.69218	8.43007	8.81996	9.70715	9.99101	10.1469	10.2053	7.79722	8.88741	9.11393	9.57498	9.76688	8.68828	9.96701	9.08189	9.20935	7.04394	9.41865	9.47275	9.47748	9.34872	8.64804	9.57525	14.5041	9.623	9.95491	9.19572	9.56667
Q9NZN3	EHD3	EH domain-containing protein 3	_LFEAEEQDLFR_.2, _IVNTPEVIR_.2, _LLPLEEHYR_.2, _LLPLEEHYR_.3, _DIQSLPR_.2, _DIQSLPR_.1, _ELVNNLAEIYGR_.2, _YLLEQDFPGMR_.2, _YLLEQDFPGM[Oxidation (M)]R_.2, _LNAFGNAFLNR_.2, _ADQIETQQLMR_.2, _VYIGSFWSHPLLIPDNR_.3, _VYIGSFWSHPLLIPDNR_.2, _KLNAFGNAFLNR_.2, _KLNAFGNAFLNR_.3, _VYGALMWSLGK_.2, _VYGALM[Oxidation (M)]WSLGK_.2, _LDISDEFSEVIK_.2, _FVC[Carbamidomethyl (C)]AQLPNPVLESISVIDTPGILSGEK_.3, _SKLPNS…	60	9.3489	11.3557	10.3636	10.448	11.1393	10.6311	10.9681	11.1955	10.3028	10.511	9.46642	11.1765	10.9229	10.7419	10.8225	10.9168	9.60686	10.8245	10.6692	9.76098	10.8166	10.5529	10.0019	10.4307	8.99839	10.6187	10.8483	10.6405	11.0967	9.86302	10.4864	8.93681	9.98252	8.48323	9.95084	9.41078	8.70197	9.27925	9.24635	9.58653	8.42767	8.11168	8.87837	9.13909	8.77294
Q9UQ16	DNM3	Dynamin-3	_GISSIPINLR_.2, _RPLVLQLVTSK_.3, _RPLVLQLVTSK_.2, _LEIEAETDR_.2, _LEIEAETDR_.1, _HIFALFNTEQR_.3, _HIFALFNTEQR_.2, _APPSVPSR_.2, _RPTLSAPLAR_.2, _RPTLSAPLAR_.3, _EMEELIPLVNR_.2, _EM[Oxidation (M)]EELIPLVNR_.2, _IEGSGDQVDTLELSGGAK_.2, _ALLQMVQQFAVDFEK_.2, _ALLQMVQQFAVDFEK_.3, _ALLQM[Oxidation (M)]VQQFAVDFEK_.3, _ALLQM[Oxidation (M)]VQQFAVDFEK_.2, _VPVGDQPPDIEYQIR_.2, _RPLVLQLVTSKAEYAEFLHC[Carbamido…	60	11.7241	11.181	11.0426	11.2798	11.6231	11.2659	12.0256	11.142	12.0538	10.4856	12.4105	11.9045	11.046	11.3223	12.3505	10.9928	11.7224	11.2777	12.0396	11.4221	11.6684	11.1582	11.4321	11.5151	11.3518	11.9635	11.9217	10.791	11.1624	10.9046	11.5295	11.7919	12.0061	11.4035	10.8165	11.2968	11.0823	11.384	10.0539	11.7134	10.0878	9.39763	10.5722	11.0043	10.8266
O94973	AP2A2	AP-2 complex subunit alpha-2	_MFIFYGNK_.2, _VIQIVINR_.2, _TSVSLAVSR_.2, _EMAEAFAGEIPK_.2, _EM[Oxidation (M)]AEAFAGEIPK_.2, _FVNLFPEVKPTIQDVLR_.3, _FVNLFPEVKPTIQDVLR_.2, _YGGTFQNVSVQLPITLNK_.2, _YGGTFQNVSVQLPITLNK_.3, _TTQIGC[Carbamidomethyl (C)]LLR_.2, _TSPDLVPMGDWTSR_.2, _TSPDLVPM[Oxidation (M)]GDWTSR_.2, _LEPNLQAQMYR_.2, _LEPNLQAQM[Oxidation (M)]YR_.2, _AVDLLYAMC[Carbamidomethyl (C)]DR_.2, _AVDLLYAM[Oxidation (M)]C[Carbami…	59	10.3784	10.5969	9.69501	10.8728	11.0599	10.8825	10.8358	10.0087	10.3576	10.8951	9.903	11.2487	10.9851	10.5806	10.548	9.75339	10.1847	10.98	10.8398	9.67277	11.0429	10.8163	9.83869	9.81631	9.52966	11.1697	10.0857	10.7254	10.8577	9.10419	9.98269	9.1374	10.1166	9.427	9.93509	10.4776	10.4627	9.28292	8.11876	9.78464	8.81661	8.44967	9.32489	8.6945	9.13603
O95248	SBF1	Myotubularin-related protein 5	_GLLALLFPLR_.2, _LGLGTLSSSLSR_.2, _TFLLDSDYER_.2, _C[Carbamidomethyl (C)]SVALLFR_.2, _LLPGEEC[Carbamidomethyl (C)]VLDGLR_.2, _MSYLLLPLDSSK_.2, _AALYILGDK_.2, _SFPVAALTK_.2, _SFPVAALTK_.1, _GVPYRPTDLFDELVAHEVAR_.4, _GVPYRPTDLFDELVAHEVAR_.3, _VYLLPDGR_.2, _LADYFVLVAFGPHPR_.3, _LADYFVLVAFGPHPR_.2, _VLEGMAFAGFVSER_.2, _GSGEGQGQILQR_.2, _TTVPSGPPMTAILER_.2, _TTVPSGPPM[Oxidation (M)]TAILER_.2, _IELGLLY…	59	10.4287	10.3449	10.804	10.5775	10.4548	9.67688	9.77569	10.3931	11.022	10.6376	10.9916	10.7149	9.2786	9.88093	9.51813	9.94057	10.3768	10.2407	9.94954	10.8971	10.6791	9.95883	9.12788	10.4702	10.2455	10.1688	11.0692	10.4486	10.2743	8.57723	9.3884	9.3904	9.8062	10.031	9.83799	9.3604	8.60559	8.59831	8.56491	9.26169	7.33185	7.1311	7.76995	7.78456	7.38503
P07195	LDHB	L-lactate dehydrogenase B chain	_GLTSVINQK_.2, _GLTSVINQK_.1, _IVVVTAGVR_.2, _IVVVTAGVR_.1, _LIAPVAEEEATVPNNK_.2, _LIAPVAEEEATVPNNK_.3, _FIIPQIVK_.2, _FIIPQIVK_.1, _IHPVSTMVK_.2, _IHPVSTMVK_.1, _IHPVSTM[Oxidation (M)]VK_.2, _IHPVSTM[Oxidation (M)]VK_.1, _SLADELALVDVLEDK_.2, _SLADELALVDVLEDK_.3, _MVVESAYEVIK_.2, _M[Oxidation (M)]VVESAYEVIK_.2, _SLADELALVDVLEDKLK_.3, _SLADELALVDVLEDKLK_.2, _EKLIAPVAEEEATVPNNK_.3, _EKLIAPVAEEEATVP…	59	13.5321	14.261	13.2636	13.72	13.4306	14.5146	13.8111	14.2529	13.7349	13.8905	12.7499	13.9723	13.948	14.3434	13.4395	14.1886	13.776	13.74	14.4652	13.0814	13.9958	14.1456	13.739	14.3023	14.2167	13.9995	13.2492	14.6587	14.3402	14.5531	13.7462	13.6251	14.2739	12.8755	14.4004	13.7258	13.9852	13.8883	13.8274	14.9254	13.6099	13.6302	14.5537	14.257	13.8839
P49588	AARS1	Alanine--tRNA ligase, cytoplasmic	_AVFDETYPDPVR_.2, _VGDQVWLFIDEPR_.2, _LVSVLQNK_.2, _LVSVLQNK_.1, _TITVALADGGRPDNTGR_.3, _TITVALADGGRPDNTGR_.2, _VGAEDADGIDMAYR_.2, _[Acetyl (Protein N-term)]MDSTLTASEIR_.2, _[Acetyl (Protein N-term)]M[Oxidation (M)]DSTLTASEIR_.2, _IVAVTGAEAQK_.2, _EADGILKPLPK_.2, _EADGILKPLPK_.3, _DIINEEEVQFLK_.2, _SVLGEADQK_.2, _MALELLTQEFGIPIER_.2, _MALELLTQEFGIPIER_.3, _M[Oxidation (M)]ALELLTQEFGIPIER_.2, _ITC…	59	12.0644	9.99198	12.3442	11.9792	11.4353	9.9164	9.54156	11.3674	12.1869	11.1083	12.4127	11.9993	10.9205	9.93206	9.61312	9.79951	12.3015	11.4209	10.9712	12.5163	12.0741	8.46026	9.65028	11.8069	11.5301	11.1643	12.5695	12.0101	11.073	9.59312	9.06056	12.0072	11.4073	12.1171	12.3174	10.9595	8.99799	9.30662	11.5369	11.4304	11.7475	11.191	10.8538	9.25114	9.53564
Q9NQ66	PLCB1	1-phosphatidylinositol 4,5-bisphosphate phosphodiesterase beta-1	_ILPVQAIR_.2, _VETALEAC[Carbamidomethyl (C)]SLPSSR_.2, _ELLDVGNIGR_.2, _QVLLSGC[Carbamidomethyl (C)]R_.2, _VVLPTLAC[Carbamidomethyl (C)]LR_.2, _NDSIPQEDFTPEVYR_.2, _NDSIPQEDFTPEVYR_.3, _EADPGETPSEAPSEAR_.2, _YLSGEENGVVSPEK_.2, _FESFEISK_.2, _FESFEISK_.1, _WDDDSTIVTPIILR_.2, _LNEILYPPLK_.2, _LQVTPEGR_.2, _IAVYEEGGK_.2, _SPVEFVEYNK_.2, _ETELLDLSLVK_.2, _LIFGDALLMEPLEK_.2, _LIFGDALLM[Oxidation (M)]E…	59	12.5978	12.1269	12.2484	12.1557	12.2391	11.716	11.8366	11.1669	12.594	12.163	12.0864	12.1482	11.9548	11.4492	11.6234	12.2778	12.4752	12.3142	12.1004	12.245	12.271	12.1058	11.5296	11.6487	12.116	12.6389	12.8866	12.1269	12.1619	10.6293	11.9062	9.14613	9.44607	9.5064	8.69011	9.31596	8.69461	8.74539	9.73445	10.7091	9.01412	9.33391	9.65029	10.0431	9.10993
Q9UBB6	NCDN	Neurochondrin	_IPILSTFLTAR_.2, _EAEPDLLAVLR_.2, _EPFVFASVR_.2, _ILGAWLAEETSSLR_.2, _ILGAWLAEETSSLR_.3, _LLSTSPALQGTPASR_.2, _LLSTSPALQGTPASR_.3, _IFDAVGFTFPNR_.2, _IFDAVGFTFPNR_.3, _LALEETGTEVK_.2, _GFFAAAILFLSQSHVAR_.3, _GFFAAAILFLSQSHVAR_.2, _DLQAGLAR_.2, _DLQAGLAR_.1, _GLSEDFQK_.2, _GLSEDFQK_.1, _LLLAANVATLGLLMAR_.2, _LLLAANVATLGLLMAR_.3, _LLLAANVATLGLLM[Oxidation (M)]AR_.3, _LLLAANVATLGLLM[Oxidation (M)]AR…	59	10.9963	11.6303	10.2979	11.7429	12.6007	12.2222	12.6036	10.7047	11.6544	11.943	10.813	12.4509	12.4495	12.7108	12.2545	11.2581	11.1322	12.7461	11.9486	10.4233	12.1298	12.5147	12.0715	9.94474	11.2485	11.9685	10.9487	11.6877	12.4386	11.926	12.6484	10.6503	11.4249	9.63667	10.8255	11.627	11.3621	11.1891	9.36839	11.4766	12.718	9.99547	11.0124	12.477	11.2011
O43175	PHGDH	D-3-phosphoglycerate dehydrogenase	_DLPLLLFR_.2, _DLPLLLFR_.1, _GGIVDEGALLR_.2, _GGIVDEGALLR_.1, _GTIQVITQGTSLK_.2, _AGTGVDNVDLEAATR_.2, _AGTGVDNVDLEAATR_.3, _TLGILGLGR_.2, _TLGILGLGR_.1, _VTADVINAAEK_.2, _VTADVINAAEK_.1, _VLISDSLDPC[Carbamidomethyl (C)]C[Carbamidomethyl (C)]R_.2, _ALQSGQC[Carbamidomethyl (C)]AGAALDVFTEEPPRDR_.3, _TQTSDPAMLPTMIGLLAEAGVR_.3, _TQTSDPAMLPTMIGLLAEAGVR_.2, _TQTSDPAM[Oxidation (M)]LPTMIGLLAEAGVR_.3, _TQ…	58	12.5738	11.5709	13.0542	12.4061	11.7554	11.5208	11.5861	10.8338	12.1417	12.5711	13.2751	11.9939	12.0339	11.2298	12.0017	13.6528	12.1118	11.6564	11.5931	13.5962	12.3259	11.4917	12.3409	12.044	12.3922	12.1271	13.3559	12.1319	11.4538	12.1031	12.5055	12.5393	12.4553	11.8648	12.7738	11.7642	10.9811	12.1261	12.4027	11.8388	13.1532	12.6416	12.5093	11.9749	12.245
P18669	PGAM1	Phosphoglycerate mutase 1	_[Acetyl (Protein N-term)]AAYKLVLIR_.2, _HGESAWNLENR_.2, _HGESAWNLENR_.3, _ALPFWNEEIVPQIK_.2, _ALPFWNEEIVPQIK_.3, _VLIAAHGNSLR_.2, _VLIAAHGNSLR_.3, _VLIAAHGNSLR_.1, _YADLTEDQLPSC[Carbamidomethyl (C)]ESLKDTIAR_.3, _YADLTEDQLPSC[Carbamidomethyl (C)]ESLKDTIAR_.2, _HYGGLTGLNK_.2, _HYGGLTGLNK_.1, _HYGGLTGLNK_.3, _FSGWYDADLSPAGHEEAK_.2, _FSGWYDADLSPAGHEEAK_.3, _AMEAVAAQGK_.2, _AMEAVAAQGK_.1, _AM[Oxidat…	58	11.2491	11.1459	10.0131	11.0427	11.7361	10.6573	9.57856	13.069	11.8316	11.6788	9.12455	11.3454	11.5928	10.3323	9.77138	10.0384	11.4417	11.5631	10.4459	9.28021	11.5201	10.3911	9.33515	13.2124	10.86	10.6061	9.30645	11.4767	11.5651	10.0638	8.74766	11.5229	11.4048	9.37095	11.5167	11.4307	10.3643	10.2423	11.178	10.7256	9.66064	10.8535	11.1922	10.2957	8.51993
P35612	ADD2	Beta-adducin	_VNILGEVVEK_.2, _WLNTPNTYLR_.2, _VNVADEVQR_.2, _MLDNLGYR_.2, _M[Oxidation (M)]LDNLGYR_.2, _MLDNLGYR_.1, _GVSC[Carbamidomethyl (C)]SEVTASSLIK_.2, _VTMILQSPSFR_.2, _VTM[Oxidation (M)]ILQSPSFR_.2, _LGEHEFEALMR_.3, _LGEHEFEALMR_.2, _LGEHEFEALM[Oxidation (M)]R_.2, _SEVEIPATVTAFVFEEDGAPVPALR_.3, _SEVEIPATVTAFVFEEDGAPVPALR_.2, _LLDLYGWAQLSDTYVTLR_.2, _QDFNLMEQK_.2, _EEEQTAEEILSK_.2, _SAGPQSQLLASVIAEK_.2…	58	10.0345	10.4803	10.2981	10.0545	10.7609	11.1692	10.769	10.3509	10.4919	11.5658	12.0085	10.6906	11.2458	10.9946	10.6013	10.8167	11.6612	10.5101	9.66477	11.4621	10.3705	11.4383	10.4041	10.533	9.56718	10.1047	10.3572	10.7076	10.6695	10.2876	10.5381	10.8182	9.29617	11.1429	10.0812	9.9443	9.95874	9.6673	10.6721	10.3924	12.1699	10.3533	9.66375	10.451	10.6502
P42704	LRPPRC	Leucine-rich PPR motif-containing protein, mitochondrial	_LLAEILR_.2, _SSLLLGFR_.2, _SNTLPISLQSIR_.2, _FSPTDFLAK_.2, _SGGLGGSHALLLLR_.3, _SGGLGGSHALLLLR_.2, _VIEPQYFGLAYLFR_.2, _VIEPQYFGLAYLFR_.3, _EEGFPIRPHYFWPLLVGR_.4, _EEGFPIRPHYFWPLLVGR_.3, _LDDLFLK_.2, _NVQGIIEILK_.2, _IQEENVIPR_.2, _TVLDQQQTPSR_.2, _DLPVTEAVFSALVTGHAR_.3, _DLPVTEAVFSALVTGHAR_.2, _DAGIEPGPDTYLALLNAYAEK_.3, _IIETPGIR_.2, _DTTALSFFHMLNGAALR_.3, _KIIETPGIR_.2, _GAYDIFLNAK_.2, _TVQLTS…	58	11.3487	11.8387	11.2158	11.2649	11.406	12.1979	11.9618	9.43323	11.307	10.9888	10.0534	11.8778	10.8187	12.0463	11.8286	11.1006	11.194	11.1588	11.6693	11.9753	11.8443	12.0536	11.5825	8.54316	10.8322	11.2532	11.418	11.491	11.4212	10.9173	12.0762	10.036	12.1399	9.82657	11.2734	10.9129	11.8077	12.1046	7.80294	11.3424	8.14008	9.43519	10.8041	12.1217	11.0845
P49418	AMPH	Amphiphysin	_AFTIQGAPSDSGPLR_.2, _GLFPENFTR_.2, _VGFYVNTFK_.2, _VGFYVNTFK_.1, _GYLAAIK_.1, _GYLAAIK_.2, _EASQELPPGFLYK_.2, _ESDWLQYR_.2, _ESDWLQYR_.1, _GPPVPPLPK_.2, _ATVPAGEGVSLEEAK_.2, _VETLHDFEAANSDELTLQR_.3, _VETLHDFEAANSDELTLQR_.2, _RVGFYVNTFK_.2, _RVGFYVNTFK_.3, _KGPPVPPLPK_.2, _KGPPVPPLPK_.1, _GDVVLVVPSDSEADQDAGWLVGVK_.3, _GDVVLVVPSDSEADQDAGWLVGVK_.2, _IGTETTEGAESAQPEAEELEATVPQEK_.3, _LVDGSLLTLDTYLGQF…	58	10.4911	10.8357	10.5141	10.865	11.787	11.0385	11.1627	11.6812	11.4198	11.3063	10.4045	11.6192	11.7437	11.2914	11.04	11.729	11.0061	11.4276	10.9049	10.3652	11.2248	11.0725	10.6472	11.8223	10.3975	11.1061	11.0816	11.5344	11.7506	9.67087	10.7115	9.16025	10.072	9.87608	10.8006	9.97568	9.76117	8.09868	8.99392	9.42024	7.11901	8.24196	9.24358	9.26942	8.6648
P78352	DLG4	Disks large homolog 4	_DLLGEEDIPR_.2, _DLLGEEDIPREPR_.2, _DLLGEEDIPREPR_.3, _PIIILGPTK_.2, _IIPGGAAAQDGR_.2, _SLENVLEINKR_.2, _SLENVLEINKR_.3, _VIEDLSGPYIWVPAR_.2, _VIEDLSGPYIWVPAR_.3, _VNDSILFVNEVDVR_.2, _VNDSILFVNEVDVR_.3, _FGDVLHVIDASDEEWWQAR_.3, _FGDVLHVIDASDEEWWQAR_.2, _ANDDLLSEFPDK_.2, _DC[Carbamidomethyl (C)]GFLSQALSFR_.2, _EVTHSAAVEALK_.2, _EVTHSAAVEALK_.3, _EVTHSAAVEALK_.1, _GNSGLGFSIAGGTDNPHIGDDPSIFITK_.3, _…	58	10.0605	10.5529	9.08151	10.4143	11.6821	11.0343	11.7922	10.7601	10.5769	11.3952	10.2269	11.7491	11.8416	11.4611	11.6676	11.3529	8.75885	11.4433	10.5263	9.82908	10.9581	11.596	10.6289	10.4331	9.88613	10.7596	10.6771	10.9608	11.3409	7.85444	11.1088	9.78929	8.89975	9.20629	9.16882	9.15303	9.0048	9.4762	8.72904	9.25585		10.0718	8.76867	8.95012	7.6886
P80404	ABAT	4-aminobutyrate aminotransferase, mitochondrial	_GTFC[Carbamidomethyl (C)]SFDTPDDSIR_.2, _GNYLVDVDGNR_.2, _GNYLVDVDGNR_.1, _TEVPGPR_.2, _FRPTLVFR_.2, _IDIPSFDWPIAPFPR_.2, _IDIPSFDWPIAPFPR_.3, _QSLLSVAPK_.2, _QSLLSVAPK_.1, _YPQFISR_.2, _YPQFISR_.1, _IFNTWLGDPSK_.2, _ALLTGLLDLQAR_.2, _ALLTGLLDLQAR_.3, _EEFRPNAPYR_.3, _EEFRPNAPYR_.2, _YPLEEFVK_.2, _TIFMWYR_.2, _TIFMWYR_.1, _NLLLAEVINIIK_.2, _NLLLAEVINIIK_.3, _TVAGIIVEPIQSEGGDNHASDDFFR_.3, _LKYPLE…	58	10.4786	10.4892	9.29144	10.0962	11.0237	10.7874	11.3334	11.1416	10.6764	10.0883	10.8736	10.9223	11.1081	11.5414	11.2099	9.09526	10.3945	11.2797	10.7577	10.4236	10.5634	11.1285	10.7928	10.6186	9.70303	10.8444	10.3521	10.6521	11.2934	9.74026	11.2547	10.2493	10.6581	9.13138	10.3594	10.8395	10.582	11.1017	9.55898	11.2154	10.4031	9.42148	11.4524	10.395	10.9143
Q16181	SEPTIN7	Septin-7	_SPLAQMEEER_.2, _SPLAQM[Oxidation (M)]EEER_.2, _FEDYLNAESR_.2, _FEDYLNAESR_.1, _LPLAVVGSNTIIEVNGK_.2, _LPLAVVGSNTIIEVNGK_.3, _DSEAELQR_.2, _ADTLTPEEC[Carbamidomethyl (C)]QQFK_.2, _NLEGYVGFANLPNQVYR_.2, _NLEGYVGFANLPNQVYR_.3, _GFEFTLMVVGESGLGK_.2, _IYEFPETDDEEENK_.2, _DVTNNVHYENYR_.2, _DVTNNVHYENYR_.3, _ILEQQNSSR_.2, _ILEQQNSSR_.1, _LKDSEAELQR_.2, _STLINSLFLTDLYSPEYPGPSHR_.3, _STLINSLFLTDLYSPEYPGP…	58	10.1606	9.61294	8.59687	9.85082	10.4873	7.74833	10.1718	9.76983	10.8114	9.17768	8.92115	10.2146	10.3231	9.30471	9.77134	9.17511	10.04	10.6993	9.94135	9.17247	9.9196	9.36966	9.68032	8.39492	8.40294	10.6751	9.60964	9.26051	9.11098	8.2139	9.16489	9.50665	10.3435	8.49277	9.21073	9.89412	8.47576	9.14952	6.09632	9.76575	9.08892	10.0617	9.14829	8.86015	9.00715
Q92598	HSPH1	Heat shock protein 105 kDa	_AGGIETIANEFSDR_.2, _RGPFELEAFYSDPQGVPYPEAK_.3, _VLGTAFDPFLGGK_.2, _VEDVSAVEIVGGATR_.2, _VEDVSAVEIVGGATR_.3, _AFNDPFIQK_.2, _FVVQNVSAQK_.2, _C[Carbamidomethyl (C)]TPSVISFGSK_.2, _[Acetyl (Protein N-term)]SVVGLDVGSQSC[Carbamidomethyl (C)]YIAVAR_.2, _GPFELEAFYSDPQGVPYPEAK_.3, _GPFELEAFYSDPQGVPYPEAK_.2, _GC[Carbamidomethyl (C)]ALQC[Carbamidomethyl (C)]AILSPAFK_.2, _GC[Carbamidomethyl (C)]ALQC[Carbam…	58	11.9135	11.9835	11.902	11.5648	12.1512	10.6428	10.9274	13.3438	12.4242	12.1991	12.476	11.8654	12.6157	10.6142	10.9158	11.5724	12.0403	12.2463	11.5339	12.1538	11.619	10.5628	9.88541	13.0992	11.6532	11.5314	12.2824	11.6244	12.116	9.95198	10.5853	11.2827	10.7003	9.9334	10.2289	11.1609	9.29304	8.65677	10.2061	11.1018	11.5251	8.71602	11.3355	10.3275	9.19923
Q9C0H9	SRCIN1	SRC kinase signaling inhibitor 1	_GVTDTLAQIR_.2, _LVPGPELEEK_.2, _TSIPVLTSFGAR_.2, _SLVGFGPPVPAK_.2, _NVFYELEDVR_.2, _SPGVLFLQFGEETR_.2, _SSGATPVSGPPPPSASSTPAGQPTAVSR_.3, _SSGATPVSGPPPPSASSTPAGQPTAVSR_.2, _QSLPLSR_.2, _TEAELSMR_.2, _SAGSASTAGAPPSELFPGPGER_.2, _SAGSASTAGAPPSELFPGPGER_.3, _LGGAPAAQGVSPSPSAILER_.2, _LGGAPAAQGVSPSPSAILER_.3, _SPGVLFLQFGEETRR_.3, _SPGVLFLQFGEETRR_.2, _GSDELTVPR_.2, _GLQNSASDLR_.2, _NVFYELEDVRDIQDR_.3…	58	10.6907	10.2649	11.6486	10.9681	10.6662	10.0253	10.3272	10.25	10.5205	10.8783	11.4351	10.8148	10.5727	9.95472	9.73139	11.265	10.7863	10.2477	9.24887	11.6175	10.7506	10.1473	9.79114	10.0819	9.78057	10.2123	11.3198	10.5105	10.3978	11.371	9.95341	10.3877	10.2173	10.4674	10.4868	10.4219	9.68324	9.73501	9.56898	9.69657	9.99386	8.99577	9.38834	8.52802	8.34526
O00468	AGRN	Agrin	_FNAVC[Carbamidomethyl (C)]LSR_.2, _SFLAFPTLR_.2, _FGALC[Carbamidomethyl (C)]EAETGR_.2, _SADGLTASC[Carbamidomethyl (C)]LC[Carbamidomethyl (C)]PATC[Carbamidomethyl (C)]R_.2, _SIESTLDDLFR_.2, _LELGIGPGAATR_.2, _C[Carbamidomethyl (C)]EPGFWNFR_.2, _AIVDVHFDPTTAFR_.3, _AIVDVHFDPTTAFR_.2, _EAAC[Carbamidomethyl (C)]LQQTQIEEAR_.3, _EAAC[Carbamidomethyl (C)]LQQTQIEEAR_.2, _VLGAPVPAFEGR_.2, _SGC[Carbamidom…	57	11.1462	11.067	11.1538	10.4802	10.5179	10.9119	10.0439	10.6125	11.3883	10.7345	10.8023	10.7745	10.4606	10.0196	9.81501	11.0024	11.2579	10.7022	11.3074	11.2491	10.9117	10.6909	9.74868	10.2183	11.5014	11.0296	11.2691	11.3311	10.684	8.89993	10.1913	10.2437	9.86584	10.4959	9.78132	9.62465	8.31526	8.76574	11.081	10.2817	12.8343	10.5697	10.5426	10.1274	9.01095
O15061	SYNM	Synemin	_DYQDLLQVK_.2, _LEDALLR_.2, _EALGLEQLR_.2, _ATGPAAPPPR_.2, _AALEALLGR_.2, _AALEALLGR_.1, _TGLSLEVATYR_.2, _ENLLLEEELR_.2, _ENLLLEEELR_.3, _ETVQLYEDEVR_.2, _ELQEALGAR_.2, _ELQEALGAR_.1, _TFSPTYGLLR_.2, _EVPVYIGEDSTIAR_.2, _SPAPGSPDEEGGAEAPAAGIR_.2, _SPAPGSPDEEGGAEAPAAGIR_.3, _QQLVEVIGQLEETLPER_.3, _QQLVEVIGQLEETLPER_.2, _ELYIPSGESEVAGGASHSSGQR_.3, _ETVQLYEDEVRELEEALR_.3, _ARLEDALLR_.2, _ARLEDALLR_…	57	10.6703	10.4609	11.0675	12.3238	10.6074	9.66684	10.2048	8.60815	10.3936	9.69202	10.4779	9.64255	9.4666	10.0329	10.4703	8.74173	10.7884	10.8437	9.5947	11.5502	10.8837	9.75921	11.031	9.73372	8.73996	11.1341	10.7144	10.0437	9.96898	14.3222	10.3022	12.7249	12.9884	11.4613	9.68916	11.1108	9.89487	10.5271	11.4638	12.5327	13.0726	12.3901	11.3844	10.7229	11.8901
P12532	CKMT1A	Creatine kinase U-type, mitochondrial	_GTGGVDTAATGGVFDISNLDR_.2, _GTGGVDTAATGGVFDISNLDR_.3, _VVVDALSGLK_.2, _VVVDALSGLK_.1, _GLSLPPAC[Carbamidomethyl (C)]TR_.2, _LYPPSAEYPDLR_.2, _LYPPSAEYPDLR_.3, _SFLIWVNEEDHTR_.3, _SFLIWVNEEDHTR_.2, _LYPPSAEYPDLRK_.3, _GWEFMWNER_.2, _GWEFM[Oxidation (M)]WNER_.2, _RGTGGVDTAATGGVFDISNLDR_.3, _SGYFDER_.2, _LGYILTC[Carbamidomethyl (C)]PSNLGTGLR_.2, _LGYILTC[Carbamidomethyl (C)]PSNLGTGLR_.3, _TVGM[Oxida…	57	13.7307	14.1817	13.4398	14.0129	14.5623	14.0329	14.234	14.7098	14.3962	14.4988	11.6853	14.457	14.3279	13.3313	14.1716	14.1322	13.7653	14.371	14.2128	13.7725	14.5109	14.1734	13.4639	14.8267	14.1706	14.4737	13.8021	14.6799	14.5779	11.6847	14.1414	11.5998	15.4246	14.4077	15.0775	14.729	14.4292	14.8121	13.1249	13.862	11.8208	11.654	12.354	12.7861	13.0267
P28482	MAPK1	Mitogen-activated protein kinase 1	_GQVFDVGPR_.2, _GQVFDVGPR_.1, _LKELIFEETAR_.2, _LKELIFEETAR_.3, _HENIIGINDIIR_.3, _HENIIGINDIIR_.2, _[Acetyl (Protein N-term)]AAAAAAGAGPEMVR_.2, _[Acetyl (Protein N-term)]AAAAAAGAGPEM[Oxidation (M)]VR_.2, _[Acetyl (Protein N-term)]AAAAAAGAGPEMVR_.1, _ALDLLDK_.1, _ALDLLDK_.2, _LFPNADSK_.1, _LFPNADSK_.2, _NYLLSLPHK_.2, _NYLLSLPHK_.3, _NYLLSLPHK_.1, _VADPDHDHTGFLTEYVATR_.3, _VADPDHDHTGFLTEYVATR_.4, …	57	13.8882	12.2776	14.4776	13.1529	12.4	11.1821	11.3845	12.7787	13.2094	12.8737	15.7793	13.1379	12.9792	11.6666	11.408	11.6734	12.3819	13.014	11.455	14.4245	12.3578	11.2244	10.8499	13.5337	14.1375	11.811	14.87	12.5188	12.1578	10.7389	11.2615	13.5471	10.7608	13.6823	12.1741	11.4737	10.4457	10.1042	13.668	11.6433	13.8459	12.0285	11.6915	10.714	10.2875
P50570	DNM2	Dynamin-2	_TIGVITK_.1, _TIGVITK_.2, _EVDPQGLR_.2, _EISYAIK_.2, _EISYAIK_.1, _IVTTYIR_.2, _SSVLENFVGRDFLPR_.3, _SSVLENFVGRDFLPR_.2, _GYIGVVNR_.2, _GYIGVVNR_.1, _FTDFDEVR_.2, _GISPVPINLR_.2, _GISPVPINLR_.1, _SSVLENFVGR_.2, _SSVLENFVGR_.1, _QEIEAETDR_.2, _LDLMDEGTDAR_.2, _LDLM[Oxidation (M)]DEGTDAR_.2, _LDLMDEGTDAR_.1, _RPLILQLIFSK_.3, _RPLILQLIFSK_.2, _VYSPHVLNLTLIDLPGITK_.3, _VYSPHVLNLTLIDLPGITK_.2, _IPPGIP…	57	10.8522	11.8136	10.4233	11.5096	12.244	11.934	12.2519	11.3674	11.2275	11.1512	10.3791	11.8269	10.776	12.2196	12.3139	10.4607	11.0402	11.552	11.277	10.1649	11.7256	10.607	11.604	10.6663	10.5686	12.0766	10.439	11.6912	11.0092	10.9426	11.8978	10.3923	11.6608	9.92573	11.2255	11.4943	9.92594	11.3053	10.1754	10.9734	10.3179	9.94587	10.845	10.2382	10.7146
Q13423	NNT	NAD(P) transhydrogenase, mitochondrial	_ILIVGGGVAGLASAGAAK_.2, _SAPLLLPGR_.2, _EVLASDLVVK_.2, _EVLASDLVVK_.1, _QGFNVVVESGAGEASK_.2, _VALSPAGVQNLVK_.2, _GITHIGYTDLPSR_.2, _GITHIGYTDLPSR_.3, _EANSIIITPGYGLC[Carbamidomethyl (C)]AAK_.2, _FGIHPVAGR_.2, _FGIHPVAGR_.1, _SLGAEPLEVDLK_.2, _AAALEQFK_.2, _AAALEQFK_.1, _AQYPIADLVK_.2, _VIFPAPTPK_.2, _VIFPAPTPK_.1, _APMVNPTLGVHEADLLK_.3, _APMVNPTLGVHEADLLK_.2, _APM[Oxidation (M)]VNPTLGVHEADLLK_.3,…	57	8.61157	9.88286	7.15682	9.18818	9.88344	11.4459	10.8549	10.5412	8.54962	9.44527	6.84507	10.0073	9.53175	11.0729	10.6875	9.49404	8.77041	10.0375	10.5	8.79021	9.83652	11.346	10.429	10.785	9.16521	9.53029	8.55506	10.1158	10.2968	10.1844	10.7957	8.69165	8.66177	6.38125	8.20302	8.59524	10.0203	10.0194	8.50824	8.87305	9.34043	8.55916	9.14871	10.3952	9.22519
O00499	BIN1	Myc box-dependent-interacting protein 1	_GVFPENFTER_.2, _GVFPENFTERVP_.2, _LDLPPGFMFK_.2, _LDLPPGFM[Oxidation (M)]FK_.2, _LVDYDSAR_.2, _LVDYDSAR_.1, _TYLASVK_.2, _TYLASVK_.1, _KLVDYDSAR_.2, _KLVDYDSAR_.3, _SPSPPDGSPAATPEIR_.2, _SPSPPDGSPAATPEIR_.3, _GPPVPPPPK_.2, _VGFYVNTFQSIAGLEENFHK_.3, _VGFYVNTFQSIAGLEENFHK_.2, _VNHEPEPAGGATPGATLPK_.2, _VNHEPEPAGGATPGATLPK_.3, _IAKPVSLLEK_.2, _IAKPVSLLEK_.3, _NQAEEELIK_.2, _NQAEEELIK_.1, _ADETKDEQFE…	56	13.3764	13.0492	13.0851	13.7282	12.5299	12.3731	13.0797	12.4004	13.3592	13.8344	13.0518	13.0036	12.9846	12.6767	13.179	14.1235	13.4383	12.9722	11.4584	12.9126	12.9538	11.9153	13.3171	13.8083	12.1196	13.0649	13.2508	12.5763	12.5397	13.1045	12.9137	13.2953	12.3242	11.4065	12.0423	12.3345	11.1668	11.9268	11.9831	12.6772	12.3951	11.7268	12.2631	12.2729	12.6566
P05026	ATP1B1	Sodium/potassium-transporting ATPase subunit beta-1	_VAPPGLTQIPQIQK_.2, _VAPPGLTQIPQIQK_.3, _AYGENIGYSEK_.2, _SYEAYVLNIVR_.2, _SYEAYVLNIVR_.3, _SYEAYVLNIVR_.1, _DDMIFEDC[Carbamidomethyl (C)]GDVPSEPK_.2, _DDM[Oxidation (M)]IFEDC[Carbamidomethyl (C)]GDVPSEPK_.2, _DDM[Oxidation (M)]IFEDC[Carbamidomethyl (C)]GDVPSEPK_.3, _DDMIFEDC[Carbamidomethyl (C)]GDVPSEPK_.3, _EGKPC[Carbamidomethyl (C)]IIIK_.2, _EGKPC[Carbamidomethyl (C)]IIIK_.3, _EGKPC[Carbamidom…	56	13.8127	14.2805	14.0803	14.2493	14.6156	13.2715	13.0906	14.3478	14.1795	14.0837	13.8809	14.1591	14.2678	13.2263	12.9402	13.9047	13.9971	14.4553	14.2971	14.1358	14.3506	13.576	13.2717	15.5165	13.6207	13.8985	14.1864	14.1694	14.4288	13.2339	13.5526	14.0226	14.2227	12.9736	13.9503	14.0622	12.6784	13.2391	13.49	14.4517	15.0156	13.1672	14.3229	13.56	12.4923
P13639	EEF2	Elongation factor 2	_FSVSPVVR_.2, _VFSGLVSTGLK_.2, _VFSGLVSTGLK_.1, _GEGQLGPAER_.2, _C[Carbamidomethyl (C)]LYASVLTAQPR_.2, _AGIIASAR_.2, _ETVSEESNVLC[Carbamidomethyl (C)]LSK_.2, _VNFTVDQIR_.2, _AYLPVNESFGFTADLR_.2, _AYLPVNESFGFTADLR_.3, _ALLELQLEPEELYQTFQR_.3, _ALLELQLEPEELYQTFQR_.2, _SDPVVSYR_.2, _EGIPALDNFLDKL_.2, _STLTDSLVC[Carbamidomethyl (C)]K_.2, _PSQVVAETR_.2, _YEWDVAEAR_.2, _TFC[Carbamidomethyl (C)]QLILDPIFK…	56	10.6242	11.4032	10.4424	10.7806	11.8539	12.1884	11.7848	10.1088	11.2808	11.2994	9.91476	11.5983	11.4086	11.7677	11.7256	10.9961	10.6425	11.3147	11.0898	10.4578	11.3579	11.7494	11.7261	10.1926	10.9906	10.3137	10.2046	11.3528	11.6061	11.0374	11.4995	10.3072	11.1727	10.1781	11.3975	11.7415	11.6384	11.468	10.0133	10.9669	9.33765	9.18865	11.1852	11.7308	10.9281
P26232	CTNNA2	Catenin alpha-2	_[Acetyl (Protein N-term)]TSATSPIILK_.1, _[Acetyl (Protein N-term)]TSATSPIILK_.2, _IASSEFADDPC[Carbamidomethyl (C)]SSVK_.2, _LVYDGVR_.2, _LLEPLVTQVTTLVNTSNK_.3, _LLEPLVTQVTTLVNTSNK_.2, _IILDPMTFSEAR_.2, _IILDPM[Oxidation (M)]TFSEAR_.2, _IVEEALEAVK_.2, _LLSETVMPR_.2, _LLSETVM[Oxidation (M)]PR_.2, _NATMLYTASQAFLR_.2, _NATMLYTASQAFLR_.3, _C[Carbamidomethyl (C)]VIALQEGDVDTLDR_.2, _LLILADMADVMR_.2, _L…	56	7.65869	8.11316	8.02398	7.9734	8.26225	8.12786	8.4596	8.26461	8.27264	7.86696	8.88781	8.35526	8.53562	9.766	8.76541	8.97415	8.98835	8.17337	8.08891	8.92299	8.26468	8.26282	7.98182	8.76125	7.57084	7.98115	7.77608	8.07318	7.86753	9.01814	9.74623	6.29955	6.01567	8.23491	6.9055	8.44322	8.10539	7.21245	8.31819	8.57168	8.50887	8.65946	7.59824	7.18378	6.85145
P35241	RDX	Radixin	_IGFPWSEIR_.2, _ALELDQER_.2, _LFFLQVK_.2, _LFFLQVK_.1, _FFPEDVSEELIQEITQR_.3, _IDEFEAM[Oxidation (M)]_.1, _IDEFEAM_.1, _APDFVFYAPR_.2, _APDFVFYAPR_.3, _KAPDFVFYAPR_.3, _KAPDFVFYAPR_.2, _EKEELMER_.2, _QLFDQVVK_.2, _QLFDQVVK_.1, _QLQALSSELAQAR_.2, _QLQALSSELAQAR_.3, _NISFNDKK_.2, _NISFNDK_.1, _NISFNDK_.2, _EVWFFGLQYVDSK_.2, _IALLEEAK_.2, _IALLEEAK_.1, _FVIKPIDK_.2, _FVIKPIDK_.1, _FVIKPIDKK_.2, _EDS…	56	11.1868	11.4231	11.2709	11.3902	11.6468	12.8878	12.4354	11.9148	11.2245	12.0728	10.5815	11.5862	12.4516	12.4878	12.2899	13.6333	11.278	11.4895	11.1916	11.1483	11.6455	12.7055	12.5635	11.4977	11.01	11.2931	11.1422	11.6452	12.1503	12.6508	12.4199	11.5631	11.5797	10.5088	11.3994	11.5458	12.4481	11.9502	11.7598	11.8969	11.3953	12.4873	12.9039	12.8453	12.4225
P35611	ADD1	Alpha-adducin	_SPGSPVGEGTGSPPK_.2, _LAAFYRLADLFGWSQLIYNHITTR_.4, _VNSEQEHFLIVPFGLLYSEVTASSLVK_.3, _NMAPDLR_.2, _NM[Oxidation (M)]APDLR_.2, _VDENNPEYLR_.2, _C[Carbamidomethyl (C)]KLAAFYRLADLFGWSQLIYNHITTR_.4, _INLQGDIVDR_.2, _INLQGDIVDR_.1, _SLVQGELVTASK_.2, _SLVQGELVTASK_.1, _TLASAGGPDNLVLLNPEK_.2, _TLASAGGPDNLVLLNPEK_.3, _LADLFGWSQLIYNHITTR_.3, _LADLFGWSQLIYNHITTR_.2, _LADLFGWSQLIYNHITTR_.4, _AAVVTSPPPTTAPHK_…	56	7.60885	10.6801	6.72904	8.30327	8.94758	8.85098	8.74619	9.97046	8.02155	9.20701	9.62311	10.5927	11.7923	9.26293	8.55669	9.78597	8.77973	8.39724	10.4394	8.34369	8.45476	10.2792	8.2183	10.4579	6.92663	10.4417	9.26612	10.4144	11.1079	9.43441	8.65246	7.89485	9.7687	7.2748	10.1292	8.46966	9.99707	8.08464	8.29816	9.85605	8.43024	7.8975	8.37764	9.14493	8.76599
Q01814	ATP2B2	Plasma membrane calcium-transporting ATPase 2	_IDESSLTGESDQVR_.2, _NVFDGIFR_.2, _EIPDPSSINTK_.2, _AGQVVQIPVAEIVVGDIAQVK_.3, _AGQVVQIPVAEIVVGDIAQVK_.2, _EASDIILTDDNFSSIVK_.2, _EASDIILTDDNFSSIVK_.3, _TEC[Carbamidomethyl (C)]GLLGFVLDLK_.2, _TIC[Carbamidomethyl (C)]VAYR_.2, _TIC[Carbamidomethyl (C)]VAYR_.1, _TSPVEGLPGTAPDLEK_.2, _TSPVEGLPGTAPDLEK_.3, _TSPVEGLPGTAPDLEKR_.3, _TSPVEGLPGTAPDLEKR_.2, _GASEIVLK_.1, _GASEIVLK_.2, _GTEAVVK_.1, _ETYGDTEA…	56	9.17599	9.29506	8.25924	9.16374	10.0107	9.02075	9.99916	9.14132	8.94366	8.9877	8.48267	9.2287	9.43151	9.00892	10.1742	9.79947	9.22365	10.0641	9.31988	8.2952	9.44452	9.85959	9.76753	10.5198	9.33564	10.086	9.06183	9.24727	9.88197	7.89014	10.1086	8.53196	9.79475	10.4017	9.60258	10.4452	9.53506	9.8921	7.58453	8.32166	7.4046	7.46417	8.28027	8.30502	8.78283
Q06830	PRDX1	Peroxiredoxin-1	_ADEGISFR_.2, _ADEGISFR_.1, _TIAQDYGVLK_.2, _TIAQDYGVLK_.1, _GLFIIDDK_.1, _GLFIIDDK_.2, _GLFIIDDKGILR_.2, _GLFIIDDKGILR_.3, _QITVNDLPVGR_.2, _QITVNDLPVGR_.1, _QITVNDLPVGR_.3, _SVDETLR_.2, _SVDETLR_.1, _DISLSDYK_.1, _DISLSDYK_.2, _LVQAFQFTDK_.2, _LVQAFQFTDK_.1, _IGHPAPNFK_.2, _IGHPAPNFK_.1, _ATAVMPDGQFK_.2, _ATAVMPDGQFK_.1, _ATAVM[Oxidation (M)]PDGQFK_.2, _QGGLGPMNIPLVSDPK_.2, _QGGLGPM[Oxidation (…	56	12.8723	12.2632	12.338	12.6464	13.2651	12.9808	13.4894	13.5772	13.1796	13.5979	12.6292	13.0695	14.0071	13.179	13.5831	12.9655	12.643	13.1593	12.2101	12.5942	12.8977	13.2118	13.2781	14.6072	12.2109	12.9699	12.615	12.7282	13.3588	13.2467	13.2325	13.488	12.5485	11.8761	12.3033	13.5712	13.0096	13.2121	13.7568	13.5635	12.7201	14.7221	14.584	14.0413	13.8112
Q8IXJ6	SIRT2	NAD-dependent protein deacetylase sirtuin-2	_C[Carbamidomethyl (C)]YTQNIDTLER_.2, _VIC[Carbamidomethyl (C)]LVGAGISTSAGIPDFR_.2, _VIC[Carbamidomethyl (C)]LVGAGISTSAGIPDFR_.3, _ELEDLVR_.2, _ELEDLVR_.1, _IFSEVTPK_.2, _IFSEVTPK_.1, _LLDELTLEGVAR_.2, _LLDELTLEGVAR_.3, _LLDELTLEGVAR_.1, _DKGLLLR_.2, _APLSTPR_.2, _APLSTPR_.1, _NLFSQTLSLGSQK_.2, _NLFSQTLSLGSQK_.3, _NLFSQTLSLGSQK_.1, _YHLPYPEAIFEISYFK_.3, _YHLPYPEAIFEISYFK_.2, _SPSTGLYDNLEK_.2, _SP…	56	10.5347	10.8533	14.1413	11.1542	11.1661	10.5146	12.095	13.0275	9.8559	10.8871	12.5695	9.64745	10.7821	11.5052	12.0915	10.2927	10.8708	11.8502	10.5767	13.6345	10.4166	11.0549	12.5413	11.0142	13.6874	11.8569	13.4791	9.48792	10.4112	12.0133	11.9016	11.4568	11.7031	11.9424	9.49619	12.1498	10.4771	11.3651	13.1641	11.6911	14.6663	10.619	11.8402	11.9304	11.3849
P09936	UCHL1	Ubiquitin carboxyl-terminal hydrolase isozyme L1	_LGFEDGSVLK_.2, _LGFEDGSVLK_.1, _QFLSETEK_.2, _QFLSETEK_.1, _LGVAGQWR_.2, _LGVAGQWR_.1, _FSAVALC[Carbamidomethyl (C)]K_.1, _FSAVALC[Carbamidomethyl (C)]K_.2, _VDDKVNFHFILFNNVDGHLYELDGR_.4, _VDDKVNFHFILFNNVDGHLYELDGR_.5, _VDDKVNFHFILFNNVDGHLYELDGR_.3, _MPFPVNHGASSEDTLLK_.3, _MPFPVNHGASSEDTLLK_.2, _M[Oxidation (M)]PFPVNHGASSEDTLLK_.2, _M[Oxidation (M)]PFPVNHGASSEDTLLK_.3, _QIEELKGQEVSPK_.3, _QIEELK…	55	13.6427	14.2124	12.7391	14.3756	14.6416	13.4459	13.7256	13.3978	14.0586	14.1861	13.1789	15.2639	14.5219	14.4097	13.6302	14.4329	13.8217	14.1407	14.603	13.1755	14.6708	13.8068	13.3999	12.2917	14.0295	14.1126	13.5617	14.0647	14.4177	13.1087	13.0816	13.9984	14.4719	12.3161	13.9945	13.9836	12.6767	12.7797	14.7191	14.299	14.8984	13.4772	13.8648	13.5317	13.306
P11047	LAMC1	Laminin subunit gamma-1	_SAGYLDDVTLASAR_.2, _LSAEDLVLEGAGLR_.2, _LSAEDLVLEGAGLR_.3, _AFDITYVR_.2, _EVMDLLR_.2, _NTIEETGNLAEQAR_.2, _C[Carbamidomethyl (C)]IYNTAGFYC[Carbamidomethyl (C)]DR_.2, _SQEC[Carbamidomethyl (C)]YFDPELYR_.2, _QDIAVISDSYFPR_.2, _LIEIASR_.2, _LIEIASR_.1, _LC[Carbamidomethyl (C)]QC[Carbamidomethyl (C)]SDNIDPNAVGNC[Carbamidomethyl (C)]NR_.2, _LC[Carbamidomethyl (C)]QC[Carbamidomethyl (C)]SDNIDPNAVGNC[C…	55	11.1867	10.719	10.9457	10.6596	10.9943	11.0679	10.0295	10.9023	11.0193	10.5686	10.547	10.6314	10.4735	10.2628	10.3396	10.0089	11.7051	10.9567	11.177	11.0313	11.0683	10.5114	10.017	11.1337	10.9385	11.1271	10.9798	11.2396	10.5092	9.74759	10.5045	11.0651	10.949	10.9496	10.3319	10.1224	10.1308	9.95094	11.4913	10.6693	11.7581	11.6463	10.9206	10.695	10.5997
P12882	MYH1	Myosin-1	_C[Carbamidomethyl (C)]NGVLEGIR_.2, _VLNASAIPEGQFIDSK_.2, _SLSTELFK_.1, _SLSTELFK_.2, _MFLWM[Oxidation (M)]VTR_.2, _MFLWMVTR_.2, _AEDEEEINAELTAK_.2, _MQGTLEDQIISANPLLEAFGNAK_.3, _IEDEQALGMQLQK_.2, _AGLLGLLEEMR_.2, _DLEEATLQHEATAATLR_.2, _DLEEATLQHEATAATLR_.3, _ANLLQAEIEELR_.2, _LEQQVDDLEGSLEQEK_.2, _NLQQEISDLTEQIAEGGKR_.3, _GSSFQTVSALFR_.2, _NLTEEMAGLDETIAK_.2, _IQLELNQVK_.2, _HADSVAELGEQIDNLQR_.…	55	9.1092	8.9163	7.81459	8.14925	8.4209	10.7451	10.6902	10.8295	6.10253	8.34153	6.91316	8.12496	9.19707	7.7212		11.1718	10.2703	8.03606	11.4261		7.97098	10.8953	8.01685	9.04774	8.98089		7.39673	7.38498	8.73484	10.4602	9.18457	6.62923	7.45773	7.49549	8.10098	8.55091	7.01691		9.93219	11.0094		8.40245	8.58436	7.81704	8.34805
P15924	DSP	Desmoplakin	_IEVLEEELR_.2, _YIELLTR_.2, _SNKPIILR_.2, _QLQNIIQATSR_.2, _SVQNDSQAIAEVLNQLK_.3, _SVEEVASEIQPFLR_.3, _SVEEVASEIQPFLR_.2, _ITNLTQQLEQASIVK_.2, _IGLVRPGTALELLEAQAATGFIVDPVSNLR_.4, _IGLVRPGTALELLEAQAATGFIVDPVSNLR_.3, _LNDSILQATEQR_.2, _AELIVQPELK_.2, _ETQSQLETER_.2, _GYFNEELSEILSDPSDDTK_.2, _GYFNEELSEILSDPSDDTK_.3, _FLDQNLQK_.2, _VLLQEEGTR_.2, _AQIDNLTR_.2, _QQIQNDLNQWK_.2, _ALLQAILQTEDMLK_.2, _ALL…	55	10.9966	10.7772	10.7927	11.7455	11.7648	11.441	13.6836	11.8286	10.839	8.00232	11.7389	11.0576	12.592	12.587	13.7035	12.2662	12.3096	10.6694	10.326	11.9758	12.103	11.782	14.6756	12.5113	10.5339	10.9098	10.3091	10.7351	11.4696	13.7787	12.9711	6.56894	12.1849	10.5403	12.4186	13.0284	10.0421	15.5988	12.9471	13.9195	8.55636	15.9462	15.465	9.19529	17.5995
P49368	CCT3	T-complex protein 1 subunit gamma	_EILSEVER_.2, _IVLLDSSLEYK_.2, _AVAQALEVIPR_.2, _AVAQALEVIPR_.3, _TLIQNC[Carbamidomethyl (C)]GASTIR_.2, _IPGGIIEDSC[Carbamidomethyl (C)]VLR_.2, _ELGIWEPLAVK_.2, _AC[Carbamidomethyl (C)]TILLR_.2, _IVSRPEELR_.3, _IVSRPEELR_.2, _GESQTDIEITR_.2, _ANITAIR_.2, _ANITAIR_.1, _EDDVGTGAGLLEIK_.2, _EIQVQHPAAK_.2, _ALDDMISTLK_.2, _TAVETAVLLLR_.2, _TAVETAVLLLR_.3, _NLQDAMQVC[Carbamidomethyl (C)]R_.2, _IVSRPEE…	55	12.4245	12.4241	12.3907	12.4604	12.5464	12.2038	12.1369	13.1608	12.7443	12.5373	12.3985	12.7584	12.5249	12.1495	12.6405	11.7519	12.3665	12.3523	11.9077	12.4592	12.4667	12.0859	11.9138	13.1823	12.0458	12.1378	12.5182	12.489	12.387	11.2862	11.7741	12.2407	11.9983	11.9323	12.1386	12.2437	11.6542	11.6179	11.6017	12.1723	11.3793	11.6215	11.8526	12.3153	11.5996
P63104	YWHAZ	14-3-3 protein zeta/delta	_EKIETELR_.2, _YLAEVAAGDDK_.2, _YLAEVAAGDDK_.1, _VVSSIEQK_.2, _VVSSIEQK_.1, _TAFDEAIAELDTLSEESYK_.3, _TAFDEAIAELDTLSEESYK_.2, _SVTEQGAELSNEER_.2, _SVTEQGAELSNEER_.3, _GIVDQSQQAYQEAFEISK_.2, _GIVDQSQQAYQEAFEISK_.3, _DIC[Carbamidomethyl (C)]NDVLSLLEK_.2, _DIC[Carbamidomethyl (C)]NDVLSLLEK_.3, _YLAEVAAGDDKK_.2, _YLAEVAAGDDKK_.3, _YLAEVAAGDDKK_.1, _FLIPNASQAESK_.2, _FLIPNASQAESK_.1, _[Acetyl (Protein…	55	9.76086	9.97419	8.79576	9.82195	9.97921	9.42809	10.4968	10.2347	10.5671	10.5744	9.39058	11.0169	10.5673	11.0201	10.6367	9.29694	9.65877	9.92345	10.1993	8.43414	9.8266	9.4431	9.62032	10.128	9.56961	10.5961	9.06443	9.94728	10.0935	9.50154	9.68411	9.9593	9.9427	8.74658	9.18109	10.3175	8.66065	9.02646	9.01307	9.74755	9.38454	8.64106	8.5008	8.82381	8.95412
Q92736	RYR2	Ryanodine receptor 2	_STVFLFNR_.2, _FAYSFLQQLIR_.2, _TVAGGLPGAGLFGPK_.2, _DLYAFYPLLIR_.2, _DLYAFYPLLIR_.3, _MAFFSILTVR_.2, _M[Oxidation (M)]AFFSILTVR_.2, _VYFEISESSR_.2, _MAPLYNLPR_.2, _AMFVLLHR_.2, _WAQESVIEDPELVR_.2, _LMEEIVELAESGIR_.2, _RVDPLHQLILLFSR_.3, _TVSSPNQHLLR_.2, _HGLPGIGLSTSLRPR_.3, _EPNPEAEELFR_.2, _LVFDVPLLNEHAK_.3, _VDPLHQLILLFSR_.3, _VDPLHQLILLFSR_.2, _LAVFSQPIINK_.2, _TLLYGHAILLR_.3, _AFAFDGFK_.2, _…	55	9.44495	8.6507	8.62037	8.64787	8.7951	8.11712	7.84801	7.83125	10.085	8.76241	8.78719	9.30952	9.25153	8.17922	8.38496	8.63663	9.70578	8.90779	8.52237	8.88142	8.70327	8.72907	7.00561	6.67077	9.37599	8.89301	9.76346	8.98568	8.80087	6.31812	8.22516	5.20273	12.2492	8.04407	9.38801	7.53952	8.71848	5.30859	7.94189	9.76933	12.6449	4.44389	6.06234	7.5238	11.3415
P26038	MSN	Moesin	_ESPLLFK_.2, _ESPLLFK_.1, _EDAVLEYLK_.2, _EDAVLEYLK_.1, _FYPEDVSEELIQDITQR_.3, _FYPEDVSEELIQDITQR_.2, _IDEFESM_.1, _IDEFESM[Oxidation (M)]_.1, _ALELEQER_.2, _ALELEQER_.1, _TQEQLALEMAELTAR_.3, _TQEQLALEMAELTAR_.2, _TQEQLALEM[Oxidation (M)]AELTAR_.2, _ISQLEMAR_.2, _ISQLEM[Oxidation (M)]AR_.2, _ISQLEMAR_.1, _ALTSELANAR_.2, _ALTSELANAR_.1, _IQVWHEEHR_.3, _IQVWHEEHR_.2, _EVWFFGLQYQDTK_.2, _IAQDLEMYGVN…	54	8.30063	7.90089	7.59938	8.27676	8.69505	9.34453	10.0453	9.45926	8.20483	8.95995	8.70793	8.24983	9.33347	9.35325	9.71057	9.14449	8.41666	9.12415	8.83336	8.93329	8.21692	9.31627	9.95804	9.03106	9.14699	9.12781	8.07238	8.02097	8.63768	9.58914	9.81086	9.46569	8.58631	8.81146	8.44045	8.83553	9.4479	9.33087	9.15447	8.87095	10.0284	10.379	10.3574	10.0931	10.8901
P34932	HSPA4	Heat shock 70 kDa protein 4	_AFSDPFVEAEK_.2, _AGGIETIANEYSDR_.2, _VLATAFDTTLGGR_.2, _ELSTTLNADEAVTR_.2, _EDIYAVEIVGGATR_.2, _EFSITDVVPYPISLR_.2, _EFSITDVVPYPISLR_.3, _FQESEERPK_.2, _NAVEEYVYEMR_.2, _NAVEEYVYEM[Oxidation (M)]R_.2, _C[Carbamidomethyl (C)]TPAC[Carbamidomethyl (C)]ISFGPK_.2, _LFEELGK_.2, _LFEELGK_.1, _SVMDATQIAGLNC[Carbamidomethyl (C)]LR_.2, _KPVVDC[Carbamidomethyl (C)]VVSVPC[Carbamidomethyl (C)]FYTDAER_.3, _NF…	54	10.983	10.995	10.5716	11.227	10.977	11.3144	11.0488	11.2382	11.4007	11.387	11.078	11.6278	11.3527	11.2788	11.0171	10.8722	11.1144	10.8926	10.5683	10.657	11.3391	11.0164	11.046	11.0075	10.1701	10.7775	10.6372	11.3164	10.9397	10.8729	10.7169	11.145	10.8517	10.0235	10.7566	10.862	10.8391	10.3261	10.6509	11.0373	10.6211	10.4904	10.7396	11.237	10.2439
P43304	GPD2	Glycerol-3-phosphate dehydrogenase, mitochondrial	_SEISLLPSDIDR_.2, _GFITIVDVQR_.2, _RVPIPVDR_.2, _LAFLNVQAAEEALPR_.2, _LAFLNVQAAEEALPR_.3, _WPIVGVR_.2, _VPIPVDR_.2, _VIFFLPWQK_.2, _MNLAIALTAAR_.2, _M[Oxidation (M)]NLAIALTAAR_.2, _YGAATANYMEVVSLLK_.2, _DWSPTLYIR_.2, _LVSEFPYIEAEVK_.2, _LVSEFPYIEAEVK_.3, _GDVLAAWSGIR_.2, _TVGLFLQGGK_.2, _TVGLFLQGGK_.1, _C[Carbamidomethyl (C)]VINATGPFTDSVR_.2, _SMAEDTINAAVK_.2, _SM[Oxidation (M)]AEDTINAAVK_.2, _NY…	54	11.0636	11.7812	9.70748	11.8682	11.5887	11.2327	11.7936	12.4582	11.8565	11.2644	9.09089	12.5363	11.8354	11.7581	11.9243	10.4949	11.162	11.7787	11.9441	10.4196	11.9412	11.7031	11.1809	10.8169	10.9542	12.4474	9.93062	11.9299	11.6087	9.75444	11.4348	9.90104	12.6014	9.8808	11.5612	11.6697	11.484	11.7125	10.2597	11.4378	8.43386	11.2648	10.969	10.973	11.1109
P62805	H4C1	Histone H4	_TLYGFGG_.1, _VFLENVIR_.2, _VFLENVIR_.1, _DAVTYTEHAK_.2, _DAVTYTEHAK_.3, _DAVTYTEHAK_.1, _TVTAMDVVYALKR_.3, _TVTAM[Oxidation (M)]DVVYALKR_.3, _TVTAMDVVYALKR_.2, _TVTAM[Oxidation (M)]DVVYALKR_.2, _ISGLIYEETR_.2, _ISGLIYEETR_.1, _ISGLIYEETR_.3, _DNIQGITK_.1, _DNIQGITK_.2, _DNIQGITKPAIR_.2, _DNIQGITKPAIR_.3, _DNIQGITKPAIR_.1, _GVLKVFLENVIR_.2, _GVLKVFLENVIR_.3, _TVTAMDVVYALK_.2, _TVTAM[Oxidation (M)…	54	17.1284	16.6305	16.6463	17.2782	17.0051	16.6859	16.0231	16.4749	17.1279	16.9361	16.7339	16.4173	16.5854	16.8298	16.6841	16.2751	17.1178	17.1397	16.52	16.8254	16.7591	16.7392	16.4001	16.8838	16.6056	16.9865	17.1816	16.6767	16.6155	16.4917	16.5916	17.112	18.9831	19.6198	18.7695	18.9127	18.395	18.2899	16.0344	16.668	14.7796	16.38	16.4697	16.5559	16.4751
Q02252	ALDH6A1	Methylmalonate-semialdehyde dehydrogenase [acylating], mitochondrial	_EGASILLDGR_.2, _AFPAWADTSVLSR_.2, _AFPAWADTSVLSR_.3, _AGEYIFER_.2, _AGEYIFER_.1, _VPGATMLLAK_.2, _VPGATM[Oxidation (M)]LLAK_.2, _VPGATMLLAK_.1, _TLADAEGDVFR_.2, _TLADAEGDVFR_.1, _AISFVGSNK_.2, _AISFVGSNK_.1, _LITLEQGK_.1, _LITLEQGK_.2, _EGASILLDGRK_.2, _EGASILLDGRK_.3, _VNAGDQPGADLGPLITPQAK_.2, _VNAGDQPGADLGPLITPQAK_.3, _QGIQFYTQLK_.2, _DMDLYSYR_.2, _DM[Oxidation (M)]DLYSYR_.2, _ENTLNQLVGAAFGAAG…	54	11.238	11.3228	11.1983	10.8282	11.6519	11.4334	11.3288	12.1154	12.0602	11.2454	10.4577	11.3547	11.9807	11.1352	11.0779	12.1302	11.4521	11.9776	11.4902	11.6431	11.3268	11.3014	10.9768	12.6738	11.107	11.2991	11.4051	11.3454	11.8326	10.8299	11.178	11.691	11.1358	10.5949	11.1189	11.3196	11.4114	10.9663	11.2885	11.3897	9.36005	11.4658	11.8928	11.2537	10.8872
Q14764	MVP	Major vault protein	_ELELVYAR_.2, _VLFAPMR_.2, _[Acetyl (Protein N-term)]ATEEFIIR_.2, _[Acetyl (Protein N-term)]ATEEFIIR_.1, _LAQDPFPLYPGEVLEK_.2, _ELPPGVEELLNK_.2, _HADLEIR_.2, _TAVFGFETSEAK_.2, _GPLEYVPSAK_.2, _SLQPLAPR_.2, _LLQSLGLK_.1, _VVFGPELVSLGPEEQFTVLSLSAGR_.3, _VVFGPELVSLGPEEQFTVLSLSAGR_.2, _AQALAIETEAELQR_.2, _LFSVPDFVGDAC[Carbamidomethyl (C)]K_.2, _VVFGPELVSLGPEEQFTVLSLSAGRPK_.3, _VVFGPELVSLGPEEQFTVLSLSA…	54	11.3995	9.37467	12.0821	11.9094	10.2415	11.2858	10.1824	8.78865	10.7639	9.95044	10.8971	10.0532	9.76432	11.5319	10.036	9.76307	11.5765	10.4418	9.64818	11.7989	10.9421	10.7904	10.7456	9.55631	10.8975	10.1827	11.8371	10.3052	9.74443	11.6731	10.8133	11.5957	9.52543	9.88941	10.6504	9.95329	10.1538	9.47475	9.70856	8.1286	10.1081	10.2375	10.3242	11.3348	9.83286
O75891	ALDH1L1	Cytosolic 10-formyltetrahydrofolate dehydrogenase	_FADGDLDAVLSR_.2, _GVVNVLPGSGSLVGQR_.2, _LFVEDSIHDEFVR_.3, _LFVEDSIHDEFVR_.2, _ANATEFGLASGVFTR_.2, _ANATEFGLASGVFTR_.3, _DLGEAALNEYLR_.2, _TDVAAPFGGFK_.2, _FLFPEGIK_.2, _FLFPEGIK_.1, _VLEVEDSTDFFK_.2, _GAASSVLELTEAELVTAEAVR_.3, _GAASSVLELTEAELVTAEAVR_.2, _EESFGPVMIISR_.2, _EC[Carbamidomethyl (C)]EVLPDDTVSTLYNR_.2, _EGATLVC[Carbamidomethyl (C)]GGNQVPR_.2, _PGFFFEPTVFTDVEDHMFIAK_.3, _INWDQPAEAIHNWI…	53	9.97372	10.256	11.1645	9.70219	11.4384	10.9406	9.91295	10.8133	10.4207	10.5841	11.5613	10.0104	11.3173	10.5592	9.56781	10.4513	10.2602	11.3318	10.2493	10.1866	10.1092	10.2376	9.16733	11.1128	10.2598	9.94677	10.44	10.1198	11.3203	8.74379	9.89279	10.5757	10.785	10.8059	10.7499	10.6792	10.484	10.0827	11.0486	9.68575	11.1531	10.6773	11.0022	9.99567	9.78048
P11021	HSPA5	Endoplasmic reticulum chaperone BiP	_ITPSYVAFTPEGER_.2, _ITPSYVAFTPEGER_.3, _ITITNDQNR_.2, _DAGTIAGLNVMR_.2, _DAGTIAGLNVM[Oxidation (M)]R_.2, _IINEPTAAAIAYGLDKR_.3, _IINEPTAAAIAYGLDKR_.2, _IEIESFYEGEDFSETLTR_.2, _IEIESFYEGEDFSETLTR_.3, _VYEGERPLTK_.2, _AKFEELNMDLFR_.2, _AKFEELNMDLFR_.3, _AKFEELNM[Oxidation (M)]DLFR_.2, _SQIFSTASDNQPTVTIK_.2, _SQIFSTASDNQPTVTIK_.3, _SDIDEIVLVGGSTR_.2, _SDIDEIVLVGGSTR_.3, _DNHLLGTFDLTGIPPAPR_.3, _DNH…	53	11.8628	11.8194	11.783	11.7031	11.7498	10.4327	10.194	12.4295	12.2764	11.323	11.7427	11.7124	11.6971	10.5669	10.2964	11.8571	11.9561	11.6441	11.7006	11.8473	11.7701	10.4088	10.0448	12.2617	11.8075	11.7816	11.7638	11.8157	11.4222	10.0593	10.2156	11.9286	11.8134	11.7463	11.6851	11.3589	10.9734	10.2701	12.2234	11.2185	11.3288	11.0367	11.3757	11.1705	10.1344
P32004	L1CAM	Neural cell adhesion molecule L1	_LVVFPTDDISLK_.2, _AQLLVVGSPGPVPR_.2, _AQLLVVGSPGPVPR_.3, _EGPGEAIVR_.2, _LVLSDLHLLTQSQVR_.3, _LVLSDLHLLTQSQVR_.2, _YFIEDGR_.2, _YFIEDGR_.1, _LSPYVHYTFR_.3, _LSPYVHYTFR_.2, _VTFTC[Carbamidomethyl (C)]QASFDPSLQPSITWR_.2, _VTFTC[Carbamidomethyl (C)]QASFDPSLQPSITWR_.3, _FQLQATTK_.2, _FQLQATTK_.1, _RLVVFPTDDISLK_.3, _RLVVFPTDDISLK_.2, _DATQITQGPR_.2, _INGIPVEELAK_.2, _DLQELGDSDKYFIEDGR_.3, _DLQELGDSD…	53	10.9213	10.5861	11.8032	10.9615	11.9826	11.3265	10.8807	12.8742	11.8016	11.3665	12.2269	11.9482	12.1337	10.4716	10.4714	11.319	10.6956	11.3369	10.4954	11.7657	11.5579	11.3228	10.2465	12.4701	11.2971	11.0503	12.0495	12.0665	12.1566	7.96117	10.3957	10.9782	10.9092	12.1732	11.9099	11.5555	10.8029	10.0098	10.5527	9.57898	13.4883	10.0093	10.1954	8.5828	9.00947
P35222	CTNNB1	Catenin beta-1	_LSVELTSSLFR_.2, _NEGVATYAAAVLFR_.2, _NEGVATYAAAVLFR_.3, _LVQNC[Carbamidomethyl (C)]LWTLR_.2, _EGLLAIFK_.2, _EGLLAIFK_.1, _LVQLLVR_.2, _LVQLLVR_.1, _EDITEPAIC[Carbamidomethyl (C)]ALR_.2, _NLALC[Carbamidomethyl (C)]PANHAPLR_.2, _NLALC[Carbamidomethyl (C)]PANHAPLR_.3, _AGDREDITEPAIC[Carbamidomethyl (C)]ALR_.3, _AGDREDITEPAIC[Carbamidomethyl (C)]ALR_.2, _MEEIVEGC[Carbamidomethyl (C)]TGALHILAR_.2, _M…	53	11.3108	11.2947	11.8004	11.376	11.393	10.7619	10.3736	12.2256	11.3512	11.6062	11.8375	11.317	10.9282	10.1183	10.3881	12.1141	11.3026	10.9084	10.7628	11.7967	11.6125	10.9529	9.94621	12.2047	11.0321	11.1562	11.4109	11.586	10.7232	9.3298	9.99791	10.3331	9.89178	10.8039	11.0813	10.3843	9.99872	9.48012	10.4838	10.5545	9.49333	10.9837	10.1851	9.33227	9.14996
P41219	PRPH	Peripherin	_ELELLGR_.2, _ELELLGR_.1, _AGAGALLR_.2, _AGAGALLR_.1, _GTNEALLR_.2, _GTNEALLR_.1, _QIQSLTC[Carbamidomethyl (C)]EVDGLR_.2, _EYQELLNVK_.2, _EYQELLNVK_.1, _QELQELNDR_.2, _LHEEELR_.2, _ELEEQFALEAGGYQAGAAR_.2, _ELEEQFALEAGGYQAGAAR_.3, _ISVPVHSFASLNIK_.3, _ADQLC[Carbamidomethyl (C)]QQELR_.2, _EDAEHNLVLFR_.3, _EDAEHNLVLFR_.2, _FANFIEK_.2, _FANFIEK_.1, _FLEQQNAALR_.2, _FLEQQNAALR_.1, _LLGSASPSSSVR_.2, _L…	53	11.1539	11.2727	10.2261	11.1284	10.3182	10.6882	9.27829	11.1116	9.77633	11.4051	10.2783	9.9602	12.4806	10.1004	9.48964	10.5157	11.4509	8.58481	15.6641	9.69821	9.74807	9.20829	9.07391	11.0252	9.72157	8.73519	11.7843	11.3872	8.228	9.4251	9.58065	9.13529	10.8217	8.71775	11.0908	9.54898	8.84688	10.4394	14.5882	11.3939	12.3183	10.7482	12.0634	9.46867	13.0803
P68104	EEF1A1	Elongation factor 1-alpha 1	_QTVAVGVIK_.2, _QTVAVGVIK_.1, _IGGIGTVPVGR_.2, _IGGIGTVPVGR_.1, _LPLQDVYK_.2, _LPLQDVYK_.1, _QLIVGVNK_.1, _QLIVGVNK_.2, _YYVTIIDAPGHR_.2, _YYVTIIDAPGHR_.3, _EHALLAYTLGVK_.2, _EHALLAYTLGVK_.3, _EHALLAYTLGVK_.1, _EVSTYIK_.1, _EVSTYIK_.2, _VETGVLKPGMVVTFAPVNVTTEVK_.3, _VETGVLKPGMVVTFAPVNVTTEVK_.2, _VETGVLKPGM[Oxidation (M)]VVTFAPVNVTTEVK_.3, _VETGVLKPGMVVTFAPVNVTTEVK_.4, _TIEKFEK_.2, _TIEKFEK_.1, _T…	53	13.5819	13.6289	12.8622	13.5076	14.0951	13.701	13.6153	13.1664	13.0857	13.5898	12.6769	13.6995	13.9375	13.6238	13.7127	13.177	12.9913	13.9474	13.9078	12.6339	13.7425	13.5601	13.638	13.1129	12.824	13.9134	13.3019	13.7229	13.9631	13.8	13.7931	13.4205	13.6171	12.7276	14.0238	13.671	13.4184	13.5163	13.1369	14.355	12.2641	13.6008	13.6309	13.6585	13.3446
Q12765	SCRN1	Secernin-1	_EPAAEIEALLGMDLVR_.2, _EPAAEIEALLGMDLVR_.3, _EPAAEIEALLGM[Oxidation (M)]DLVR_.2, _EPAAEIEALLGM[Oxidation (M)]DLVR_.3, _SSPC[Carbamidomethyl (C)]IHYFTGTPDPSR_.2, _SSPC[Carbamidomethyl (C)]IHYFTGTPDPSR_.3, _TYAIMISR_.2, _TYAIMISR_.1, _TYAIM[Oxidation (M)]ISR_.2, _SIFKPFIFVDDVK_.3, _SIFKPFIFVDDVK_.2, _DGLVVFGK_.2, _DGLVVFGK_.1, _FQEKPDR_.2, _STMLELEK_.2, _STMLELEK_.1, _STM[Oxidation (M)]LELEK_.2, _D…	53	12.1603	11.8144	11.9758	12.3672	11.9697	11.8881	11.7296	12.1873	12.3986	11.9681	12.4216	12.3588	12.131	11.9494	11.7184	10.8408	12.2673	12.0647	11.7427	12.3332	12.4436	11.7996	11.6439	12.3686	11.714	11.9346	12.2731	11.9591	11.9914	11.3046	11.6762	11.9985	12.1685	11.8876	12.4929	11.9189	11.4793	12.0295	11.1357	11.7385	10.5511	11.8812	11.854	11.5353	11.3533
P00338	LDHA	L-lactate dehydrogenase A chain	_LVIITAGAR_.2, _LVIITAGAR_.1, _FIIPNVVK_.2, _FIIPNVVK_.1, _VIGSGC[Carbamidomethyl (C)]NLDSAR_.2, _VIGSGC[Carbamidomethyl (C)]NLDSAR_.1, _VHPVSTMIK_.2, _VHPVSTMIK_.1, _VHPVSTM[Oxidation (M)]IK_.1, _VTLTSEEEAR_.2, _VTLTSEEEAR_.1, _SADTLWGIQK_.2, _SADTLWGIQK_.1, _QVVESAYEVIK_.2, _DLADELALVDVIEDK_.2, _DLADELALVDVIEDK_.3, _DQLIYNLLK_.2, _DQLIYNLLK_.1, _NVNIFKFIIPNVVK_.3, _NVNIFKFIIPNVVK_.2, _RVHPVSTMI…	52	12.4782	13.5642	11.9949	12.7125	13.3793	13.6149	12.8306	12.6608	12.5347	13.3904	11.6738	12.9995	14.0949	13.1401	12.6152	13.5722	12.4452	13.4059	13.8249	11.8745	12.8869	13.3503	12.3438	12.4723	12.5403	13.7633	12.0289	13.2598	13.0646	13.2518	11.9204	11.8288	13.649	11.3312	12.5621	13.6302	12.7451	12.0175	12.5723	14.5673	12.3538	12.3647	14.1109	13.2583	12.2703
P02671	FGA	Fibrinogen alpha chain	_SRIEVLK_.2, _MELERPGGNEITR_.3, _MELERPGGNEITR_.2, _M[Oxidation (M)]ELERPGGNEITR_.3, _RLEVDIDIK_.2, _ALTDMPQMR_.2, _AQLVDMK_.1, _AQLVDMK_.2, _GSESGIFTNTK_.2, _LEVDIDIK_.2, _LEVDIDIK_.1, _GLIDEVNQDFTNR_.2, _GLIDEVNQDFTNR_.3, _AQLVDMKR_.2, _ESSSHHPGIAEFPSR_.2, _ESSSHHPGIAEFPSR_.3, _ESSSHHPGIAEFPSR_.4, _NSLFEYQK_.2, _NSLFEYQK_.1, _VQHIQLLQK_.2, _VQHIQLLQK_.1, _VQHIQLLQK_.3, _GDFSSANNR_.2, _HRHPDEAAF…	52	8.86088	9.39201	7.60014	7.83105	9.06329	8.95801	9.03811	9.07393	9.11505	9.51945	7.6639	9.24237	8.70764	8.38778	8.97134	9.82852	9.72338	8.68927	10.8347	8.41477	8.2812	7.70801	9.39862	11.115	9.33916	9.03877	7.9158	9.72686	9.04463		9.63973	8.63613	8.23587	6.55788	7.71307	5.79468	10.2187	9.07681	10.7184	9.81401	10.4243	8.96534	9.08574	9.50638	9.36091
P02788	LTF	Lactotransferrin	_C[Carbamidomethyl (C)]LAENAGDVAFVK_.2, _DSAIGFSR_.2, _DGAGDVAFIR_.2, _FDEYFSQSC[Carbamidomethyl (C)]APGSDPR_.2, _SQQSSDPDPNC[Carbamidomethyl (C)]VDRPVEGYLAVAVVR_.3, _EDAIWNLLR_.2, _IDSGLYLGSGYFTAIQNLR_.2, _IDSGLYLGSGYFTAIQNLR_.3, _LRPVAAEVYGTER_.3, _LRPVAAEVYGTER_.2, _C[Carbamidomethyl (C)]AFSSQEPYFSYSGAFK_.2, _FFSASC[Carbamidomethyl (C)]VPGADK_.2, _YYGYTGAFR_.2, _ADAVTLDGGFIYEAGLAPYK_.2, _VPSHA…	52	11.0753	11.0952	7.43089	9.72016	10.1396	11.3144	6.19602	11.0285	11.4567	11.0121	7.07639	9.49993	7.9054	11.0222	5.92952	6.84699	11.3435	9.56633	9.89773	9.31519	7.81416	8.16523		8.72633	10.2497	9.71508	7.09416	10.5651	9.79055	6.94659	9.95069		9.52194	6.01351	9.42452	8.38552	6.19646		6.97847	9.73577	8.72429	9.3869	9.41317	7.68777
P17858	PFKL	ATP-dependent 6-phosphofructokinase, liver type	_FDEATQLR_.2, _LNIIIIAEGAIDR_.2, _EQWWLSLR_.2, _GGTPSAFDR_.2, _GGTPSAFDR_.1, _TFVLEVMGR_.2, _TFVLEVM[Oxidation (M)]GR_.2, _TFVLEVMGR_.1, _SEWGSLLEELVAEGK_.2, _SEWGSLLEELVAEGK_.3, _GQLESIVENIR_.2, _AVAFSPVTELK_.2, _VTVLGHVQR_.2, _VTVLGHVQR_.1, _[Acetyl (Protein N-term)]AAVDLEK_.1, _[Acetyl (Protein N-term)]AAVDLEK_.2, _AIGVLTSGGDAQGMNAAVR_.2, _AIGVLTSGGDAQGMNAAVR_.3, _AIGVLTSGGDAQGM[Oxidation (M)]…	52	9.00806	9.60939	8.67451	9.4241	9.73821	8.00508	8.44592	9.44776	9.17513	8.88017	8.97478	10.8734	10.5337	8.44812	10.144	11.1541	9.13772	9.28352	9.06325	11.2628	9.69993	9.64312	11.3088	8.52279	7.4667	10.1188	10.8766	9.15812	9.37088	11.5074	9.63664	8.71834	10.8681	10.0791	8.82323	9.13247	9.78515	9.47994	7.33576	9.08489	9.89122	11.42	8.39826	10.7246	7.59517
P35555	FBN1	Fibrillin-1	_YEDEEC[Carbamidomethyl (C)]TLPIAGR_.2, _C[Carbamidomethyl (C)]EC[Carbamidomethyl (C)]EIGYELDR_.2, _ISPDLC[Carbamidomethyl (C)]GR_.2, _NTPEYEELC[Carbamidomethyl (C)]PR_.2, _C[Carbamidomethyl (C)]PVGYVLR_.2, _LETC[Carbamidomethyl (C)]FLR_.2, _LETC[Carbamidomethyl (C)]FLR_.1, _C[Carbamidomethyl (C)]EC[Carbamidomethyl (C)]FPGLAVGLDGR_.2, _C[Carbamidomethyl (C)]LC[Carbamidomethyl (C)]PEGFSLSSSGR_.2, …	52	10.2105	7.40364	9.88769	8.94104	11.4952	9.98312	8.49471	9.83318	9.30046	7.95375	7.77929	8.86284	10.4373	8.53213	9.48245	5.86646	10.965	10.5012	10.1705	9.49317	9.01762	8.68643	8.75581	8.77761	9.93901	8.1424	8.19936	10.168	9.75909	8.1835	8.92826	8.68749	8.66341	8.24382	8.90071	7.43766	8.5395	8.5482	10.8443	8.17538	11.7813	10.5123	10.525	9.12524	10.8127
P48643	CCT5	T-complex protein 1 subunit epsilon	_AVTIFIR_.2, _WVGGPEIELIAIATGGR_.2, _WVGGPEIELIAIATGGR_.3, _DVDFELIK_.2, _DVDFELIK_.1, _IADGYEQAAR_.2, _FSELTAEK_.2, _FSELTAEK_.1, _TSLGPNGLDK_.2, _TSLGPNGLDK_.1, _LMVELSK_.1, _LMVELSK_.2, _LM[Oxidation (M)]VELSK_.2, _QMAEIAVNAVLTVADMER_.3, _LGFAGLVQEISFGTTK_.2, _LGFAGLVQEISFGTTK_.3, _QQISLATQMVR_.2, _VAIEHLDK_.2, _VAIEHLDK_.1, _[Acetyl (Protein N-term)]ASMGTLAFDEYGRPFLIIK_.3, _[Acetyl (Protein N…	52	12.0957	12.1243	12.1316	11.9111	11.7966	12.2969	11.8488	11.8165	12.1516	12.1126	12.1399	12.057	11.6741	12.0141	12.012	11.936	11.9488	11.6746	11.9485	12.128	12.1554	11.8535	11.5963	11.7651	12.1862	11.891	12.1771	12.3496	11.7431	11.5241	11.6412	11.7749	11.3881	11.6252	12.0068	11.5533	11.6147	11.442	11.5063	11.7476	10.8542	10.9285	11.3643	12.0629	10.956
P55809	OXCT1	Succinyl-CoA:3-ketoacid coenzyme A transferase 1, mitochondrial	_AGNVIFR_.2, _AGNVIFR_.1, _DGSVAIASKPR_.2, _QYLSGELEVELTPQGTLAER_.2, _QYLSGELEVELTPQGTLAER_.3, _GLTAVSNNAGVDNFGLGLLLR_.3, _GLTAVSNNAGVDNFGLGLLLR_.2, _MVSSYVGENAEFER_.2, _M[Oxidation (M)]VSSYVGENAEFER_.2, _MVSSYVGENAEFER_.3, _AGGAGVPAFYTPTGYGTLVQEGGSPIK_.3, _AGGAGVPAFYTPTGYGTLVQEGGSPIK_.2, _FYTDPVEAVK_.2, _FYTDPVEAVK_.1, _C[Carbamidomethyl (C)]TLPLTGK_.2, _C[Carbamidomethyl (C)]TLPLTGK_.1, _YGDLAN…	52	11.2684	11.3776	10.808	10.8165	11.2087	10.9836	10.87	11.4169	11.6816	11.3784	9.98021	11.4985	9.20132	10.9327	10.6984	10.2749	11.9253	10.8371	10.7569	11.1392	11.4004	9.00624	10.4271	10.7212	11.5254	10.4093	11.7156	11.3629	9.43384	10.2963	10.8185	10.3794	10.1774	9.99224	10.5969	9.94048	8.17127	9.86056	9.76624	10.6836	8.8355	9.36581	9.40992	9.95353	9.83256
Q99962	SH3GL2	Endophilin-A1	_RLDFDYK_.2, _ALYDFEPENEGELGFK_.2, _ALYDFEPENEGELGFK_.3, _ELSEVKDSLDIEVK_.2, _ELSEVKDSLDIEVK_.3, _AVMEIMTK_.2, _AVMEIMTK_.1, _AVM[Oxidation (M)]EIMTK_.2, _AVM[Oxidation (M)]EIM[Oxidation (M)]TK_.2, _DSLDIEVK_.1, _DSLDIEVK_.2, _QAVQILQQVTVR_.2, _QAVQILQQVTVR_.3, _TIEYLQPNPASR_.2, _TIEYLQPNPASR_.3, _KVDVTSR_.2, _GPGYPQAEALLAEAMLK_.3, _GPGYPQAEALLAEAMLK_.2, _GPGYPQAEALLAEAM[Oxidation (M)]LK_.2, _GPG…	52	9.96179	10.0722	9.07211	10.7897	10.1008	9.46188	10.4814	12.0563	10.9746	10.8015	9.88138	11.5352	10.8051	10.7547	10.2415	8.49801	9.81826	10.8117	10.537	8.86755	10.6421	9.56704	9.53799	11.7993	10.1706	10.3827	10.236	10.9474	10.1336	10.7061	10.764	9.42056	9.85208	9.36461	10.3409	9.5388	9.64027	8.71763	8.85652	9.19111	12.2823	9.95889	9.36932	9.95811	9.1878
Q9H254	SPTBN4	Spectrin beta chain, non-erythrocytic 4	_LTTPPEPR_.2, _GLEQLQSAWAGLR_.2, _LLEPLQER_.2, _AGALASLR_.2, _LHVSSTADALR_.2, _EAGPGLPAGPSLPQPR_.2, _QWALLTGLVGAR_.2, _ELGSSVDEVEQLIR_.2, _VVEAEQLFAEVTEVAALR_.3, _VEALNAAALR_.2, _LPEIPGR_.2, _LEEVLER_.2, _LEEVLER_.1, _VALEQQYWLYQLSR_.2, _LSGLEAALQALEPR_.2, _LPLAMQTER_.2, _LPLAM[Oxidation (M)]QTER_.2, _FSEFASETGMAGR_.2, _FSEFASETGM[Oxidation (M)]AGR_.2, _FFGDPTELAAK_.2, _AFEHDLQLLVSQVR_.3, _AFEHDL…	52	10.5858	10.2351	10.9236	10.485	9.9901	10.4899	11.2733	9.2105	10.6138	10.1222	10.6122	10.7682	10.4745	9.55406	11.0615	9.77082	10.5014	9.74958	9.55346	10.8104	10.048	10.3014	8.73276	9.5822	10.1914	9.88684	10.8086	9.87813	10.9096	10.6368	9.48327	9.72534	9.52217	9.74273	9.7543	9.25912	9.44218	11.096	9.76278	9.7729	8.46906	10.0611	8.30527	9.57091	10.3846
Q9Y2T3	GDA	Guanine deaminase	_NIEEVYVGGK_.2, _NIEEVYVGGK_.1, _FQNIDFAEEVYTR_.2, _FQNIDFAEEVYTR_.3, _FLYLGDDR_.2, _FLYLGDDR_.1, _EFDAILINPK_.2, _QVVPFSSSV_.1, _QVVPFSSSV_.2, _IVFLEEASQQEK_.2, _VKPIVTPR_.2, _VKPIVTPR_.1, _YTFPAEHR_.2, _DHLLGVSDSGK_.2, _DHLLGVSDSGK_.1, _DHLLGVSDSGK_.3, _LATLGGSQALGLDGEIGNFEVGK_.3, _LATLGGSQALGLDGEIGNFEVGK_.2, _FVSEMLQK_.1, _FVSEM[Oxidation (M)]LQK_.2, _AVMVSNILLINK_.2, _AVM[Oxidation (M)]VSNILL…	52	11.3612	11.6277	11.6917	11.95	11.798	11.9792	12.4038	13.1646	12.6664	12.63	12.519	12.7981	12.4825	11.8113	11.7219	11.0548	11.3946	11.1892	10.9184	11.4698	11.921	11.8897	10.9429	12.8628	9.99365	12.01	11.7571	12.0896	11.5723	10.7018	10.9652		6.57972	6.66395	4.26329	9.82276	5.21164		9.78463	10.7878	9.12802	8.44826	9.10001	11.1763	8.02525
P01009	SERPINA1	Alpha-1-antitrypsin	_SASLHLPK_.1, _SASLHLPK_.2, _ITPNLAEFAFSLYR_.2, _ITPNLAEFAFSLYR_.3, _AVLTIDEK_.1, _AVLTIDEK_.2, _VFSNGADLSGVTEEAPLK_.2, _SVLGQLGITK_.2, _SVLGQLGITK_.1, _LSITGTYDLK_.2, _LSITGTYDLK_.1, _FLENEDR_.2, _SPLFMGK_.2, _SPLFMGK_.1, _SPLFM[Oxidation (M)]GK_.2, _WERPFEVK_.2, _VVNPTQK_.1, _VVNPTQK_.2, _DTEEEDFHVDQVTTVK_.2, _DTEEEDFHVDQVTTVK_.3, _LSSWVLLMK_.2, _LSSWVLLM[Oxidation (M)]K_.2, _FNKPFVFLMIEQNTK_.3…	51	9.41004	10.5074	9.86644	8.3484	8.33193	9.26711	8.35591	12.0172	9.82069	9.96165	9.69497	8.44857	8.00869	8.66049	9.04514	10.645	9.74966	8.01655	10.7379	9.05165	8.66775	8.07173	9.06819	11.9535	10.5372	9.51241	8.24467	9.0051	7.74262	8.58516	9.17688	9.3207	10.344	8.62152	8.58123	7.06764	8.14853	8.98718	10.9602	10.2853	10.3489	8.53066	8.30992	9.08857	9.22359
P12236	SLC25A6	ADP/ATP translocase 3	_[Acetyl (Protein N-term)]TEQAISFAK_.1, _[Acetyl (Protein N-term)]TEQAISFAK_.2, _LAADVGK_.1, _YFPTQALNFAFK_.2, _AAYFGVYDTAK_.2, _GNLANVIR_.1, _GNLANVIR_.2, _TAVAPIER_.2, _TAVAPIER_.1, _GAWSNVLR_.2, _GAWSNVLR_.1, _GLGDC[Carbamidomethyl (C)]LVK_.1, _EQGVLSFWR_.2, _EQGVLSFWR_.1, _YFAGNLASGGAAGATSLC[Carbamidomethyl (C)]FVYPLDFAR_.3, _YFAGNLASGGAAGATSLC[Carbamidomethyl (C)]FVYPLDFAR_.2, _GMLPDPK_.1, _…	51	9.82507	10.6647	8.31415	10.5538	11.2471	10.528	10.6799	11.296	9.93184	10.2043	9.89544	11.3147	10.8117	10.3168	10.3257	10.6862	9.15449	11.6617	11.0022	8.60275	11.0056	10.5262	9.87023	11.0187	9.86451	10.7942	9.19119	10.6167	11.4145	9.18959	10.4284	8.58379	10.2894	7.21779	9.66772	10.6943	9.79767	10.0707	8.60338	10.811	10.3727	9.84222	10.5229	10.8416	9.75788
P27338	MAOB	Amine oxidase [flavin-containing] B	_VPLGSVIK_.2, _VPLGSVIK_.1, _LLHDSGLNVVVLEAR_.3, _LLHDSGLNVVVLEAR_.2, _FVGGSGQVSER_.2, _IMDLLGDR_.2, _IM[Oxidation (M)]DLLGDR_.2, _IMDLLGDR_.1, _LERPVIYIDQTR_.3, _LERPVIYIDQTR_.2, _EIPSDAPWK_.2, _EIPSDAPWK_.1, _PVIYIDQTR_.2, _PVIYIDQTR_.1, _YVDLGGSYVGPTQNR_.2, _YVDLGGSYVGPTQNR_.3, _IISTTNGGQER_.2, _KFVGGSGQVSER_.2, _KFVGGSGQVSER_.3, _IYFAGTETATHWSGYMEGAVEAGER_.3, _IYFAGTETATHWSGYM[Oxidation (M)]E…	51	9.4788	10.7311	8.30761	10.3935	10.7684	10.6649	11.1008	10.1902	9.86306	10.1079	8.26171	10.6244	10.6079	10.7646	10.7535	9.54101	9.51832	10.3211	10.1572	8.57678	10.5214	10.3541	10.4123	9.7846	9.18163	10.3415	8.11581	10.3606	10.5595	10.2284	10.4033	9.53625	9.70571	7.70098	9.58231	9.36378	10.8135	9.88217	10.5797	11.2442	11.72	12.1982	11.4912	11.7458	11.0913
Q15019	SEPTIN2	Septin-2	_TVQIEASTVEIEER_.2, _TVQIEASTVEIEER_.3, _VNIVPVIAK_.2, _VNIVPVIAK_.1, _STLINSLFLTDLYPER_.3, _STLINSLFLTDLYPER_.2, _ILDEIEEHNIK_.2, _ILDEIEEHNIK_.3, _ASIPFSVVGSNQLIEAK_.2, _ASIPFSVVGSNQLIEAK_.3, _TIISYIDEQFER_.2, _TIISYIDEQFER_.3, _YLHDESGLNR_.3, _YLHDESGLNR_.2, _ADTLTLK_.1, _ADTLTLK_.2, _VIPGAAEK_.2, _LTVVDTPGYGDAINC[Carbamidomethyl (C)]R_.2, _LTVVDTPGYGDAINC[Carbamidomethyl (C)]R_.3, _YLHDESGLNR…	51	10.9331	10.583	11.0679	10.7673	11.0427	10.5745	9.97438	11.5211	10.4607	10.5319	11.0986	10.3628	10.8332	10.493	10.1796	9.83737	11.1388	10.7741	10.3483	11.7578	10.6012	10.1831	10.5759	12.0851	11.036	10.2213	11.1687	10.519	10.3456	9.49011	10.4105	11.1107	10.0486	9.57928	10.2266	9.86711	8.77313	10.4775	10.7782	11.2095	10.8121	10.5869	11.0632	10.1792	10.4833
Q16778	H2BC21	Histone H2B type 2-E	_LLLPGELAK_.2, _LLLPGELAK_.1, _EIQTAVR_.2, _EIQTAVR_.1, _AMGIMNSFVNDIFER_.2, _AM[Oxidation (M)]GIMNSFVNDIFER_.2, _AMGIM[Oxidation (M)]NSFVNDIFER_.2, _AMGIMNSFVNDIFER_.3, _AM[Oxidation (M)]GIM[Oxidation (M)]NSFVNDIFER_.2, _AM[Oxidation (M)]GIM[Oxidation (M)]NSFVNDIFER_.3, _AM[Oxidation (M)]GIMNSFVNDIFER_.3, _AMGIM[Oxidation (M)]NSFVNDIFER_.3, _ESYSIYVYK_.2, _ESYSIYVYK_.1, _QVHPDTGISSK_.2, _QVHPDTG…	51	14.5384	14.7732	14.4951	14.9011	15.0287	16.9695	16.4467	13.7391	14.4144	14.9545	13.5418	13.9863	14.7737	16.8784	16.9558	15.5958	14.6726	14.9854	14.4545	13.893	14.5514	16.6848	16.6079	14.8638	14.6104	14.4997	14.0718	14.6203	14.9013	17.1969	17.1595	14.4653	16.5101	16.6213	16.8266	17.1244	18.5186	18.5804	14.7117	14.6991	12.0976	13.9464	14.913	16.8957	16.7916
Q7Z6Z7	HUWE1	E3 ubiquitin-protein ligase HUWE1	_SLLSILQR_.2, _EWYMIISR_.2, _ALAELFGLLVK_.2, _LGSSGLGSASSIQAAVR_.2, _SAATSGAGSTTSGVVSGSLGSR_.2, _SAATSGAGSTTSGVVSGSLGSR_.3, _VLDFDVK_.2, _EMFNPMYALFR_.2, _LLSLISIALPENK_.2, _LLGPSAAADILQLSSSLPLQSR_.3, _LLGPSAAADILQLSSSLPLQSR_.2, _TNIFQIQR_.2, _AGSSTPGDAPPAVAEVQGR_.2, _FLQFVTGTSK_.2, _AALPLTTSDTK_.2, _TVLNQILR_.2, _VLLSPDYLPAMR_.2, _VLLSPDYLPAM[Oxidation (M)]R_.2, _LFGHSSTSALSAILR_.3, _IVNQPSSLFGS…	51	8.1796	8.53693	9.15805	8.35813	8.64801	7.85401	7.75418	9.03831	9.3329	8.82823	9.49246	8.74398	8.52492	8.05604	7.94191	8.55474	9.12001	8.44687	8.31329	9.33814	8.67004	8.17836	7.85173	9.28198	8.6811	8.57916	8.55364	7.97823	8.36578	6.75092	8.08637	8.85125	8.5816	8.71376	8.21877	8.489	8.01816	7.84939	8.44432	7.96983	8.57847	7.74368	8.04326	8.20584	7.29404
Q9BY11	PACSIN1	Protein kinase C and casein kinase substrate in neurons protein 1	_GPQYGSLER_.2, _ELEQAIR_.2, _ELEQAIR_.1, _LC[Carbamidomethyl (C)]NDLMNC[Carbamidomethyl (C)]VQER_.2, _LC[Carbamidomethyl (C)]NDLM[Oxidation (M)]NC[Carbamidomethyl (C)]VQER_.2, _GRLDSGQLGLYPANYVEAI_.2, _GRLDSGQLGLYPANYVEAI_.3, _GADAQEDLR_.2, _GADAQEDLR_.1, _VLEDVGK_.1, _VLEDVGK_.2, _EVLLDIKR_.2, _EVLLDIKR_.1, _LDSGQLGLYPANYVEAI_.2, _AEGVALTNATGAVESTSQAGDR_.3, _AEGVALTNATGAVESTSQAGDR_.2, _ALYDYDGQE…	51	10.1248	10.5387	9.36278	9.78204	10.1875	9.33019	9.3308	10.5866	10.7178	9.52416	9.59522	10.5493	9.79536	9.94952	9.36166	9.94378	10.0954	10.0371	10.6913	9.89337	10.1418	10.0784	8.96321	10.0475	9.9199	10.8063	9.6839	10.1559	10.1139	7.8885	8.96385	8.93298	9.60479	9.37829	9.2739	9.74784	9.05963	8.78764	9.51472	9.58567	8.73818	11.6295	9.017	9.52116	8.01287
O95741	CPNE6	Copine-6	_FPAFGFGAR_.2, _VLALEYFFEEK_.2, _LLDGDDGPLR_.2, _LLDGDDGPLR_.1, _SC[Carbamidomethyl (C)]SSPVFSR_.2, _C[Carbamidomethyl (C)]VLAEVPR_.2, _NNLNPSWEPFR_.2, _QVVEYYASQGISPGAPR_.2, _QVVEYYASQGISPGAPR_.3, _SDPFMEIYK_.2, _LYSDEQWVEVER_.2, _VTKPLLLK_.2, _QPNHYLQALR_.3, _QPNHYLQALR_.2, _QVVEYYASQGISPGAPRPC[Carbamidomethyl (C)]TLATTPSPSP_.3, _YSVLLVLTDGVVSDMAETR_.3, _YSVLLVLTDGVVSDMAETR_.2, _C[Carbamidometh…	50	10.9492	10.9306	11.1314	11.3228	11.3937	10.5824	11.7607	10.9028	12.0387	12.7452	13.3978	12.773	12.4422	11.8505	12.1394	10.582	11.1485	10.8179	10.8969	11.4048	11.3527	10.5348	11.1084	9.85332	10.247	11.3317	11.8776	11.1155	10.7394	9.91513	11.2004	11.8602	11.1596	11.7227	10.8351	11.4949	10.8251	11.2068	12.1257	10.6526	11.693	11.9029	11.1744	11.2009	12.0002
P04899	GNAI2	Guanine nucleotide-binding protein G(i) subunit alpha-2	_MFDVGGQR_.2, _M[Oxidation (M)]FDVGGQR_.2, _EYQLNDSAAYYLNDLER_.2, _EYQLNDSAAYYLNDLER_.3, _AMGNLQIDFADPSR_.2, _AM[Oxidation (M)]GNLQIDFADPSR_.2, _TTGIVETHFTFK_.2, _TTGIVETHFTFK_.3, _TTGIVETHFTFK_.1, _IAQSDYIPTQQDVLR_.2, _IAQSDYIPTQQDVLR_.3, _EVKLLLLGAGESGK_.3, _EVKLLLLGAGESGK_.2, _EIYTHFTC[Carbamidomethyl (C)]ATDTK_.2, _EIYTHFTC[Carbamidomethyl (C)]ATDTK_.3, _SREYQLNDSAAYYLNDLER_.3, _SREYQLNDSAAYY…	50	10.522	10.6404	9.51288	10.8801	11.0949	10.0148	12.1906	11.0658	10.6806	10.7233	9.73691	10.7162	11.3656	12.2963	12.1179	11.0666	10.4526	11.0931	9.75994	9.49113	10.8441	12.1593	11.7782	10.7812	9.54139	10.0175	9.83682	10.4407	11.0068	11.1829	12.0355	9.90077	10.2626	9.01385	10.0782	10.6145	10.3948	9.67189	9.41853	9.92	11.4435	9.90628	11.0056	11.0423	10.6611
P05937	CALB1	Calbindin	_TFVDQYGQR_.2, _LLPVQENFLLK_.2, _LLPVQENFLLK_.1, _LLPVQENFLLK_.3, _AGLELSPEMK_.2, _AGLELSPEMK_.1, _AGLELSPEM[Oxidation (M)]K_.1, _AGLELSPEM[Oxidation (M)]K_.2, _ELQNLIQELQQAR_.2, _ELQNLIQELQQAR_.3, _LELTEMAR_.2, _LELTEM[Oxidation (M)]AR_.2, _LELTEMAR_.1, _LAEYTDLMLK_.2, _LAEYTDLMLK_.1, _LAEYTDLM[Oxidation (M)]LK_.2, _IGIVELAHVLPTEENFLLLFR_.3, _IGIVELAHVLPTEENFLLLFR_.2, _TDLALILC[Carbamidomethyl (…	50	9.37969	8.65473	9.28558	9.35052	9.34121	9.30831	9.68525	10.2436	10.1262	10.6051	9.44813	10.1457	11.2079	9.47569	9.32864	10.7318	9.97414	8.81657	9.12813	8.5004	9.78854	9.10407	8.58035	9.61843	8.83073	9.30783	9.32224	9.20146	10.0553		8.66217	13.4733	12.5185	12.3312	12.1594	12.3751	12.422	12.5661	11.8033	11.6836	11.7636	10.6632	11.7934	11.1143	10.6437
P08758	ANXA5	Annexin A5	_GLGTDEESILTLLTSR_.2, _GLGTDEESILTLLTSR_.3, _FITIFGTR_.2, _QEISAAFK_.1, _QEISAAFK_.2, _GTVTDFPGFDER_.2, _GTVTDFPGFDER_.1, _SEIDLFNIRK_.2, _SEIDLFNIRK_.3, _ETSGNLEQLLLAVVK_.2, _ETSGNLEQLLLAVVK_.3, _SEIDLFNIR_.2, _SEIDLFNIR_.1, _QVYEEEYGSSLEDDVVGDTSGYYQR_.3, _QVYEEEYGSSLEDDVVGDTSGYYQR_.2, _MLVVLLQANR_.2, _M[Oxidation (M)]LVVLLQANR_.2, _ADAETLR_.2, _YM[Oxidation (M)]TISGFQIEETIDR_.2, _YMTISGFQIEETID…	50	11.4467	11.2014	11.0676	11.8086	12.2352	12.4716	12.5965	13.1524	11.2843	11.8271	11.2627	11.2099	12.1249	12.3928	12.4428	11.9911	11.7511	12.177	12.5269	11.0855	11.498	12.2192	13.1276	14.26	10.9375	11.6353	11.0822	11.2134	11.6409	12.9114	12.4891	12.4389	12.4204	11.2576	11.9523	12.0561	12.337	13.2111	12.7398	12.1143	12.4552	13.4606	13.2188	13.5776	13.8678
P23634	ATP2B4	Plasma membrane calcium-transporting ATPase 4	_QIPSPDVFLPK_.2, _EGDFGC[Carbamidomethyl (C)]TVMELR_.2, _EGDFGC[Carbamidomethyl (C)]TVM[Oxidation (M)]ELR_.2, _TVIEPMAC[Carbamidomethyl (C)]DGLR_.2, _TVIEPM[Oxidation (M)]AC[Carbamidomethyl (C)]DGLR_.2, _TSPVEGLSGNPADLEK_.2, _GIIDSTVGEHR_.2, _GIIDSTVGEHR_.3, _VLPANSMAESR_.2, _VLPANSM[Oxidation (M)]AESR_.2, _TEC[Carbamidomethyl (C)]ALLGFVTDLK_.2, _GASEIILR_.2, _GASEIILR_.1, _KGEAVPFK_.2, _KGEAVPFK…	50	8.07116	10.2326	8.96978	9.878	11.4559	10.6905	10.7962	10.6847	10.3885	11.1537	10.0519	11.0952	11.9674	11.1006	10.8351	10.9587	9.51624	11.1223	9.62707	8.86071	10.3023	10.8666	9.81649	10.0257	9.43887	10.374	9.80878	10.6768	11.0638	9.11677	9.95856	10.8769	8.58503	9.08549	9.10394	8.93488	8.3935	9.00149	10.5504	8.74989	7.57568	8.35104	9.90245	8.27707	8.81691
P30086	PEBP1	Phosphatidylethanolamine-binding protein 1	_LYTLVLTDPDAPSR_.2, _LYTLVLTDPDAPSR_.3, _GTGLHRYVWLVYEQDRPLK_.4, _VLTPTQVK_.2, _VLTPTQVK_.1, _YVWLVYEQDRPLK_.2, _YVWLVYEQDRPLK_.3, _YVWLVYEQDR_.2, _C[Carbamidomethyl (C)]DEPILSNR_.2, _C[Carbamidomethyl (C)]DEPILSNR_.1, _GNDISSGTVLSDYVGSGPPK_.2, _GNDISSGTVLSDYVGSGPPK_.3, _LYTLVLTDPDAPSRK_.3, _LYTLVLTDPDAPSRK_.2, _NRPTSISWDGLDSGK_.3, _NRPTSISWDGLDSGK_.2, _LYEQLSGK_.1, _LYEQLSGK_.2, _FKVASFR_.2, _YV…	50	12.3832	12.0705	12.4619	12.3578	13.5618	12.3992	13.0428	14.0805	12.8735	13.1725	12.679	13.4512	13.7147	12.7588	12.7796	11.5945	12.303	13.3601	12.2045	12.4699	12.7919	13.1575	12.9286	14.9096	11.4646	12.5733	12.0938	12.8	13.3428	12.3029	12.7881	13.1457	12.7797	11.5721	12.4762	14.2337	12.541	12.915	12.0589	13.0572	10.9646	13.5619	13.9186	12.8757	13.1495
P31948	STIP1	Stress-induced-phosphoprotein 1	_TLLSDPTYR_.2, _AAALEFLNR_.2, _LAYINPDLALEEK_.2, _TLLSDPTYRELIEQLR_.3, _LMDVGLIAIR_.2, _LM[Oxidation (M)]DVGLIAIR_.2, _LILEQMQK_.2, _DFDTALK_.1, _LLEFQLALK_.2, _TVDLKPDWGK_.2, _TVDLKPDWGK_.3, _KAAALEFLNR_.2, _AAALEFLNRFEEAK_.3, _ALDLDSSC[Carbamidomethyl (C)]K_.2, _DPQALSEHLK_.2, _AAALEAMK_.1, _AAALEAMK_.2, _DC[Carbamidomethyl (C)]EEC[Carbamidomethyl (C)]IQLEPTFIK_.2, _YKDAIHFYNK_.2, _ALSVGNIDDALQ…	50	13.2895	12.3263	12.3278	12.6126	12.5917	11.5726	12.1091	12.7976	13.5766	13.0156	13.1769	12.9662	12.659	11.9981	12.0675	12.4328	13.2799	12.8385	12.3417	13.0133	9.73868	11.9137	11.7789	12.4071	12.2496	12.7277	13.0939	11.8335	12.6398	11.6318	11.7916	13.2152	12.1258	12.7591	11.4978	12.8654	11.5098	11.5458	11.7943	12.6975	12.3262	12.1073	12.4091	12.1006	10.9134
P48735	IDH2	Isocitrate dehydrogenase [NADP], mitochondrial	_YFDLGLPNR_.2, _LIDDMVAQVLK_.2, _LIDDM[Oxidation (M)]VAQVLK_.2, _LVPGWTKPITIGR_.3, _LVPGWTKPITIGR_.2, _IIWQFIK_.2, _IIWQFIK_.1, _TIEAEAAHGTVTR_.2, _TIEAEAAHGTVTR_.3, _C[Carbamidomethyl (C)]ATITPDEAR_.2, _ATDFVADR_.2, _ATDFVADR_.1, _LILPHVDIQLK_.3, _LILPHVDIQLK_.2, _SSGGFVWAC[Carbamidomethyl (C)]K_.2, _VC[Carbamidomethyl (C)]VETVESGAMTK_.2, _VC[Carbamidomethyl (C)]VETVESGAM[Oxidation (M)]TK_.2, _G…	50	9.80522	11.0124	7.63035	10.8503	11.4722	11.01	10.9864	10.5993	9.80633	9.18747	7.62392	11.5955	10.8522	10.7109	10.4952	9.81264	9.72589	11.3381	10.6761	7.63868	11.3947	10.6018	9.88296	7.49558	8.99157	10.2383	7.25679	10.9823	11.3055	9.47883	10.5932	8.77164	10.5137		10.0812	10.436	10.2194	9.76292	7.48851	10.6696		9.47053	10.8221	10.5072	9.72358
P51649	ALDH5A1	Succinate-semialdehyde dehydrogenase, mitochondrial	_YGIDEYLELK_.2, _TDSFVGGR_.2, _AAYEAFC[Carbamidomethyl (C)]R_.2, _EVGEAIC[Carbamidomethyl (C)]TDPLVSK_.2, _YVC[Carbamidomethyl (C)]YGGL_.1, _LAGLSAALLR_.2, _LAGLSAALLR_.1, _RVYGDIIHTPAK_.3, _RVYGDIIHTPAK_.2, _GIHDAFVK_.1, _GIHDAFVK_.2, _VYGDIIHTPAK_.2, _VYGDIIHTPAK_.3, _ISFTGSTTTGK_.2, _ISFTGSTTTGK_.1, _QPIGVAAVITPWNFPSAMITR_.3, _QPIGVAAVITPWNFPSAMITR_.2, _QPIGVAAVITPWNFPSAM[Oxidation (M)]ITR_.3,…	50	9.61757	10.2661	13.6314	9.03975	10.4452	10.2781	10.3564	10.1126	9.85125	10.0819	13.1009	9.89651	10.2326	10.1663	10.1525	13.6893	9.58081	10.2514	9.8678	13.0033	9.83203	10.8125	9.70885	9.70409	9.74935	9.9402	12.895	9.85342	10.5104	8.04164	10.0262	9.19739	9.58835	8.63963	9.2768	9.66748	9.81432	9.77558	9.44344	10.1588	13.8129	12.3476	10.0733	9.86962	9.53239
P62937	PPIA	Peptidyl-prolyl cis-trans isomerase A	_VSFELFADK_.2, _VSFELFADK_.1, _VSFELFADKVPK_.2, _VSFELFADKVPK_.3, _FEDENFILK_.2, _FEDENFILK_.1, _EGMNIVEAMER_.2, _EGM[Oxidation (M)]NIVEAMER_.2, _EGMNIVEAM[Oxidation (M)]ER_.2, _EGM[Oxidation (M)]NIVEAM[Oxidation (M)]ER_.2, _VNPTVFFDIAVDGEPLGR_.3, _[Acetyl (Protein N-term)]VNPTVFFDIAVDGEPLGR_.2, _VNPTVFFDIAVDGEPLGR_.2, _[Acetyl (Protein N-term)]VNPTVFFDIAVDGEPLGR_.3, _IIPGFMC[Carbamidomethyl (C)]…	50	10.9806	11.7141	9.93213	12.4552	12.9048	13.4257	13.5528	12.0816	11.2204	12.1012	11.7821	12.6382	12.9474	13.5166	13.3878	10.1378	10.9088	12.4841	11.8529	11.5628	12.7157	13.3406	13.3944	11.9306	10.282	12.1432	10.6813	12.181	12.7726	12.8005	13.0816	11.4254	12.1706	11.4918	12.3282	12.8821	12.9364	12.8919	10.5495	12.2956	11.0895	12.1349	12.5961	13.2718	12.8009
P67936	TPM4	Tropomyosin alpha-4 chain	_LVILEGELER_.2, _RIQLVEEELDR_.3, _RIQLVEEELDR_.2, _KLVILEGELER_.2, _KLVILEGELER_.3, _IQLVEEELDR_.2, _IQLVEEELDR_.1, _LATALQK_.1, _LATALQK_.2, _IQLVEEELDRAQER_.3, _IQLVEEELDRAQER_.2, _IQALQQQADEAEDR_.2, _EKAEGDVAALNR_.2, _EKAEGDVAALNR_.3, _[Acetyl (Protein N-term)]AGLNSLEAVK_.2, _[Acetyl (Protein N-term)]AGLNSLEAVK_.1, _[Acetyl (Protein N-term)]AGLNSLEAVKR_.2, _KYEEVAR_.2, _RIQLVEEELDRAQER_.4, _RI…	50	10.388	10.5376	10.453	10.6087	10.6574	11.7807	11.4158	10.6413	10.6469	10.2154	10.2126	10.6922	10.2887	11.3767	11.2112	10.6771	11.2593	10.1436	10.4785	10.1171	10.9666	11.4653	11.2986	10.2515	10.0109	10.8388	14.1991	10.4562	10.4825	11.0994	11.3088	9.90391	11.2054	9.97939	10.6513	10.2015	11.5657	11.7387	9.6411	10.4658	11.8356	10.9443	10.1553	11.3303	11.0654
Q8IVF2	AHNAK2	Protein AHNAK2	_LPEGPLPEGAGFK_.2, _EGEGEGLQSLEIGIAR_.2, _DTTEGGTQIGPPEIR_.2, _IQLIHDEKR_.2, _IQLIHDEKR_.3, _FSFPAPSSEDDVFIPTVR_.2, _SIQASVDVSAPK_.2, _SIEASVDVSAPK_.2, _LPEGPVPEGAGLK_.2, _MPSFGVSAPGK_.2, _M[Oxidation (M)]PSFGVSAPGK_.2, _LEGDLSLADKDVTAK_.2, _LEGDLSLADKDVTAK_.3, _TTDLSIQPASTDLK_.2, _LPEGPVPEGAGPK_.2, _MSLSSMEVDVQAPR_.2, _LPEGHVPEGAGLK_.2, _LPEGHVPEGAGLK_.3, _LEGDLSLADK_.2, _TLEGQAQETAVAQR_.2, _MPL…	50	8.5883	9.69062	10.5084	12.2095	7.79103	14.0923	13.6863	13.112	11.3358	13.1282	8.87811	12.8602	14.2008	14.3659	13.7101	8.75633	10.8582	13.5617	10.1528	10.2946	12.3503	13.6937	13.5491	12.696	12.1439	12.5563	9.0075	14.4158	14.0095	13.7785	13.5956	10.6018	11.8081	9.57737	12.1831	13.166	13.4084	12.6884	11.0492	12.3422	10.0493		13.4708	13.8628	12.9075
Q8WUM4	PDCD6IP	Programmed cell death 6-interacting protein	_EILDESLR_.2, _ELPELLQR_.2, _LLDEEEATDNDLR_.2, _FGEEIAR_.2, _FYNELTEILVR_.2, _[Acetyl (Protein N-term)]ATFISVQLK_.2, _ETVLSALSR_.2, _C[Carbamidomethyl (C)]SDIVFAR_.2, _TPSNELYKPLR_.2, _TPSNELYKPLR_.3, _STPVNVPISQK_.2, _[Acetyl (Protein N-term)]ATFISVQLKK_.2, _NREILDESLR_.2, _LALASLGYEK_.2, _FTDLFEK_.2, _FTDLFEK_.1, _DLDPIGK_.1, _DLDPIGK_.2, _AAVGRPLDKHEGALETLLR_.3, _AAVGRPLDKHEGALETLLR_.4, _LANQA…	50	12.1866	11.4894	11.6349	11.7048	11.7876	10.972	11.3603	10.8747	12.4046	11.9588	12.3104	11.9303	11.7661	11.4239	11.3336	11.5647	11.9882	11.9013	11.5019	12.0776	11.6188	11.3554	11.1959	10.7933	11.2105	11.8698	12.471	11.511	11.6221	10.9152	10.781	12.3436	11.8463	11.8737	11.2983	11.6718	10.7702	10.7097	11.0839	11.7177	10.4776	11.2767	11.2588	11.4227	11.0717
O94832	MYO1D	Unconventional myosin-Id	_TLFTLEELR_.2, _VIVQQPGER_.2, _VVSIIAELLSTK_.2, _AIFVTDR_.2, _LFC[Carbamidomethyl (C)]WIVTR_.2, _INDIIEVK_.2, _IGELVGVLVNHFK_.3, _IGELVGVLVNHFK_.2, _RFEEALQTIFNR_.3, _RFEEALQTIFNR_.2, _FEEALQTIFNR_.2, _RPLTAATLFK_.2, _LNQPQPDFTK_.2, _LLNIYGR_.2, _HQVEYLGLLENVR_.3, _HQVEYLGLLENVR_.2, _NSMIALVDNLASK_.2, _SNC[Carbamidomethyl (C)]VLEAFGNAK_.2, _SPQIFDDER_.2, _SSINDAAEFR_.2, _[Acetyl (Protein N-term)]…	49	10.3668	9.33035	9.39872	8.65385	8.7365	5.88196	9.84989	11.5676	9.07372	8.10873	8.31702	7.57198	9.43764	8.24832	9.3038	8.93285	10.4967	9.39427	8.23539	9.70558	7.97051	6.97751	10.0545	8.65853	9.69233	8.80746	9.36248	8.1075	7.59413	8.85815	9.00474	10.7018	9.21204	8.26235	7.70659	10.9298	7.73399	9.02055	8.74266	9.38344	8.11979	8.06342	9.26195	8.70119	9.38276
P08559	PDHA1	Pyruvate dehydrogenase E1 component subunit alpha, somatic form, mitochondrial	_LEEGPPVTTVLTR_.2, _GDFIPGLR_.2, _GDFIPGLR_.1, _EILAELTGR_.2, _EILAELTGR_.1, _FAAAYC[Carbamidomethyl (C)]R_.2, _TREEIQEVR_.2, _TREEIQEVR_.3, _VDGMDILC[Carbamidomethyl (C)]VR_.2, _VDGM[Oxidation (M)]DILC[Carbamidomethyl (C)]VR_.2, _SDPIMLLK_.2, _SDPIMLLK_.1, _SDPIM[Oxidation (M)]LLK_.2, _RGDFIPGLR_.2, _GANQWIK_.1, _M[Oxidation (M)]VNSNLASVEELK_.2, _MVNSNLASVEELK_.2, _EEIQEVR_.2, _EEIQEVR_.1, _GPIL…	49	14.4849	14.4754	13.2555	14.3293	14.5826	14.6233	14.7862	13.9936	14.6467	13.9	12.5445	14.7835	14.1832	14.4089	14.5686	13.5795	14.4223	14.6615	14.7302	13.9445	14.8084	14.9132	14.3474	13.7808	14.1699	14.5315	13.9958	14.2645	14.5903	13.4537	14.481	13.8629	13.9268	12.7931	13.3534	13.6204	13.8986	13.8879	12.7358	13.6444	11.3286	12.7125	13.7095	14.3277	13.4932
P49419	ALDH7A1	Alpha-aminoadipic semialdehyde dehydrogenase	_MIGGPILPSER_.2, _M[Oxidation (M)]IGGPILPSER_.2, _QIGDALR_.2, _VNLLSFTGSTQVGK_.2, _GAPTTSLISVAVTK_.2, _IWADIPAPK_.2, _IWADIPAPK_.1, _GEVITTYC[Carbamidomethyl (C)]PANNEPIAR_.2, _GEVITTYC[Carbamidomethyl (C)]PANNEPIAR_.3, _QASVADYEETVK_.2, _LFIHESIHDEVVNR_.3, _LFIHESIHDEVVNR_.2, _LFIHESIHDEVVNR_.4, _QGLSSSIFTK_.2, _QGLSSSIFTK_.1, _ELGLREENEGVYNGSWGGR_.3, _DLPLAQGIK_.2, _DLPLAQGIK_.1, _QVGLMVQER_.2,…	49	14.4821	13.3778	13.4813	13.5881	12.8115	13.4532	13.0457	13.048	14.0029	14.4608	13.4062	13.4718	13.0519	13.9328	13.1216	13.7937	13.1439	12.7557	12.4207	13.5211	13.5361	12.6468	12.6406	13.7872	13.1887	13.0988	13.2062	13.7783	13.1695	13.152	12.9055	13.129	13.3834	13.1486	13.3253	12.792	12.9724	13.7541	13.8852	13.5728	12.5483	13.68	13.1269	12.9764	13.2935
Q16658	FSCN1	Fascin	_LVARPEPATGYTLEFR_.3, _LVARPEPATGYTLEFR_.2, _PEPATGYTLEFR_.2, _LINRPIIVFR_.3, _LINRPIIVFR_.2, _LSC[Carbamidomethyl (C)]FAQTVSPAEK_.2, _YFGGTEDR_.2, _ASAETVDPASLWEY_.2, _YLTAEAFGFK_.2, _KVTGTLDANR_.2, _VTGTLDANR_.2, _FLIVAHDDGR_.2, _FLIVAHDDGR_.3, _PADEIAVDR_.2, _PADEIAVDR_.1, _EVPGPDC[Carbamidomethyl (C)]R_.2, _EVPGPDC[Carbamidomethyl (C)]R_.1, _YLAPSGPSGTLK_.2, _YLAPSGPSGTLK_.1, _GEHGFIGC[Carbam…	49	12.95	12.5944	13.1452	12.7548	12.265	13.0033	12.597	12.9078	13.1373	12.888	13.0593	12.6069	12.4919	13.0389	12.744	12.5082	12.9239	12.3826	11.6866	13.0182	12.463	12.7239	12.637	13.2157	12.1968	12.5147	13.2007	12.6564	12.3316	12.4944	12.599	12.3276	10.8494	10.5819	11.1688	11.4005	11.4901	11.2356	11.6117	11.8401	10.8472	11.0037	11.5657	12.4427	11.5342
P17987	TCP1	T-complex protein 1 subunit alpha	_FATEAAITILR_.2, _[Acetyl (Protein N-term)]MEGPLSVFGDR_.2, _[Acetyl (Protein N-term)]M[Oxidation (M)]EGPLSVFGDR_.2, _SSLGPVGLDK_.2, _SSLGPVGLDK_.1, _YPVNSVNILK_.2, _TSASIILR_.2, _TSASIILR_.1, _AFHNEAQVNPER_.2, _AFHNEAQVNPER_.3, _GANDFMC[Carbamidomethyl (C)]DEMER_.2, _IC[Carbamidomethyl (C)]DDELILIK_.2, _SLLVIPNTLAVNAAQDSTDLVAK_.3, _SLLVIPNTLAVNAAQDSTDLVAK_.2, _EQLAIAEFAR_.2, _EQLAIAEFAR_.1, _IHPT…	48	9.70819	10.4539	10.0681	10.0808	10.833	11.0913	11.2156	10.1281	10.0987	10.9223	10.2527	10.4346	10.7132	10.6937	10.8176	11.1404	10.1621	10.6872	10.1456	9.6994	10.5463	10.7628	10.7429	10.6643	9.59563	10.1294	9.60462	10.485	10.6103	10.6543	10.3431	9.75228	9.50329	9.25127	9.94457	10.5535	10.162	9.82899	9.61964	10.3646	12.9542	10.223	10.2518	11.328	9.99815
P23528	CFL1	Cofilin-1	_[Acetyl (Protein N-term)]ASGVAVSDGVIK_.2, _[Acetyl (Protein N-term)]ASGVAVSDGVIK_.1, _NIILEEGK_.1, _EILVGDVGQTVDDPYATFVK_.3, _EILVGDVGQTVDDPYATFVK_.2, _YALYDATYETK_.2, _YALYDATYETK_.1, _EDLVFIFWAPESAPLK_.2, _KEDLVFIFWAPESAPLK_.3, _KEDLVFIFWAPESAPLK_.2, _LGGSAVISLEGKPL_.2, _LGGSAVISLEGKPL_.1, _LGGSAVISLEGKPL_.3, _AVLFC[Carbamidomethyl (C)]LSEDKK_.2, _AVLFC[Carbamidomethyl (C)]LSEDKK_.3, _AVLFC[Ca…	48	10.8193	11.6631	10.7613	12.3081	11.7627	12.4988	11.9397	12.3207	11.3051	12.0096	11.0583	12.251	12.0215	12.47	11.8888	12.1259	10.9769	12.1657	11.3155	10.7524	11.8305	11.8198	11.6418	12.4718	10.6164	11.4115	11.1916	12.5057	11.8592	12.4304	11.6241	10.913	11.3448	10.7776	11.9179	11.5081	11.6155	10.8422	10.4792	11.2518	10.7441	11.0475	11.457	11.6242	10.9386
P31930	UQCRC1	Cytochrome b-c1 complex subunit 1, mitochondrial	_IPLAEWESR_.2, _IAEVDASVVR_.2, _SLLTYGR_.2, _SLLTYGR_.1, _SGMFWLR_.2, _LC[Carbamidomethyl (C)]TSATESEVAR_.2, _RIPLAEWESR_.2, _RIPLAEWESR_.3, _ADLTEYLSTHYK_.2, _ADLTEYLSTHYK_.3, _DVVFNYLHATAFQGTPLAQAVEGPSENVR_.3, _DVVFNYLHATAFQGTPLAQAVEGPSENVR_.4, _NALVSHLDGTTPVC[Carbamidomethyl (C)]EDIGR_.3, _NALVSHLDGTTPVC[Carbamidomethyl (C)]EDIGR_.2, _VASEQSSQPTC[Carbamidomethyl (C)]TVGVWIDVGSR_.2, _VASEQSSQPT…	48	13.8357	13.9698	11.8387	13.77	13.7196	12.6622	13.6799	13.3792	13.8372	12.7726	11.8871	13.9632	13.73	12.806	13.4166	11.2528	13.4929	14.2932	14.3922	12.9414	13.872	13.3096	11.8236	12.6327	13.7186	14.7292	13.0545	13.6229	14.0983	11.5386	12.9476	13.2344	14.2213	12.7358	13.2476	13.6814	11.6786	13.6439	12.2739	14.1399	9.1421	11.7761	12.9691	13.312	12.8565
P31939	ATIC	Bifunctional purine biosynthesis protein ATIC	_LDFNLIR_.2, _TLTPISAAYAR_.2, _NLTALGLNLVASGGTAK_.2, _TLHPAVHAGILAR_.3, _TLHPAVHAGILAR_.2, _SGVAYIAAPSGSAADK_.2, _ANYWWLR_.2, _TVASPGVTVEEAVEQIDIGGVTLLR_.3, _TGLVEFAR_.2, _LTEVSISSDAFFPFR_.2, _DVSELTGFPEMLGGR_.2, _DVSELTGFPEM[Oxidation (M)]LGGR_.2, _DVSELTGFPEMLGGR_.3, _DAGLAVR_.2, _DAGLAVR_.1, _EALGIPAAASFK_.2, _DLIVATIAVK_.2, _NGQVIGIGAGQQSR_.2, _SLFSNVVTK_.2, _SLFSNVVTK_.1, _TLFGLHLSQK_.2, _AF…	48	12.663	12.8402	12.3454	11.2842	10.9199	12.9308	11.5714	10.212	11.07	13.9909	11.3219	11.3206	10.9654	9.28149	12.5878	10.9879	12.9156	10.7259	12.6361	12.0615	13.243	13.0171	9.84218	13.5353	10.4112	10.5919	12.2995	11.3636	10.6899	14.7383	13.4543	10.836	13.5298	13.2805	10.8753	14.9002	9.24955	14.0275	10.8506	10.6795	10.9397	12.5274	10.7244	9.46561	13.4514
P49821	NDUFV1	NADH dehydrogenase [ubiquinone] flavoprotein 1, mitochondrial	_GGTWFAGFGR_.2, _AAYIYIR_.2, _AAYIYIR_.1, _HFRPELEER_.3, _HFRPELEER_.2, _EAYEAGLIGK_.2, _EAYEAGLIGK_.1, _LLEGC[Carbamidomethyl (C)]LVGGR_.2, _IFTNLYGR_.2, _IFTNLYGR_.1, _PAEIDSLWEISK_.2, _NAC[Carbamidomethyl (C)]GSGYDFDVFVVR_.2, _GEFYNEASNLQVAIR_.2, _GEFYNEASNLQVAIR_.3, _GGAGFPTGLK_.1, _GGAGFPTGLK_.2, _TSFGSLKDEDR_.2, _TSFGSLKDEDR_.3, _YLVVNADEGEPGTC[Carbamidomethyl (C)]K_.2, _GPDWILGEIK_.2, _GPD…	48	11.7645	11.8597	11.1176	11.6234	11.9539	12.1464	12.1884	10.3813	11.712	11.3891	10.7202	12.0006	11.525	11.9924	11.4377	11.1395	11.561	11.757	12.115	11.8898	12.0412	12.3627	11.3225	10.6341	11.7906	11.7258	11.5456	11.966	12.1258	11.8801	11.6149	10.8976	11.7598	10.9071	11.4944	11.4686	11.6836	11.3533	9.28911	11.7245	9.69753	10.3887	11.222	11.531	11.0952
P50395	GDI2	Rab GDP dissociation inhibitor beta	_DLGTESQIFISR_.2, _TDDYLDQPC[Carbamidomethyl (C)]YETINR_.2, _PALELLEPIEQK_.2, _TFEGIDPK_.1, _TFEGIDPK_.2, _IPGSPPESMGR_.2, _IPGSPPESM[Oxidation (M)]GR_.2, _FKIPGSPPESMGR_.2, _FKIPGSPPESMGR_.3, _FKIPGSPPESM[Oxidation (M)]GR_.2, _FKIPGSPPESM[Oxidation (M)]GR_.3, _YIAIVSTTVETK_.2, _EIRPALELLEPIEQK_.3, _EIRPALELLEPIEQK_.2, _VTEGSFVYK_.2, _VPSTEAEALASSLM[Oxidation (M)]GLFEK_.3, _VPSTEAEALASSLMGLFEK_.3…	48	9.7501	9.6713	9.30097	10.2993	10.3135	9.80553	10.2291	11.0922	10.1237	10.6988	9.03598	10.247	10.4257	10.0321	10.1402	9.01551	10.1176	10.5081	9.67617	9.35413	10.1827	9.69635	10.3032	10.8614	8.73928	10.3814	8.91913	9.84605	10.2893	9.61587	10.1892	10.6674	10.2084	8.48551	9.86171	10.6519	9.69255	9.84521	9.30147	10.7016	8.98659	10.573	10.6824	10.2436	10.125
P68871	HBB	Hemoglobin subunit beta	_SAVTALWGK_.2, _SAVTALWGK_.1, _FFESFGDLSTPDAVMGNPK_.2, _FFESFGDLSTPDAVMGNPK_.3, _FFESFGDLSTPDAVM[Oxidation (M)]GNPK_.3, _VNVDEVGGEALGR_.2, _VNVDEVGGEALGR_.3, _VNVDEVGGEALGR_.1, _GTFATLSELHC[Carbamidomethyl (C)]DK_.2, _GTFATLSELHC[Carbamidomethyl (C)]DK_.3, _LLGNVLVC[Carbamidomethyl (C)]VLAHHFGK_.3, _LLGNVLVC[Carbamidomethyl (C)]VLAHHFGK_.4, _LLGNVLVC[Carbamidomethyl (C)]VLAHHFGK_.2, _EFTPPVQAAYQK…	48	14.0187	15.0791	13.9556	13.905	14.894	16.1493	15.0923	15.8698	14.2477	12.9133	15.5073	16.0667	15.6405	16.0363	14.7253	13.2652	15.1818	14.3799	15.4708	15.1924	14.5985	15.1105	15.3722	14.8638	17.0724	15.569	13.8488	16.1198	16.5205	15.0751	16.9649	14.0364	15.1712	13.2008	14.7438	14.8165	15.3624	15.4154	15.3879	15.3937	16.25	16.2222	16.5927	15.4677	16.4608
Q16623	STX1A	Syntaxin-1A	_IEYNVEHAVDYVER_.3, _IEYNVEHAVDYVER_.2, _FMDEFFEQVEEIR_.2, _FM[Oxidation (M)]DEFFEQVEEIR_.2, _FMDEFFEQVEEIR_.3, _FM[Oxidation (M)]DEFFEQVEEIR_.3, _SIEQSIEQEEGLNR_.2, _SIEQSIEQEEGLNR_.3, _QALSEIETR_.2, _QALSEIETR_.1, _FVEVMSEYNATQSDYRER_.3, _HSAILASPNPDEK_.2, _HSAILASPNPDEK_.3, _FVEVMSEYNATQSDYR_.2, _FVEVMSEYNATQSDYR_.3, _FVEVM[Oxidation (M)]SEYNATQSDYR_.2, _IAENVEEVKR_.2, _KFVEVMSEYNATQSDYR_.3, _…	48	11.5871	11.8451	10.7821	11.7276	11.7424	10.676	10.7718	13.3781	12.3282	11.6514	11.4577	12.3449	11.5457	11.008	10.7162	10.6207	11.9222	11.9198	11.1329	10.7774	11.8201	10.8634	9.83612	13.3808	11.1985	11.8931	11.2843	12.3882	11.2852	10.0157	10.5497	8.49096	9.93309	9.58594	10.4391	8.97007	8.74075	8.78276		9.96044	6.89733	10.159	7.13563	6.58013
Q7L576	CYFIP1	Cytoplasmic FMR1-interacting protein 1	_LGTPQQIAIAR_.2, _YLTLDGFDAMFR_.2, _TVLPFSQEFQR_.2, _YAPLHLVPLIER_.3, _YAPLHLVPLIER_.2, _FISELAR_.2, _FISELAR_.1, _NAFVTGIAR_.2, _NAFVTGIAR_.1, _AVGPSSTQLYMVR_.2, _AVGPSSTQLYM[Oxidation (M)]VR_.2, _SSLEGPTILDIEK_.2, _HVQLLGR_.2, _HVQLLGR_.1, _LADQIFAYYK_.2, _SFLDDPIWR_.2, _NVIQSVLQAIR_.2, _LMNFMYFQR_.2, _TMLESLIADK_.2, _TM[Oxidation (M)]LESLIADK_.2, _TVEVLEPEVTK_.2, _TVEVLEPEVTK_.1, _EFFLELTMGR_.…	48	12.1504	12.3819	12.9954	11.8364	11.7298	10.9431	9.96549	12.4357	12.6442	11.7816	13.0277	12.1548	11.7635	10.0099	10.4889	11.7624	12.1408	11.1879	11.5258	12.2149	12.0083	10.5206	9.88998	12.0131	11.9222	11.864	12.5137	12.1956	11.5271	10.0121	11.7971	10.7846	10.832	12.3361	11.5042	10.6139	9.20966	8.68118	11.3549	10.8852	10.599	10.8227	10.4295	8.92352	10.8478
Q92823	NRCAM	Neuronal cell adhesion molecule	_VFNTPEGVPSAPSSLK_.2, _ISWLTNGVPIEIAPDDPSR_.2, _ISWLTNGVPIEIAPDDPSR_.3, _LSPYVNYSFR_.2, _GAAVSNNIVVRPSR_.3, _GAAVSNNIVVRPSR_.2, _AETYEGVYQC[Carbamidomethyl (C)]TAR_.2, _EDYIC[Carbamidomethyl (C)]YAR_.2, _VSQGLNGDLYFSNVLPEDTREDYIC[Carbamidomethyl (C)]YAR_.3, _AAPYWITAPQNLVLSPGEDGTLIC[Carbamidomethyl (C)]R_.3, _KIDGDTIIFSNVQER_.3, _DSTGTYTC[Carbamidomethyl (C)]VAR_.2, _ENIVIQC[Carbamidomethyl (C)]E…	48	10.1082	10.2799	10.8292	10.4102	10.9598	10.4363	10.6643	12.6558	11.2132	11.5931	10.9458	11.6955	11.4068	10.5486	10.2631	11.3131	10.1597	10.7312	10.1378	10.7554	10.7247	10.385	10.4738	12.589	10.5831	10.5386	11.1256	11.5572	11.1676	9.56564	10.2952	9.04207	9.9576	10.0549	10.4898	9.55049	9.0699	9.10602	9.84262	9.13564	10.0325	9.864	9.56667	7.95033	8.58785
Q99832	CCT7	T-complex protein 1 subunit eta	_C[Carbamidomethyl (C)]QVFEETQIGGER_.2, _TC[Carbamidomethyl (C)]TFILR_.2, _ALEIIPR_.2, _ALEIIPR_.1, _GGAEQFMEETER_.2, _GGAEQFM[Oxidation (M)]EETER_.2, _TLVDIAK_.1, _TLVDIAK_.2, _QQLLIGAYAK_.2, _MPTPVILLK_.2, _[Acetyl (Protein N-term)]MMPTPVILLK_.2, _[Acetyl (Protein N-term)]M[Oxidation (M)]MPTPVILLK_.2, _[Acetyl (Protein N-term)]MMPTPVILLK_.1, _[Acetyl (Protein N-term)]MM[Oxidation (M)]PTPVILLK_.…	48	9.67067	10.9271	9.88918	10.2969	11.5846	11.8126	11.2533	9.74453	10.1432	11.2997	10.4611	10.6175	11.5062	11.524	11.3579	10.3431	9.75128	11.2418	10.8462	10.5357	10.4342	11.5284	10.9011	9.70706	9.95312	11.1146	9.88816	10.5446	11.3727	11.6533	11.1065	10.4182	10.3089	9.40616	10.2499	11.2035	10.9126	10.5022	10.6436	10.5211	10.1346	10.0405	10.969	11.8367	11.0758
O75306	NDUFS2	NADH dehydrogenase [ubiquinone] iron-sulfur protein 2, mitochondrial	_GSGIQWDLR_.2, _LDELEELLTNNR_.2, _LDELEELLTNNR_.3, _GEFGVYLVSDGSSR_.2, _VLFGEITR_.2, _GEFGVYLVSDGSSRPYR_.3, _GEFGVYLVSDGSSRPYR_.2, _LLNIRPPPR_.3, _LLNIRPPPR_.2, _TYLQALPYFDR_.2, _TQPYDVYDQVEFDVPVGSR_.2, _TQPYDVYDQVEFDVPVGSR_.3, _GSGIQWDLRK_.2, _GSGIQWDLRK_.3, _MFEFYER_.2, _M[Oxidation (M)]FEFYER_.2, _APGFAHLAGLDK_.2, _APGFAHLAGLDK_.3, _LVMELSGEMVR_.2, _LVMELSGEM[Oxidation (M)]VR_.2, _LVM[Oxidatio…	47	11.7478	11.974	11.0207	12.2052	12.0437	9.94629	10.0611	12.0922	11.9039	11.3455	10.169	12.4379	11.6978	10.3389	10.0573	11.3506	11.745	12.5042	12.3381	11.3954	12.3719	10.3228	9.94997	11.344	11.8617	12.6788	11.2795	12.0566	11.846	8.80929	9.94706	11.2604	11.8269	11.0465	11.3485	11.5415	9.19273	9.6126	10.4616	11.5745	8.98439	10.8769	11.1523	9.92626	9.30336
O94819	KBTBD11	Kelch repeat and BTB domain-containing protein 11	_LLLADAYSGR_.2, _LPGGPTGLQPFR_.2, _WAPVAPLPR_.2, _VQGVSLTALR_.2, _EPAVFGR_.2, _LPEGAPAR_.2, _GVLIPFALSLPEKPPR_.3, _GVLIPFALSLPEKPPR_.2, _EGEAGGDAGQGGGFEALGAPLDVR_.2, _EGEAGGDAGQGGGFEALGAPLDVR_.3, _AHLLAAALGPAGER_.2, _AHLLAAALGPAGER_.3, _FDLSGSR_.2, _AC[Carbamidomethyl (C)]PEEPAAPSPEPR_.2, _SADMVALDGFIYR_.2, _SADM[Oxidation (M)]VALDGFIYR_.2, _C[Carbamidomethyl (C)]AALDGAIYC[Carbamidomethyl (C)]VSR…	47	13.1201	12.9651	13.2104	12.8337	13.0467	11.8579	11.6385	12.2643	13.4006	12.9451	13.3326	13.0926	12.9994	11.6393	11.6258	12.6699	12.9907	12.7844	12.4486	13.402	13.1433	11.7909	11.5267	12.3783	12.7692	12.6916	13.3232	13.034	12.8534	10.5235	11.8206	11.6647	11.7863	12.3341	12.209	11.7983	10.5374	10.7885	11.7377	12.0547	12.162	12.3173	12.0784	10.612	10.7856
P04083	ANXA1	Annexin A1	_TPAQFDADELR_.2, _GLGTDEDTLIEILASR_.2, _GLGTDEDTLIEILASR_.3, _GVDEATIIDILTK_.2, _GVDEATIIDILTK_.3, _DITSDTSGDFR_.2, _NALLSLAK_.2, _NALLSLAK_.1, _SEDFGVNEDLADSDAR_.2, _SEDFGVNEDLADSDAR_.3, _GVDEATIIDILTKR_.3, _GVDEATIIDILTKR_.2, _GTDVNVFNTILTTR_.2, _GTDVNVFNTILTTR_.3, _ALYEAGER_.2, _ALYEAGER_.1, _[Acetyl (Protein N-term)]AMVSEFLK_.2, _[Acetyl (Protein N-term)]AMVSEFLK_.1, _[Acetyl (Protein N-term)…	47	8.30077	8.662	8.42157	8.19118	8.85038	8.17561	7.9178	7.9715	9.8559	8.96919	8.23848	7.79444	8.82765	7.55347	8.0507	10.2828	8.72756	8.68175	8.30794	10.2277	8.356	7.69692	7.91054	9.48649	7.92324	8.04516	9.9489	8.07752	8.38608	7.25183	8.32633	8.99969	7.78434	8.43825	7.99712	7.5201	8.75441	7.28836	8.95936	7.84551	10.814	11.2299	10.4514	8.49283	8.78478
P05164	MPO	Myeloperoxidase	_VVLEGGIDPILR_.2, _IANVFTNAFR_.2, _VGPLLAC[Carbamidomethyl (C)]IIGTQFR_.2, _VGPLLAC[Carbamidomethyl (C)]IIGTQFR_.3, _VFFASWR_.2, _LFEQVM[Oxidation (M)]R_.2, _IPC[Carbamidomethyl (C)]FLAGDTR_.2, _IPC[Carbamidomethyl (C)]FLAGDTR_.1, _QALAQISLPR_.2, _YQPM[Oxidation (M)]EPNPR_.2, _AVSNEIVR_.2, _IGLDLPALNMQR_.2, _IGLDLPALNM[Oxidation (M)]QR_.2, _FPTDQLTPDQER_.2, _QNQIAVDEIR_.2, _DHGLPGYNAWR_.2, _DHGLP…	47	8.59512	10.1787	8.57083	9.1147	9.22127	10.5069	7.50434	10.9262	8.72714	8.35396	8.83613	8.69766	10.0343	9.14378	7.24661	10.4623	8.78711	9.1054	11.3235	9.24009	9.24851	10.1034	7.38911	9.99056	9.70585	10.2077	9.12667	9.86256	9.30052	8.62927	7.27823	7.48279	9.95864	8.08714	8.30356	7.90152	9.42357	7.36115	8.83941	8.84742	10.916	9.01617	9.00542	9.9582	8.25004
P14625	HSP90B1	Endoplasmin	_SILFVPTSAPR_.2, _GVVDSDDLPLNVSR_.2, _SGYLLPDTK_.2, _SGYLLPDTK_.1, _TFEINPR_.2, _EAESSPFVER_.2, _FAFQAEVNR_.2, _LSLNIDPDAK_.2, _TDDEVVQR_.2, _FQSSHHPTDITSLDQYVER_.3, _FQSSHHPTDITSLDQYVER_.2, _FQSSHHPTDITSLDQYVER_.4, _IYFMAGSSR_.2, _IYFM[Oxidation (M)]AGSSR_.2, _NLGTIAK_.1, _LGVIEDHSNR_.2, _LGVIEDHSNR_.3, _EEEAIQLDGLNASQIR_.2, _EEEAIQLDGLNASQIR_.3, _LIINSLYK_.2, _GTTITLVLK_.2, _GTTITLVLK_.1, _SGTS…	47	11.4719	11.651	11.4732	10.8911	12.1027	12.2939	11.892	11.8388	11.8159	12.253	11.3677	11.2693	12.1484	11.837	11.978	11.3541	11.5342	11.8294	11.46	11.4407	11.3617	11.7237	11.5747	12.9136	11.3086	10.8765	11.3634	11.5935	11.7368	11.656	11.8705	11.3403	11.321	10.7401	11.3965	11.6582	11.7642	11.526	10.9484	11.4107	10.9568	9.89768	11.823	12.4245	11.3908
P15104	GLUL	Glutamine synthetase	_DIVEAHYR_.2, _RPSANC[Carbamidomethyl (C)]DPFSVTEALIR_.3, _RPSANC[Carbamidomethyl (C)]DPFSVTEALIR_.2, _LTGFHETSNINDFSAGVANR_.3, _LTGFHETSNINDFSAGVANR_.2, _LVLC[Carbamidomethyl (C)]EVFK_.2, _LVLC[Carbamidomethyl (C)]EVFK_.1, _AC[Carbamidomethyl (C)]LYAGVK_.2, _AC[Carbamidomethyl (C)]LYAGVK_.1, _YIEEAIEK_.1, _YIEEAIEK_.2, _QVYMSLPQGEK_.2, _QVYM[Oxidation (M)]SLPQGEK_.2, _QVYMSLPQGEK_.1, _VQAMYIWIDG…	47	10.4325	10.7073	10.2105	10.5052	13.2658	10.7171	10.0544	10.778	10.1447	9.80248	8.97338	11.2744	11.5891	10.7002	9.98189	10.8539	10.3091	13.0762	11.3683	10.8618	11.5594	10.7835	9.8605	10.9756	11.1158	11.5151	10.2756	11.5906	11.8721	9.80807	10.6196	9.08325	9.97777	9.30527	9.79921	11.85	10.2582	8.93602	8.99508	10.1576	7.73664	9.38562	10.6536	10.9178	8.64334
P22695	UQCRC2	Cytochrome b-c1 complex subunit 2, mitochondrial	_LSVTATR_.2, _NALANPLYC[Carbamidomethyl (C)]PDYR_.2, _LPNGLVIASLENYSPVSR_.3, _LPNGLVIASLENYSPVSR_.2, _YEDFSNLGTTHLLR_.3, _YEDFSNLGTTHLLR_.2, _ENMAYTVEC[Carbamidomethyl (C)]LR_.2, _ENM[Oxidation (M)]AYTVEC[Carbamidomethyl (C)]LR_.2, _LTSSLTTK_.2, _LTSSLTTK_.1, _GGLGLSGAK_.1, _GGLGLSGAK_.2, _WEVADLQPQLK_.2, _TIAQGNLSNTDVQAAK_.2, _GIEAVGGK_.1, _GIEAVGGK_.2, _MALIGLGVSHPVLK_.3, _MALIGLGVSHPVLK_.2, _M…	47	10.5472	11.9995	9.23541	10.6239	12.0655	11.6488	10.9316	12.3908	10.4737	10.0866	7.96045	10.4819	11.1702	11.3322	10.8856	9.36108	10.5186	12.4982	11.8409	9.52499	10.8275	10.2637	10.8333	11.8794	10.86	11.8981	9.50183	10.7894	11.8702	10.6394	11.3379	9.5758	10.885	8.99735	9.88362	10.9313	10.2192	10.7426	9.33745	10.7791	9.28503	8.96844	10.9021	8.46153	10.1317
P27816	MAP4	Microtubule-associated protein 4	_SPSTLLPK_.1, _SPSTLLPK_.2, _TTTLSGTAPAAGVVPSR_.2, _TTTLSGTAPAAGVVPSR_.3, _VALSSETEVALAR_.2, _TDYIPLLDVDEK_.2, _LATNTSAPDLK_.2, _SVPADLSRPK_.2, _[Acetyl (Protein N-term)]ADLSLADALTEPSPDIEGEIKR_.3, _[Acetyl (Protein N-term)]ADLSLADALTEPSPDIEGEIKR_.2, _DVTPPPETEVVLIK_.2, _NVVLPTETEVAPAK_.2, _TTTAAAVASTGPSSR_.2, _VGSLDNVGHLPAGGAVK_.2, _VGSLDNVGHLPAGGAVK_.3, _ALPLEAEVAPVK_.2, _PSILPSK_.2, _PSILPSK_.1…	47	8.13541	6.99424	9.28524	8.59414	8.9578	9.46319	9.44574	9.30455	8.49662	9.66301	8.44246	8.82403	9.61457	9.47817	9.266	8.64096	9.08303	9.28481	5.4649	8.41373	8.16516	9.18465	9.3085	10.6174	9.28259	7.45145	8.43725	8.31526	9.4751	10.0644	8.95126	8.03644	7.3333	8.08332	8.74319	9.28212	7.98463	8.81942	8.22786	9.93723	8.77039	9.52024	10.1571	7.76504	8.33599
P30101	PDIA3	Protein disulfide-isomerase A3	_QAGPASVPLR_.2, _GFPTIYFSPANK_.2, _LNFAVASR_.2, _ELSDFISYLQR_.2, _ELSDFISYLQR_.3, _GIVPLAK_.1, _DGEEAGAYDGPR_.2, _SEPIPESNDGPVK_.2, _MDATANDVPSPYEVR_.2, _M[Oxidation (M)]DATANDVPSPYEVR_.2, _LAPEYEAAATR_.2, _LAPEYEAAATR_.1, _FLQDYFDGNLKR_.2, _FLQDYFDGNLKR_.3, _FVMQEEFSR_.2, _FVM[Oxidation (M)]QEEFSR_.2, _TFSHELSDFGLESTAGEIPVVAIR_.3, _TFSHELSDFGLESTAGEIPVVAIR_.4, _TFSHELSDFGLESTAGEIPVVAIR_.2, _YGVS…	47	10.4479	10.5754	10.6056	10.3216	10.4873	10.9337	10.7905	12.3213	10.6251	10.7959	9.80411	11.2862	10.8181	10.1947	11.0242	10.612	10.7283	10.7394	12.0571	11.8884	10.6876	10.6622	10.7033	10.0704	10.5981	9.62216	10.1131	10.924	10.8859	10.7401	11.372	9.97773	10.3355	9.89947	11.3763	10.7539	10.5459	10.4264	10.1484	10.0979	11.4373	10.7939	10.86	10.4001	10.6567
P31946	YWHAB	14-3-3 protein beta/alpha	_NLLSVAYK_.2, _NLLSVAYK_.1, _EMQPTHPIR_.3, _EMQPTHPIR_.2, _EM[Oxidation (M)]QPTHPIR_.2, _EM[Oxidation (M)]QPTHPIR_.3, _NLLSVAYKNVVGAR_.3, _NLLSVAYKNVVGAR_.2, _LAEQAER_.2, _LAEQAER_.1, _AVTEQGHELSNEER_.2, _AVTEQGHELSNEER_.3, _DSTLIMQLLR_.2, _DSTLIM[Oxidation (M)]QLLR_.2, _DSTLIMQLLR_.1, _YLSEVASGDNK_.2, _YLSEVASGDNK_.1, _TAFDEAIAELDTLNEESYK_.3, _TAFDEAIAELDTLNEESYK_.2, _AKLAEQAER_.2, _YDDMAAAMK_.2…	47	13.9149	14.367	14.6831	14.5717	14.651	13.55	13.8894	14.1672	14.5811	14.5793	14.379	14.7979	14.7257	13.6933	13.7855	14.4467	14.0039	13.9738	13.393	14.1989	14.7908	13.4093	13.2678	14.6162	13.5073	13.7572	14.3076	14.6773	14.208	12.4693	13.6618	13.2073	13.8519	13.2381	14.2316	13.5939	12.7155	12.995	13.5435	13.3247	13.075	13.4062	13.2528	12.6473	12.4484
P60709	ACTB	Actin, cytoplasmic 1	_VAPEEHPVLLTEAPLNPK_.3, _VAPEEHPVLLTEAPLNPK_.2, _GYSFTTTAER_.2, _GYSFTTTAER_.1, _DLYANTVLSGGTTMYPGIADR_.2, _DLYANTVLSGGTTM[Oxidation (M)]YPGIADR_.2, _DLYANTVLSGGTTMYPGIADR_.3, _DLYANTVLSGGTTM[Oxidation (M)]YPGIADR_.3, _[Acetyl (Protein N-term)]DDDIAALVVDNGSGMC[Carbamidomethyl (C)]K_.2, _[Acetyl (Protein N-term)]DDDIAALVVDNGSGM[Oxidation (M)]C[Carbamidomethyl (C)]K_.2, _TTGIVMDSGDGVTHTVPIYEGYALPHA…	47	16.2086	16.4007	15.5591	16.1059	16.6885	15.9148	15.7305	16.6554	16.4017	16.2679	16.5181	16.7171	17.1523	15.6455	15.9322	15.2456	16.014	16.7871	15.605	15.6334	16.3144	15.5564	15.429	16.9505	15.7837	17.309	16.2692	16.2099	16.6603	15.4042	15.374	16.5962	16.5101	16.1943	15.8166	16.3602	14.895	14.8648	15.4515	15.8438	13.8709	15.7087	16.0953	15.353	14.9523
Q08211	DHX9	ATP-dependent RNA helicase A	_DFVNYLVR_.2, _ELDALDANDELTPLGR_.2, _ISAVSVAER_.2, _DINTDFLLVVLR_.2, _AAEC[Carbamidomethyl (C)]NIVVTQPR_.2, _FESILPR_.2, _AAMEALVVEVTK_.2, _DVVQAYPEVR_.2, _QISRPSAAGINLMIGSTR_.3, _GISHVIVDEIHER_.3, _GISHVIVDEIHER_.2, _MGGEEAEIR_.2, _VFDPVPVGVTK_.2, _AIEPPPLDAVIEAEHTLR_.3, _AIEPPPLDAVIEAEHTLR_.2, _YPSPFFVFGEK_.2, _LGGIGQFLAK_.2, _LAQFEPSQR_.2, _YQILPLHSQIPR_.3, _YQILPLHSQIPR_.2, _KVFDPVPVGVTK_.2, …	47	10.3946	9.96875	10.8601	10.2521	10.4321	9.43798	9.61105	10.4754	10.7027	10.0376	10.8875	10.386	10.6412	9.01463	9.30502	10.6091	10.1204	10.6185	9.74981	10.6922	10.4069	9.4686	8.64525	10.1971	10.5264	9.99141	11.1504	10.4977	10.7812	8.19739	9.52312	9.39457	9.69518	12.0595	10.7868	11.5734	9.98116	9.21059	8.37699	9.13457	10.1592	9.12762	9.82073	9.19691	8.56228
Q8NF91	SYNE1	Nesprin-1	_SIEDIEER_.2, _EDVIPSGIPQAEDR_.2, _FGSITNQLLK_.2, _IVALEEK_.1, _VSLSIWDDVLSTR_.2, _SMLEEVISNWDR_.2, _SEPLDAAIIEEELDELRR_.3, _LALALQER_.2, _FVTLSNVLK_.2, _LSLLDSVVNQR_.2, _FVLLDHLQSILSEAEDHTR_.3, _VLENASSVIVTR_.2, _YQALLLQVLEQIK_.2, _FQIQQTENIIR_.2, _DVAFAPEVDR_.2, _LNEQQELQR_.2, _DLTTILTK_.2, _ALQDLADLLETGQEK_.2, _VMADLGLNER_.2, _LLTSAIGETVTEC[Carbamidomethyl (C)]ESR_.2, _YQNILEQSPEYENLLLTLQR_.3,…	47	9.3139	8.69006	8.2556	8.66706	8.2753	8.45874	7.96956	9.58303	9.13638	8.6196	9.46745	8.51102	7.72273	8.0951	7.87156	8.97904	9.70618	8.60971	8.21652	9.70446	8.40847	7.90586	8.34331	9.00289	8.91404	8.68197	9.44054	9.46669	7.88215	9.98142	8.14166	10.4585	9.01311	10.3139	7.72366	8.30061	7.49792	8.06293	10.9886	9.21902	10.17	8.96559	7.66204	9.55776	8.88289
Q9NVA2	SEPTIN11	Septin-11	_MAVAVGR_.1, _VNMEDLR_.2, _VNM[Oxidation (M)]EDLR_.2, _[Acetyl (Protein N-term)]AVAVGRPSNEELR_.2, _[Acetyl (Protein N-term)]AVAVGRPSNEELR_.3, _STLMDTLFNTK_.2, _STLM[Oxidation (M)]DTLFNTK_.2, _SLFNYHDTR_.2, _SLFNYHDTR_.3, _NEFLGELQK_.2, _NEFLGELQK_.1, _SYELQESNVR_.2, _SYELQESNVR_.1, _SLDLVTMK_.1, _SLDLVTMK_.2, _SLDLVTM[Oxidation (M)]K_.2, _SLDLVTM[Oxidation (M)]K_.1, _LREMLIR_.2, _FESDPATHNEPGVR_.…	47	12.1124	11.7979	11.7434	11.5432	12.2762	11.2731	11.2823	12.4113	12.3565	11.3278	12.399	11.7619	11.7573	10.7161	10.9992	11.603	12.2512	11.8067	11.3593	12.3795	11.8973	11.1938	10.9599	12.2726	12.3477	11.5356	12.4998	12.2785	11.5743	10.0125	10.7635	11.3866	11.057	11.8663	11.6154	12.231	10.754	10.9002	11.2501	10.0925	10.327	11.0824	11.4496	10.9465	10.0418
P02675	FGB	Fibrinogen beta chain	_SILENLR_.2, _QDGSVDFGR_.2, _PAPPPISGGGYR_.2, _EEAPSLR_.2, _IRPFFPQQ_.2, _TPC[Carbamidomethyl (C)]TVSC[Carbamidomethyl (C)]NIPVVSGK_.2, _TPC[Carbamidomethyl (C)]TVSC[Carbamidomethyl (C)]NIPVVSGK_.3, _EC[Carbamidomethyl (C)]EEIIR_.2, _EC[Carbamidomethyl (C)]EEIIR_.1, _KGGETSEMYLIQPDSSVKPYR_.3, _KGGETSEMYLIQPDSSVKPYR_.4, _VYC[Carbamidomethyl (C)]DMNTENGGWTVIQNR_.2, _VYC[Carbamidomethyl (C)]DMNTENGG…	46	13.0173	13.3672	11.6021	11.8027	11.0663	11.7526	12.3453	10.218	13.2716	12.405	12.2793	11.9886	11.2692	11.6002	13.3072	12.4694	13.4659	10.9861	14.7186	11.9986	12.0122	11.5397	12.8974	10.3678	13.1315	12.8528	11.96	12.6466	11.3817	10.6833	12.9538	13.4208	14.4254	11.7051	11.4319	10.273	11.6628	13.9385	13.1784	14.0137	10.5865	11.5514	11.6321	11.2991	13.0403
P04114	APOB	Apolipoprotein B-100	_LIVAMSSWLQK_.2, _ITLPDFR_.2, _IEIPLPFGGK_.2, _TGISPLALIK_.2, _LELELRPTGEIEQYSVSATYELQR_.3, _QIDDIDVR_.2, _QIDDIDVR_.1, _ATFQTPDFIVPLTDLR_.3, _ATFQTPDFIVPLTDLR_.2, _TLQGIPQMIGEVIR_.3, _TLQGIPQM[Oxidation (M)]IGEVIR_.2, _TLQGIPQMIGEVIR_.2, _QTIIVVLENVQR_.2, _VSSFYAK_.2, _VSSFYAK_.1, _TEVIPPLIENR_.2, _LAAYLMLMR_.2, _LAAYLM[Oxidation (M)]LMR_.2, _LAAYLMLM[Oxidation (M)]R_.2, _GIISALLVPPETEEAK_.2, _V…	46	10.8734	17.7463	14.3142	16.2447	10.553	15.2883	10.9989	11.7617	11.576	9.84552	11.0973	11.8745	11.3283	11.0673	10.6453	11.2335	12.919	10.4288	12.2713	15.4574	16.1427	11.0673	11.1402	11.836	14.5598	12.8222	10.8307	11.9742	11.8672	11.1362	13.0253	12.6649	17.6967	14.4198	16.6125	10.6182	11.4284	11.0606	11.51	11.3916	14.7137	13.7084	11.9996	11.0543	12.0367
P05091	ALDH2	Aldehyde dehydrogenase, mitochondrial	_TFVQEDIYDEFVER_.2, _TFVQEDIYDEFVER_.3, _VAFTGSTEIGR_.2, _AAFQLGSPWR_.2, _LADLIER_.2, _LADLIER_.1, _VTLELGGK_.1, _VTLELGGK_.2, _TIPIDGDFFSYTR_.2, _VIQVAAGSSNLK_.2, _TIEEVVGR_.2, _TIEEVVGR_.1, _LGPALATGNVVVMK_.2, _LGPALATGNVVVM[Oxidation (M)]K_.2, _VIQVAAGSSNLKR_.2, _VIQVAAGSSNLKR_.3, _LLC[Carbamidomethyl (C)]GGGIAADR_.2, _EEIFGPVMQILK_.2, _VVGNPFDSK_.2, _VVGNPFDSK_.1, _VAEQTPLTALYVANLIK_.3, _VAEQ…	46	11.9405	11.2969	12.908	11.3006	11.4251	12.5676	11.3567	11.2649	11.6578	10.7339	11.6836	11.5085	11.425	12.3253	10.4316	10.4584	11.1997	11.1842	10.7747	13.1453	11.5028	12.4915	11.2142	11.2198	11.6885	10.8248	12.7829	11.3581	11.2956	11.4274	10.6819	11.6183	10.7098	11.6973	10.9802	10.5642	11.8752	10.3553	11.2161	11.1511	11.2654	11.2804	11.8112	12.7301	10.5601
P16157	ANK1	Ankyrin-1	_TPTPLALR_.2, _DSSREPGGSLSFLR_.3, _EPGGSLSFLR_.2, _VAELLLER_.2, _VAELLLER_.1, _IIALGPTGAQFLSPVIVEIPHFASHGR_.4, _ELQFSVEDINR_.2, _LSTPPPLAEEEGLASR_.2, _LSTPPPLAEEEGLASR_.3, _EADAATSFLR_.2, _LDQVVESPAIPR_.2, _LALQAQPVPDELVTK_.2, _LVPLVQATFPENAVTK_.2, _LLGNQATFSPIVTVEPR_.2, _LLGNQATFSPIVTVEPR_.3, _TGFTPLHIAAHYENLNVAQLLLNR_.4, _IITTDFPLYFVIMSR_.3, _IITTDFPLYFVIMSR_.2, _IITTDFPLYFVIM[Oxidation (M)]SR_…	46	8.29224	7.70073	8.84167	8.7379	8.63924	9.82034	9.48477		9.04007	6.00726		9.40548	9.14054	8.93216	9.60319		9.09533	9.36558	8.98296	9.46277	10.3156	9.32384	9.07467	7.52133	10.6403	7.57541	9.13529	10.1743	9.20594		9.75343	9.52355	10.8214	11.932	11.4267	10.7873	10.6846	10.1938	8.98225	8.71511	11.152	9.11194	10.2534	9.60036	9.83378
P21579	SYT1	Synaptotagmin-1	_VFVGYNSTGAELR_.2, _LGDIC[Carbamidomethyl (C)]FSLR_.2, _VFLLPDK_.1, _VFLLPDK_.2, _TLVMAVYDFDR_.2, _TLVM[Oxidation (M)]AVYDFDR_.2, _LTVVILEAK_.2, _LTVVILEAK_.1, _VPYSELGGK_.2, _VPYSELGGK_.1, _HWSDMLANPR_.2, _HWSDMLANPR_.3, _HWSDM[Oxidation (M)]LANPR_.3, _HWSDMLANPR_.1, _HWSDM[Oxidation (M)]LANPR_.2, _MDVGGLSDPYVK_.2, _M[Oxidation (M)]DVGGLSDPYVK_.2, _TLNPVFNEQFTFK_.2, _TLNPVFNEQFTFK_.3, _TLNPVFNEQ…	46	10.4454	10.8834	9.9152	10.5494	11.1437	11.7845	11.3596	12.1341	11.2881	10.9294	10.5937	11.2113	10.9359	11.6782	11.2243	10.5823	10.2914	10.5723	10.6576	10.3558	10.8707	11.8243	10.1543	11.6671	11.2428	10.943	10.7332	11.1397	11.065	9.11815	10.6693	7.54956	9.89073	8.79358	9.56731	9.1905	10.0903	9.7556	7.36347	8.98782	13.4061	7.54236	8.60831	9.01696	8.20383
P36543	ATP6V1E1	V-type proton ATPase subunit E 1	_DDLITDLLNEAK_.2, _ARDDLITDLLNEAK_.3, _ARDDLITDLLNEAK_.2, _GALFGANANRK_.2, _GALFGANANR_.2, _GALFGANANR_.1, _[Acetyl (Protein N-term)]ALSDADVQK_.1, _[Acetyl (Protein N-term)]ALSDADVQK_.2, _LDLIAQQMMPEVR_.2, _LDLIAQQM[Oxidation (M)]MPEVR_.2, _LDLIAQQMMPEVR_.3, _LDLIAQQMM[Oxidation (M)]PEVR_.2, _LDLIAQQM[Oxidation (M)]M[Oxidation (M)]PEVR_.2, _LDLIAQQM[Oxidation (M)]MPEVR_.3, _LDLIAQQMM[Oxidation (M…	46	9.68021	9.95398	10.0473	10.1432	10.7193	10.1203	9.46645	10.1643	10.4894	10.8646	9.83497	10.6106	10.8848	10.0724	11.0514	11.0082	9.74651	10.1524	9.53094	9.83611	10.4588	12.0186	10.6448	10.5335	9.56871	11.5847	10.0229	10.2163	10.5455	9.39836	8.81259	11.5371	9.2329	8.89231	9.31971	10.7426	8.94027	9.99694	8.57747	9.01667	12.299	10.3022	9.42489	9.91476	9.40649
P50990	CCT8	T-complex protein 1 subunit theta	_LVPGGGATEIELAK_.2, _LFVTNDAATILR_.2, _FAEAFEAIPR_.2, _AIADTGANVVVTGGK_.2, _LATNAAVTVLR_.2, _GSTDNLMDDIER_.2, _GSTDNLM[Oxidation (M)]DDIER_.2, _TVGATALPR_.2, _TVGATALPR_.1, _DIDEVSSLLR_.2, _DIDEVSSLLR_.1, _YNIMLVR_.2, _AVDDGVNTFK_.2, _AVDDGVNTFK_.1, _APGFAQMLK_.2, _EDGAISTIVLR_.2, _HFSGLEEAVYR_.2, _HFSGLEEAVYR_.3, _DMLEAGILDTYLGK_.2, _NVGLDIEAEVPAVK_.2, _ELEVQHPAAK_.2, _ELEVQHPAAK_.1, _QITSYGETC[…	46	11.5972	11.5675	10.8531	11.4516	12.085	11.6027	11.5208	11.8244	11.9889	12.0836	10.7666	11.9008	11.9287	11.5957	11.6303	11.8681	11.6935	11.6537	10.9566	10.6969	11.7864	11.5048	11.2803	12.2245	11.3115	11.2338	10.5879	11.8107	11.7791	10.8965	11.3783	11.5727	11.2983	10.6844	11.4697	11.614	11.295	10.9406	11.2178	11.9296	10.1613	11.1147	11.3698	11.6325	10.7596
P62873	GNB1	Guanine nucleotide-binding protein G(I)/G(S)/G(T) subunit beta-1	_[Acetyl (Protein N-term)]SELDQLR_.2, _[Acetyl (Protein N-term)]SELDQLR_.1, _SELDQLR_.2, _LIIWDSYTTNK_.2, _LLVSASQDGK_.2, _LLVSASQDGK_.1, _VHAIPLR_.2, _VHAIPLR_.1, _LFVSGAC[Carbamidomethyl (C)]DASAK_.2, _LFVSGAC[Carbamidomethyl (C)]DASAK_.1, _ELAGHTGYLSC[Carbamidomethyl (C)]C[Carbamidomethyl (C)]R_.3, _ELAGHTGYLSC[Carbamidomethyl (C)]C[Carbamidomethyl (C)]R_.2, _AGVLAGHDNR_.2, _AGVLAGHDNR_.1, _[A…	46	12.9187	12.9768	11.9627	13.2219	13.4781	11.6219	13.2837	12.7663	13.5408	13.5458	13.5575	13.745	13.756	11.8916	13.1257	12.9922	12.4726	13.4283	13.203	12.3834	12.8022	12.4992	12.706	12.2187	11.8416	14.2724	13.0851	12.3471	13.1163	11.9899	12.3433	12.9969	13.2868	12.8774	11.5053	12.9426	11.3716	12.2399	10.0292	12.4468	11.5526	11.9834	11.8413	11.2917	11.5457
Q01518	CAP1	Adenylyl cyclase-associated protein 1	_LSDLLAPISEQIK_.2, _EPAVLELEGK_.2, _NSLDC[Carbamidomethyl (C)]EIVSAK_.2, _LVTTVTEIAG_.1, _LVTTVTEIAG_.2, _[Acetyl (Protein N-term)]ADMQNLVER_.2, _[Acetyl (Protein N-term)]ADMQNLVER_.1, _[Acetyl (Protein N-term)]ADM[Oxidation (M)]QNLVER_.2, _VPTISINK_.1, _VPTISINK_.2, _LSDLLAPISEQIKEVITFR_.3, _SGPKPFSAPK_.2, _EPAVLELEGKK_.2, _KEPAVLELEGK_.2, _KEPAVLELEGK_.3, _KEPAVLELEGKK_.3, _KEPAVLELEGKK_.2, _EM…	46	7.74292	7.85543	8.7174	8.74847	9.22401	9.1712	9.63491	9.0249	7.92818	9.19124	9.75167	9.37521	9.63428	10.4196	10.5771	9.14687	9.34347	8.95585	7.97984	9.74156	9.16222	10.1281	9.8428	9.08062	12.2073	8.12815	9.23286	9.50122	9.11186	9.30138	10.0822	8.17539	8.16913	8.54333	8.75233	9.1692	9.52165	9.01262	9.5862	8.49485	10.7755	9.16251	9.69154	10.1726	9.40825
Q8N573	OXR1	Oxidation resistance protein 1	_TMTGLDTPVLMVIK_.2, _ESLPIDIDQLSGR_.2, _EPGFIVVK_.2, _EPGFIVVK_.1, _EWEVVSVAEYHR_.3, _EWEVVSVAEYHR_.2, _GTIEYTVESR_.2, _IDALNTEELR_.2, _FDTTPNELVQLNK_.2, _DSLNSIALK_.2, _DSLNSIALK_.1, _EELVSSDELR_.2, _DSDGQVFGALASEPLK_.2, _TFVSQASATMQQYAQR_.2, _TFVSQASATMQQYAQR_.3, _HEYWFAVPQER_.2, _IRDAGNDSASTAPR_.3, _WTGDNMFFIK_.2, _STEESLSEDVFTESELSPIR_.2, _STEESLSEDVFTESELSPIR_.3, _SQSVDINAPGFNPLAGAGK_.2, _IK…	46	9.15379	9.54509	8.87288	9.59917	10.1977	10.3459	10.2306	9.37199	9.64442	9.62485	10.4783	10.2033	10.0466	10.2049	10.1188	9.91629	8.93483	9.99932	9.16913	8.66438	9.96251	10.5029	9.79263	9.63836	8.31247	9.96641	9.04385	9.58253	9.8995	10.1347	9.68545	8.5414	8.4423	9.09949	7.93752	8.53891	8.51176	7.92138	7.75076	8.46794	8.71549	8.45046	8.58363	9.80151	8.65672
Q9UEY8	ADD3	Gamma-adducin	_GLSFSEATASNLVK_.2, _VTQILQSPAFR_.2, _TLDNLGYR_.2, _TLDNLGYR_.1, _LVDLFGWAHLANTYISVR_.3, _VGEIEFEGLMR_.2, _VGEIEFEGLM[Oxidation (M)]R_.2, _INENDPEYIR_.2, _IEEVLSPEGSPSK_.2, _EQDHIIIIPR_.3, _EQDHIIIIPR_.2, _NMSPDLR_.2, _NM[Oxidation (M)]SPDLR_.2, _LSTSTTIENIEITIK_.2, _VNIIGEVVDQGSTNLK_.2, _VNIIGEVVDQGSTNLK_.3, _VNVPEESR_.2, _SDVEIPATVTAFSFEDDTVPLSPLK_.3, _SDVEIPATVTAFSFEDDTVPLSPLK_.2, _VTQILQSPAFR…	46	11.884	11.6701	11.3399	11.6655	11.4633	10.6413	10.6645	12.0023	12.1208	11.6656	12.0559	11.9928	11.5194	9.89801	10.6057	11.2941	11.7376	11.6979	12.0139	11.6844	11.8275	9.85658	10.2658	11.683	12.0878	12.3466	11.8214	11.8543	11.2434	11.0249	9.78301	12.3082	11.9427	12.0946	12.0953	11.5028	9.79735	10.3169	12.1027	11.4228	10.9464	12.1294	11.2069	9.26513	9.86654
O75781	PALM	Paralemmin-1	_VLSSTTLLPR_.2, _LLEDSVSR_.2, _LLEDSVSR_.1, _[Acetyl (Protein N-term)]MEVLAAETTSQQER_.2, _[Acetyl (Protein N-term)]M[Oxidation (M)]EVLAAETTSQQER_.2, _ENAAAPSPVR_.2, _WLLEGTPSSASEGDEDLRR_.3, _WLLEGTPSSASEGDEDLRR_.2, _QPLPLGIK_.2, _LEKEIEVLER_.2, _LEKEIEVLER_.3, _EIEVLER_.2, _EIEVLER_.1, _LQAIAEK_.1, _LQAIAEK_.2, _VSNTPLR_.2, _VSNTPLR_.1, _APAPSPAKEER_.2, _APAPSPAKEER_.3, _ADEVTLSEAGSTAGAAETR_.2, _…	45	12.9871	12.6618	13.3612	12.6082	13.0296	12.7551	12.5369	13.6912	13.6304	12.9471	13.9556	13.5261	13.3717	12.7257	12.3894	12.4599	12.762	12.7541	12.557	13.5002	13.0377	12.7782	12.1214	13.5581	13.0338	12.6349	13.7886	13.2707	13.1586	11.4878	12.3413	10.9625	11.848	12.0609	11.9998	11.4399	11.2605	11.3144	11.9139	12.2877	12.1586	11.7716	11.6128	11.3299	11.3722
O94760	DDAH1	N(G),N(G)-dimethylarginine dimethylaminohydrolase 1	_GAEILADTFK_.2, _GAEILADTFK_.1, _DENATLDGGDVLFTGR_.2, _[Acetyl (Protein N-term)]AGLGHPAAFGR_.2, _[Acetyl (Protein N-term)]AGLGHPAAFGR_.1, _GEEVDVAR_.2, _GEEVDVAR_.1, _DYAVSTVPVADGLHLK_.2, _DYAVSTVPVADGLHLK_.3, _ALPESLGQHALR_.2, _ALPESLGQHALR_.3, _TPEEYPESAK_.2, _TPEEYPESAK_.1, _GAEILADTFKDYAVSTVPVADGLHLK_.3, _GAEILADTFKDYAVSTVPVADGLHLK_.4, _EFFVGLSKR_.3, _EFFVGLSKR_.2, _SAKGEEVDVAR_.2, _DHMLIPVSM…	45	12.6621	12.4637	11.677	12.4403	13.421	14.6463	14.6543	13.6472	13.0258	12.9471	11.7114	13.418	13.8179	13.3031	14.4356	13.9324	12.6107	13.0373	11.9952	11.8396	13.0329	13.4132	13.3035	13.5344	12.3344	12.4873	11.5388	13.4697	13.0797	13.7137	13.6458	11.4529	11.4631	10.5859	12.0451	12.6219	13.1382	13.474	13.3356	12.8649	11.6573	13.0621	13.2609	13.1536	13.552
P02794	FTH1	Ferritin heavy chain	_IFLQDIK_.2, _IFLQDIK_.1, _ELGDHVTNLR_.2, _ELGDHVTNLR_.3, _ELGDHVTNLR_.1, _ELGDHVTNLRK_.3, _ELGDHVTNLRK_.2, _QNYHQDSEAAINR_.3, _QNYHQDSEAAINR_.2, _[Acetyl (Protein N-term)]TTASTSQVR_.2, _[Acetyl (Protein N-term)]TTASTSQVR_.1, _TTASTSQVR_.2, _NVNQSLLELHK_.2, _NVNQSLLELHK_.3, _NVNQSLLELHK_.1, _MGAPESGLAEYLFDK_.2, _M[Oxidation (M)]GAPESGLAEYLFDK_.2, _MGAPESGLAEYLFDK_.3, _KMGAPESGLAEYLFDK_.3, _KM[Oxi…	45	14.1572	13.7343	13.3953	14.1521	13.5205	12.4011	12.8957	11.4722	13.7304	14.1006	12.4374	12.9842	13.951	12.7516	12.5001	14.1495	14.2152	13.8347	13.6176	13.275	13.6815	12.5078	12.8847	12.7615	13.1042	14.0537	13.1836	13.0229	13.6652	13.1146	12.4146	14.2765	13.5531	12.0343	13.3105	13.7292	12.5945	11.31	12.4513	13.7091	10.7376	12.1201	12.8227	11.8254	10.54
P12956	XRCC6	X-ray repair cross-complementing protein 6	_DIISIAEDEDLR_.2, _DSLIFLVDASK_.2, _LGSLVDEFK_.2, _KPGGFDISLFYR_.3, _KPGGFDISLFYR_.2, _FTVPMLK_.2, _ILELDQFK_.2, _ILELDQFK_.1, _IQVTPPGFQLVFLPFADDKR_.3, _DTGIFLDLMHLK_.3, _DTGIFLDLMHLK_.2, _DTGIFLDLM[Oxidation (M)]HLK_.3, _NIYVLQELDNPGAK_.2, _TFNTSTGGLLLPSDTK_.2, _TFNTSTGGLLLPSDTKR_.2, _TFNTSTGGLLLPSDTKR_.3, _ALKPPPIK_.2, _SDSFENPVLQQHFR_.3, _SDSFENPVLQQHFR_.2, _IISSDRDLLAVVFYGTEK_.3, _ELVYPPDYNP…	45	9.28957	8.69086	9.45952	9.26635	9.70352	8.80984	9.91919	9.17992	9.11287	9.14402	10.3664	9.35129	9.11633	9.47384	10.2302	8.51811	8.95677	9.4747	8.7955	9.14742	9.29667	9.50311	9.41617	9.90054	8.33306	9.31388	9.18873	8.5796	9.36607	7.97983	10.2032	9.26933	9.10921	11.0905	9.54239	11.1155	9.87536	9.61978	9.03329	8.36917		7.13744	7.6697	8.94521	9.05022
Q02750	MAP2K1	Dual specificity mitogen-activated protein kinase kinase 1	_LEAFLTQK_.2, _LEAFLTQK_.1, _VSIAVIK_.1, _VSIAVIK_.2, _LEELELDEQQR_.2, _DVKPSNILVNSR_.2, _DVKPSNILVNSR_.3, _LIHLEIKPAIR_.3, _LIHLEIKPAIR_.2, _VSHKPSGLVMAR_.2, _VSHKPSGLVMAR_.3, _VSHKPSGLVM[Oxidation (M)]AR_.3, _KLIHLEIKPAIR_.3, _KLIHLEIKPAIR_.2, _KLIHLEIKPAIR_.4, _KLEELELDEQQR_.2, _KLEELELDEQQR_.3, _ISELGAGNGGVVFK_.2, _QLMVHAFIK_.2, _IPEQILGK_.1, _IPEQILGK_.2, _LPSGVFSLEFQDFVNK_.2, _LPSGVFSLEFQDF…	45	8.2946	8.57308	9.6004	8.88352	10.3763	10.3754	9.99301	9.18667	9.14936	8.84674	8.1069	10.7464	10.1063	10.3434	9.83582	10.2057	8.65787	9.98273	9.73129	7.24376	9.1017	8.52161	9.39085	8.2268	9.07275	10.0554	9.35468	9.52791	10.0759	8.16549	9.28773	9.29713	8.38528	10.8834	10.7398	8.98108	8.86909	8.61206		9.49013		7.6665	8.78816	8.35992	8.75332
Q96CW1	AP2M1	AP-2 complex subunit mu	_DIILPFR_.2, _DIILPFR_.1, _SPVTNIAR_.2, _SPVTNIAR_.1, _SISFIPPDGEFELMR_.2, _SISFIPPDGEFELM[Oxidation (M)]R_.2, _NAVDAFR_.2, _NAVDAFR_.1, _SNIWLAAVTK_.2, _SNIWLAAVTK_.1, _TSFFHVK_.1, _TSFFHVK_.2, _SGIYETR_.2, _SGIYETR_.1, _SNFKPSLLAQK_.2, _VNVIHAR_.2, _WARPPISM[Oxidation (M)]NFEVPFAPSGLK_.3, _WARPPISMNFEVPFAPSGLK_.3, _WARPPISMNFEVPFAPSGLK_.2, _GEVLISR_.2, _GEVLISR_.1, _ASENAIVWK_.2, _TFITQQGIK_.2,…	45	13.3919	13.3599	13.5193	13.3313	13.7131	13.714	13.5858	14.024	13.8742	12.9482	13.3228	13.7343	13.2487	13.492	13.1217	13.5596	13.1124	13.2791	13.0155	14.1094	13.3967	13.3901	12.3048	13.7594	13.7523	12.74	13.8497	13.9026	13.7114	12.8679	13.3331	10.7264	12.2573	12.724	12.7016	12.3359	12.6196	11.7437	12.1625	12.6453	11.5336	11.4571	11.9448	11.8863	12.0945
Q99719	SEPTIN5	Septin-5	_ISQTVEILK_.2, _ISQTVEILK_.1, _KLLSAEER_.2, _MESPIPILPLPTPDAETEK_.3, _MESPIPILPLPTPDAETEK_.2, _M[Oxidation (M)]ESPIPILPLPTPDAETEK_.2, _M[Oxidation (M)]ESPIPILPLPTPDAETEK_.3, _ADC[Carbamidomethyl (C)]LVPSEIR_.2, _LLSAEER_.2, _ESAPFAVIGSNTVVEAK_.2, _ESAPFAVIGSNTVVEAK_.3, _STLVHSLFLTDLYK_.2, _STLVHSLFLTDLYK_.3, _GFDFTLMVAGESGLGK_.2, _ADC[Carbamidomethyl (C)]LVPSEIRK_.2, _ADC[Carbamidomethyl (C)]LVPS…	45	9.11205	10.3251	8.00085	9.27942	10.1163	10.0482	10.5734	10.96	9.86518	9.24288	7.55368	10.489	9.87559	10.1169	10.4991	9.48537	8.86181	10.2379	10.5031	7.49577	9.84261	9.85915	9.39134	10.2939	9.50322	10.5342	7.87451	10.2582	10.1954	8.06557	10.1253	8.15366	8.9269	7.78827	9.23906	8.7774	7.88688	8.43891	8.06185	8.75417		7.11802	7.57286	8.69024	8.51031
Q9UDY2	TJP2	Tight junction protein ZO-2	_LGNWLAVR_.2, _GFGIAVSGGR_.2, _EDAVLYLLEIPK_.2, _LQLVVLR_.2, _ETPQSLAFTR_.2, _TFLRPSPEDEAIYGPNTK_.2, _TFLRPSPEDEAIYGPNTK_.3, _VAAIVVK_.1, _LGSQIFVK_.2, _LGSQIFVK_.1, _LANELPDWFQTAK_.2, _HALLDVTPK_.2, _STGDIAGTVVPETNKEPR_.2, _STGDIAGTVVPETNKEPR_.3, _ANEEYGLR_.2, _RPVVLFGPIADIAMEK_.3, _RPVVLFGPIADIAM[Oxidation (M)]EK_.3, _RPVVLFGPIADIAMEK_.2, _GLDHDFGPSR_.2, _SFSPEER_.2, _MGATPTPFK_.2, _M[Oxidation…	45	9.44267	9.36727	10.1961	9.76878	8.93585	9.82546	7.32208	7.22369	8.64736	9.20906	6.52425	9.15077	8.58273	7.98151	8.8226	11.6621	9.68918	9.33158	9.5174	10.2819	9.68808	8.39127	8.25551	9.17478	8.50926	8.75714	9.59076	8.74804	8.35721	11.3912	9.08503	9.7056	10.2996	9.56932	10.7372	9.4508	8.58619	10.2112	8.6639	9.59038	10.6271	8.77846	9.87385	6.64367	9.21654
Q9UHD8	SEPTIN9	Septin-9	_VVNIVPVIAK_.2, _VVNIVPVIAK_.1, _ADTLTLEER_.2, _STLINTLFK_.2, _STLINTLFK_.1, _DITSSIHFEAYR_.2, _DITSSIHFEAYR_.3, _YLQEEVNINR_.2, _SVQPTSEER_.2, _VPEVPTAPATDAAPK_.2, _ITADLLSNGIDVYPQK_.2, _LEPKPQPPVAEATPR_.2, _LEPKPQPPVAEATPR_.3, _APVDFGYVGIDSILEQMR_.2, _APVDFGYVGIDSILEQMR_.3, _APVDFGYVGIDSILEQM[Oxidation (M)]R_.2, _RTELSIDISSK_.2, _SITHDIEEK_.2, _SITHDIEEK_.1, _SITHDIEEK_.3, _APVDFGYVGIDSILEQMRR_…	45	8.08448	10.0468	6.32411	8.62737	10.9624	10.9337	11.8201	9.87507	8.28602	9.62895	7.82544	10.1049	10.7161	10.7239	11.6533	10.244	7.99423	9.97207	9.58456	6.72417	9.14055	11.0493	11.5918	9.98316	7.38273	10.2043	7.17237	8.95138	10.6773	9.7471	10.7618	9.81641	10.111	6.33615	9.89771	9.57212	10.0549	11.1752	7.65247	8.26154	7.78659	9.58059	10.0291	11.0076	11.1539
Q9ULU8	CADPS	Calcium-dependent secretion activator 1	_DIVTPVPQEEVK_.2, _LDALQTFIR_.2, _LQLYVFVMR_.2, _HLQDLFAPLVVR_.3, _HLQDLFAPLVVR_.2, _TSEGSAGSAGLGGGGAGAGAGVGAGGGGGSGASSGGGAGGLQPSSR_.3, _TSEGSAGSAGLGGGGAGAGAGVGAGGGGGSGASSGGGAGGLQPSSR_.4, _LQGVLDSTLNSK_.2, _FVTILEGVLAK_.2, _VILHPTPNSPK_.2, _VILHPTPNSPK_.3, _ETVLSSWMAK_.2, _LQMADQIAR_.2, _LQM[Oxidation (M)]ADQIAR_.2, _HSQDVLR_.2, _AFFNAVK_.2, _AFFNAVK_.1, _KLEDTIR_.2, _VLLENQITHFR_.3, _VLLENQITHFR…	45	7.89152	8.08675	8.85752	8.4776	9.64709	9.15436	9.61217	7.9951	8.10353	8.71679	9.47332	9.75017	9.48491	7.57265	9.37114	8.58156	8.15682	9.362	9.001	9.84856	9.19154	9.61383	8.85623	8.05698	7.89661	8.97082	8.62165	7.85426	9.04282	7.08063	9.23545	7.31543	8.95795	8.78576	7.86884	8.78289	8.44596	8.63689	6.12302	8.14125	8.46826	7.17406	8.08097	9.1234	8.80738
O75390	CS	Citrate synthase, mitochondrial	_ALGFPLER_.2, _ALGFPLERPK_.2, _ALGFPLERPK_.3, _VVPGYGHAVLR_.2, _VVPGYGHAVLR_.3, _GLVYETSVLDPDEGIR_.2, _GLVYETSVLDPDEGIR_.3, _ALGVLAQLIWSR_.2, _ALGVLAQLIWSR_.3, _GFSIPEC[Carbamidomethyl (C)]QK_.2, _DILADLIPK_.2, _DILADLIPK_.1, _IVPNVLLEQGK_.2, _IVPNVLLEQGK_.1, _LPC[Carbamidomethyl (C)]VAAK_.2, _LPC[Carbamidomethyl (C)]VAAK_.1, _AYAQGISR_.2, _AYAQGISR_.1, _DYIWNTLNSGR_.2, _HLPNDPMFK_.2, _HLPNDPM[Ox…	44	13.7017	13.4352	12.3918	13.5263	14.1873	14.5716	14.2464	12.851	14.0038	13.4131	12.2558	14.3233	13.8048	14.2229	14.1748	13.5791	13.6366	14.003	13.778	13.0071	14.1792	14.6476	13.95	13.0814	13.5061	14.0336	13.3119	13.9173	14.1554	12.9848	14.4454	13.3928	13.5658	13.1171	13.2061	13.7618	14.1791	14.1088	12.4637	13.5424	10.8927	12.4724	13.1581	14.2504	13.5231
O75955	FLOT1	Flotillin-1	_SPPVMVAGGR_.2, _SPPVM[Oxidation (M)]VAGGR_.2, _VTGEVLDILTRLPESVER_.3, _VTGEVLDILTR_.2, _VTGEVLDILTR_.3, _GEAEAFAIGAR_.2, _GEAEAFAIGAR_.1, _VQVQVVER_.2, _VQVQVVER_.1, _LPESVER_.2, _LPESVER_.1, _ISLNTLTLNVK_.2, _AQQVAVQEQEIAR_.2, _AQQVAVQEQEIAR_.3, _MRGEAEAFAIGAR_.3, _M[Oxidation (M)]RGEAEAFAIGAR_.3, _MRGEAEAFAIGAR_.2, _M[Oxidation (M)]RGEAEAFAIGAR_.2, _VFVLPC[Carbamidomethyl (C)]IQQIQR_.2, _VFVLP…	44	11.4262	11.4319	10.1875	11.3743	11.3375	11.3342	11.9028	12.3697	10.896	11.4655	11.557	11.8879	12.3291	11.4107	11.1317	11.6196	9.94154	11.4966	10.7136	10.1237	12.0636	11.7236	11.2791	12.1274	9.94795	11.8146	10.5141	12.2745	11.8151	10.3782	10.775	10.5102	10.3834	10.0891	11.486	10.8587	10.4321	10.5298	9.67315	10.2439	10.1101	10.3822	10.5729	10.2085	10.6068
P07339	CTSD	Cathepsin D	_YYTVFDR_.2, _YYTVFDR_.1, _YYTVFDRDNNR_.2, _YYTVFDRDNNR_.3, _FDGILGMAYPR_.2, _FDGILGM[Oxidation (M)]AYPR_.2, _LVDQNIFSFYLSR_.2, _LVDQNIFSFYLSR_.3, _VGFAEAAR_.2, _VGFAEAAR_.1, _VSTLPAITLK_.2, _VSTLPAITLK_.1, _LSPEDYTLK_.2, _LSPEDYTLK_.1, _QVFGEATK_.2, _QVFGEATK_.1, _AIGAVPLIQGEYMIPC[Carbamidomethyl (C)]EK_.2, _AIGAVPLIQGEYM[Oxidation (M)]IPC[Carbamidomethyl (C)]EK_.2, _AIGAVPLIQGEYM[Oxidation (M)]…	44	10.9777	11.8744	10.5109	11.8567	12.1111	11.5343	12.5618	10.8925	11.3422	11.5289	10.9323	11.9544	11.985	12.0068	12.6756	10.9209	11.021	12.4118	12.0081	11.1521	11.699	11.9984	12.5141	10.2782	11.2612	12.8228	11.4592	11.456	11.5804	10.9097	11.6992	11.0988	12.4725	11.549	11.2582	11.5636	11.2863	12.054	10.9601	11.9944	10.3725	11.7762	11.7806	12.1186	12.2141
P16152	CBR1	Carbonyl reductase [NADPH] 1	_DVC[Carbamidomethyl (C)]TELLPLIKPQGR_.2, _DVC[Carbamidomethyl (C)]TELLPLIKPQGR_.3, _GIGLAIVR_.2, _GIGLAIVR_.1, _LFSGDVVLTAR_.2, _LFSGDVVLTAR_.1, _VVNVSSIMSVR_.2, _VVNVSSIM[Oxidation (M)]SVR_.2, _VVNVSSIMSVR_.1, _SETITEEELVGLMNK_.2, _SETITEEELVGLMNK_.3, _SETITEEELVGLM[Oxidation (M)]NK_.2, _EYGGLDVLVNNAGIAFK_.2, _EYGGLDVLVNNAGIAFK_.3, _[Acetyl (Protein N-term)]SSGIHVALVTGGNK_.2, _[Acetyl (Protein …	44	13.9216	13.4744	13.9821	14.2096	13.2902	13.8835	13.4032	12.9365	13.6111	14.0648	13.9682	13.1054	13.6227	13.759	14.262	12.8306	14.168	13.4537	13.3819	13.9123	13.9774	13.4318	14.0637	14.3665	13.1397	13.6651	13.5151	13.1244	13.2287	13.7409	13.5875	13.9925	13.5711	13.7408	13.5487	14.0101	12.5296	13.2174	13.85	13.6731	14.8324	14.5799	13.9329	13.7709	13.6101
P36871	PGM1	Phosphoglucomutase-1	_TAPTVIT_.1, _EAIQLIAR_.2, _QEATLVVGGDGR_.2, _LIFTDGSR_.2, _LIFTDGSR_.1, _LSGTGSAGATIR_.2, _SMPTSGALDR_.2, _SM[Oxidation (M)]PTSGALDR_.2, _ELLSGPNR_.2, _IAAANGIGR_.2, _SIFDFSALK_.2, _SIFDFSALK_.1, _YDYEEVEAEGANK_.2, _VDLGVLGK_.1, _VDLGVLGK_.2, _FKPFTVEIVDSVEAYATMLR_.3, _IALYETPTGWK_.2, _SIFDFSALKELLSGPNR_.3, _SIFDFSALKELLSGPNR_.2, _DLEALMFDR_.2, _DLEALM[Oxidation (M)]FDR_.2, _ADNFEYSDPVDGSISR_.2,…	44	11.3147	9.89673	11.6653	10.2888	11.0092	11.383	11.1938	10.7656	11.2675	11.2759	12.3875	11.3607	11.632	11.0515	11.3465	11.7961	10.8439	10.5992	9.98847	11.9236	10.6245	10.9799	11.2788	11.5711	10.8702	10.9889	12.4401	10.9893	11.1951	10.6663	11.3036	12.2705	10.9142	13.1266	10.8287	12.0086	11.6301	11.6568	11.8434	11.5181	12.3271	12.6273	11.9692	11.992	11.8957
P55084	HADHB	Trifunctional enzyme subunit beta, mitochondrial	_NVVVVDGVR_.2, _NVVVVDGVR_.1, _LAAAFAVSR_.2, _LAAAFAVSR_.1, _VGLPPLEK_.2, _EAALGAGFSDK_.2, _EAALGAGFSDK_.1, _TLAKPNIR_.2, _LVMAAANR_.2, _LVM[Oxidation (M)]AAANR_.2, _TPFLLSGTSYK_.2, _TPFLLSGTSYK_.1, _DQLLLGPTYATPK_.2, _AALTGLLHR_.2, _AALTGLLHR_.1, _LEQDEYALR_.2, _LEQDEYALR_.1, _EVVDYIIFGTVIQEVK_.3, _EVVDYIIFGTVIQEVK_.2, _AQDEGLLSDVVPFK_.2, _DLMPHDLAR_.2, _DLM[Oxidation (M)]PHDLAR_.2, _DLMPHDLAR_.…	44	11.5119	11.4322	10.7704	11.0139	11.4414	12.0126	11.78	10.1349	11.0204	10.7511	9.87509	11.0995	10.8709	12.3192	11.8116	9.71767	11.4209	11.6775	11.9578	11.099	11.3645	11.6303	11.9981	8.92924	11.3098	11.4866	10.7462	11.0586	11.3745	12.6932	11.8519	11.9478	11.9525	10.4838	11.5538	12.1464	12.3435	12.5699	10.8266	12.9793	10.0204	11.9368	12.3059	13.4208	12.0148
P80723	BASP1	Brain acid soluble protein 1	_ESEPQAAAEPAEAK_.2, _TEAPAAPAAQETK_.2, _AAEAAAAPAESAAPAAGEEPSK_.2, _AAEAAAAPAESAAPAAGEEPSK_.3, _AAEAAAAPAESAAPAAGEEPSKEEGEPK_.3, _AAEAAAAPAESAAPAAGEEPSKEEGEPK_.2, _AAEAAAAPAESAAPAAGEEPSKEEGEPK_.4, _AEGAATEEEGTPK_.2, _AEGAATEEEGTPK_.1, _APEQEQAAPGPAAGGEAPK_.2, _APEQEQAAPGPAAGGEAPK_.3, _ETPAATEAPSSTPK_.2, _ETPAATEAPSSTPK_.1, _ETPAATEAPSSTPK_.3, _SDGAPASDSKPGSSEAAPSSK_.3, _SDGAPASDSKPGSSEAAPSSK_.2, …	44	6.77799	6.11282	6.38421	5.69286	8.591	8.07419	8.05401	6.92897	7.80994	8.33868	6.53415	6.42848	10.26	7.68674	7.84728	9.25131	6.95056	6.19867	6.41656	6.16661	6.19926	10.0284	6.90575	9.24954	6.2439	6.60647	6.53019	5.78014	9.67726	5.97512	7.04844	4.80872	3.49489	4.68346	5.71442	5.38304	8.61711	4.75755	5.91091	6.24849		5.54861	5.16236	7.06437	6.74033
Q15323	KRT31	Keratin, type I cuticular Ha1	_QLVESDINGLR_.2, _TVNALEIELQAQHNLR_.3, _TVNALEIELQAQHNLR_.2, _LASYLEK_.2, _LASYLEK_.1, _EVEQWFTTQTEELNK_.2, _LVVQIDNAK_.2, _LVVQIDNAK_.1, _TIEELQQK_.2, _TIEELQQK_.1, _TVNALEIELQAQHNLRDSLENTLTESEAR_.3, _TVNALEIELQAQHNLRDSLENTLTESEAR_.4, _DSLENTLTESEAR_.2, _ETMQFLNDR_.2, _ETM[Oxidation (M)]QFLNDR_.2, _ETMQFLNDR_.1, _SDLEAQVESLK_.2, _QNQEYQVLLDVR_.2, _QNQEYQVLLDVR_.3, _LNVEVDAAPTVDLNR_.2, _LNVEVDAAP…	44	11.1699	10.3342	11.9384	10.7069	10.607	9.44111	10.2657	11.4009	11.1755	10.5964	13.3331	10.0913	8.04897	5.61055	11.1295	10.16	11.2153	9.32654	8.05584	10.4486	11.3036	9.47549	9.7446	9.31828	10.2642	9.56049		9.08674	9.77596	14.0721	11.1043	11.8959	10.7599	11.4514	12.1482	10.2327	11.2284	11.2976	13.1905	13.8825	11.6389	10.287	9.46446		9.62862
Q6S8J3	POTEE	POTE ankyrin domain family member E	_AVFPSIVGR_.2, _AVFPSIVGR_.1, _SYELPDGQVITIGNER_.2, _SYELPDGQVITIGNER_.3, _AGFAGDDAPR_.2, _AGFAGDDAPR_.1, _QEYDESGPSIVHR_.3, _QEYDESGPSIVHR_.2, _ELPDYLM[Oxidation (M)]KILTER_.2, _ELPDYLMKILTER_.2, _ELPDYLM[Oxidation (M)]KILTER_.3, _AVFPSIVGRPR_.2, _AVFPSIVGRPR_.3, _AVFPSIVGRPR_.1, _VAPEEHPILLTEAPLNPKANR_.3, _VAPEEHPILLTEAPLNPK_.2, _VAPEEHPILLTEAPLNPK_.3, _GILTLKYPM[Oxidation (M)]EHGIITNWDDMEK_.4,…	44	16.8442	16.7277	16.7866	17.0017	17.7627	16.0997	17.5475	16.7622	17.3844	17.8414	18.0416	17.9329	18.0754	16.9727	17.381	18.2436	17.0225	17.5208	16.7876	17.1426	17.2164	16.7149	17.2418	16.7186	15.6889	18.0193	17.6672	16.757	17.2875	15.9064	16.7398	17.0251	16.2934	16.9406	15.7441	17.123	15.6001	16.3786	15.7346	16.456	16.0491	17.1912	16.7854	16.2083	16.6178
Q9BUF5	TUBB6	Tubulin beta-6 chain	_YLTVATVFR_.2, _YLTVATVFR_.1, _IREEFPDR_.3, _IREEFPDR_.2, _GHYTEGAELVDAVLDVVR_.3, _GHYTEGAELVDAVLDVVR_.2, _VAVC[Carbamidomethyl (C)]DIPPR_.2, _M[Oxidation (M)]ASTFIGNSTAIQELFK_.2, _MASTFIGNSTAIQELFK_.2, _MASTFIGNSTAIQELFK_.3, _M[Oxidation (M)]ASTFIGNSTAIQELFK_.3, _IM[Oxidation (M)]NTFSVMPSPK_.2, _IMNTFSVMPSPK_.2, _IMNTFSVM[Oxidation (M)]PSPK_.2, _IM[Oxidation (M)]NTFSVM[Oxidation (M)]PSPK_.2, _IM…	44	15.5372	15.528	15.826	15.6917	15.6419	15.3438	15.2095	14.4309	15.4817	15.1437	15.478	15.3395	16.853	15.8867	15.0269	15.3883	15.5163	15.4103	15.0423	15.7676	15.6085	16.0524	14.769	14.6106	15.141	14.8239	15.7408	15.6219	16.7027	15.3219	14.886	15.6577	15.1309	14.1096	15.5488	15.6838	14.4591	14.4262	14.7948	15.4485	14.7236	14.0827	15.1299	15.9561	14.837
Q9UDT6	CLIP2	CAP-Gly domain-containing linker protein 2	_VLLLEANR_.2, _VLQLEEELTLR_.2, _LEAELETVSR_.2, _IGELEQSLLLEK_.2, _SGLLTETSSR_.2, _LQEAQEELAGLQR_.2, _AAEVGDDFLGDFVVGER_.2, _FGLFAPIHK_.2, _TSTGSASSSAAVAASSK_.2, _RLEAELETVSR_.2, _LLVAENR_.2, _THDASGQLVLISQELLR_.3, _LQHQLMSTEDALR_.3, _LQHQLMSTEDALR_.2, _QSSGPSSSPAAAAAPEKPGPK_.3, _GEWC[Carbamidomethyl (C)]GVELDEPLGK_.2, _VDLSNQLEEER_.2, _YFEC[Carbamidomethyl (C)]PALQGIFTRPSK_.3, _LLVESVR_.2, _IGFPS…	44	10.8246	10.245	10.3873	10.5897	10.5157	9.1464	9.77071	9.56992	10.8724	10.2976	10.4143	10.3082	10.0359	9.39152	9.76065	9.58909	11.0474	10.2913	9.53949	10.4082	10.7419	9.48665	9.90233	9.60996	9.53912	9.90589	9.79492	10.2198	10.2004	8.5552	9.52225	10.9082	10.0184	9.25393	10.0848	10.2841	8.88111	9.03176	9.6497	10.1222	10.6266	9.76373	9.64133	9.64626	9.83046
O15075	DCLK1	Serine/threonine-protein kinase DCLK1	_GIVYAISPDR_.2, _SPSPSPTSPGSLR_.2, _TLSDNVNLPQGVR_.2, _TIYTIDGLK_.2, _GGDLFDAITSTNK_.2, _SFEALLADLTR_.2, _SFEALLADLTR_.3, _SFEALLADLTR_.1, _TLQTLSSEK_.2, _TIGDGNFAVVK_.2, _TAHSFEQVLTDITDAIK_.3, _TAHSFEQVLTDITDAIK_.2, _GIVYAISPDRFR_.3, _YQDDFLLDESEC[Carbamidomethyl (C)]R_.2, _DASGMLYNLASAIK_.2, _DASGMLYNLASAIK_.3, _YLHSLNIVHR_.2, _YLHSLNIVHR_.3, _AVSSLATAK_.1, _AVSSLATAK_.2, _SPSPSPTSPGSLRK_.2, _S…	43	10.9633	11.1498	11.4122	11.0121	11.1906	10.2611	10.3306	11.9457	11.4172	11.2806	11.7575	11.4753	11.4809	10.5827	10.2307	10.679	10.9505	10.9501	10.5759	11.4019	11.1184	11.4071	9.90853	11.4064	10.3245	10.89	11.6154	11.0901	11.0947	10.6159	9.88789	10.9091	8.76145	9.70966	9.22857	9.11979	9.23852	8.92287	11.2119	9.92723	9.31423	11.1927	10.4682	9.75941	9.39859
O43491	EPB41L2	Band 4.1-like protein 2	_EISPGSGPGEIR_.2, _NLPWLFTFNVK_.2, _LVSPEQPPK_.2, _YFLC[Carbamidomethyl (C)]LQLR_.2, _FYPPDPSQLTEDITR_.2, _EVPIVQTETK_.2, _[Acetyl (Protein N-term)]TTEVGSVSEVKK_.2, _[Acetyl (Protein N-term)]TTEVGSVSEVK_.2, _[Acetyl (Protein N-term)]TTEVGSVSEVK_.1, _SLDGAPIGVMDQSLMK_.2, _VRPAELEQFESTIGFK_.3, _VRPAELEQFESTIGFK_.2, _QASTLIDRPAPHFER_.3, _QASTLIDRPAPHFER_.4, _EPTQAVVEEQVLDKEEPLPEEQR_.3, _EQHPDMSVTR_.…	43	8.42614	7.68498	8.05198	8.45826	9.1204	8.16616	9.14008	7.46696	8.3234	9.25308	7.58185	8.42455	10.3907	9.22549	8.90817	8.65537	8.65099	8.78214	8.14559	7.80223	8.77206	9.30931	9.39084	8.91411	12.2575	7.13072	7.87564	8.55637	10.1501	8.01499	9.34144	8.04667	7.95212	7.75933	8.21173	8.98347	8.94288	9.49481	6.42984	9.01551	12.5651	8.23658	9.62535	8.7238	8.85436
O60641	SNAP91	Clathrin coat assembly protein AP180	_NTLFNLSNFLDK_.2, _QMAFDFAR_.2, _QM[Oxidation (M)]AFDFAR_.2, _QMAFDFAR_.1, _ATNSSWVVVFK_.2, _FIQYLASR_.2, _FIQYLASR_.1, _[Acetyl (Protein N-term)]SGQTLTDR_.2, _[Acetyl (Protein N-term)]SGQTLTDR_.1, _IAAAQYSVTGSAVAR_.2, _IAAAQYSVTGSAVAR_.3, _SGSHGYDMSTFIR_.3, _SGSHGYDMSTFIR_.2, _SGSHGYDM[Oxidation (M)]STFIR_.3, _DALEIYK_.1, _DALEIYK_.2, _DPLADLNIKDFL_.2, _ATTHEVMGPK_.2, _ALGSDLDSSLASLVGNLGISGTTTK_…	43	11.8987	11.8119	13.3589	11.4997	11.74	10.5736	10.5436	11.9942	12.5124	11.7748	13.8113	12.0666	11.6781	11.0043	10.0554	12.0241	11.8433	11.7107	11.8215	13.5022	11.7986	10.5614	9.64194	11.5565	11.9824	11.9365	12.3635	12.1201	11.6279	9.7643	10.1183	11.1528	10.7185	11.3942	11.0093	10.7455	9.45247	10.8923	11.0958	10.4639	11.8856	11.7664	9.80993	9.62868	10.7059
P00352	ALDH1A1	Retinal dehydrogenase 1	_[Acetyl (Protein N-term)]SSSGTPDLPVLLTDLK_.2, _IFVEESIYDEFVR_.2, _IFVEESIYDEFVR_.3, _TIPIDGNFFTYTR_.2, _TIPIDGNFFTYTR_.3, _YILGNPLTPGVTQGPQIDKEQYDK_.3, _QAFQIGSPWR_.2, _QAFQIGSPWR_.1, _SLDDVIKR_.2, _ANNTFYGLSAGVFTK_.2, _VAFTGSTEVGK_.2, _ELGEYGFHEYTEVK_.2, _ELGEYGFHEYTEVK_.3, _IFVEESIYDEFVRR_.3, _IFVEESIYDEFVRR_.2, _LYSNAYLNDLAGC[Carbamidomethyl (C)]IK_.2, _ILDLIESGK_.2, _EEIFGPVQQIMK_.2, _SLDDVI…	43	11.0973	11.5303	11.5663	11.6778	11.2593	10.7149	9.62443	10.7939	10.8211	10.5217	10.6909	10.1391	10.0198	10.3843	9.49973	9.93844	12.6529	10.5245	9.9874	12.2679	10.3426	10.2014	9.70952	12.2378	11.2828	9.82713	11.2448	10.3362	9.09037	10.6829	10.2056	12.5567	13.7613	13.7215	13.3111	12.0106	12.6818	12.7504	12.1385	11.846	12.263	11.8576	11.5729	10.9607	11.0972
P01860	IGHG3	Immunoglobulin heavy constant gamma 3	_ALPAPIEK_.1, _ALPAPIEK_.2, _SC[Carbamidomethyl (C)]DTPPPC[Carbamidomethyl (C)]PR_.2, _DTLM[Oxidation (M)]ISR_.2, _DTLMISR_.2, _DTLMISR_.1, _DTLM[Oxidation (M)]ISR_.1, _STSGGTAALGC[Carbamidomethyl (C)]LVK_.2, _STSGGTAALGC[Carbamidomethyl (C)]LVK_.1, _EPQVYTLPPSR_.2, _EPQVYTLPPSR_.3, _EPQVYTLPPSR_.1, _NQVSLTC[Carbamidomethyl (C)]LVK_.2, _NQVSLTC[Carbamidomethyl (C)]LVK_.1, _LTVDKSR_.2, _GPSVFPLAPC…	43	9.34338	11.6573	9.80938	9.96646	9.8004	11.4209	11.6688	11.1277	9.81088	10.6768	11.3474	10.0959	10.4126	11.3534	12.0183	11.0257	9.21752	9.52762	12.3351	10.0998	10.018	11.101	12.0732	11.238	10.0848	11.5786	9.37882	11.0144	10.6647	10.8667	12.0229	9.47614	12.0613	9.39783	10.0875	9.04805	11.6392	11.5899	10.7874	12.4733	10.1079	9.7903	10.7798	11.0634	12.1681
P02042	HBD	Hemoglobin subunit delta	_LHVDPENFR_.2, _LHVDPENFR_.3, _LLVVYPWTQR_.2, _LLVVYPWTQR_.3, _LLVVYPWTQR_.1, _VVAGVANALAHK_.2, _VVAGVANALAHK_.3, _VVAGVANALAHK_.1, _FFESFGDLSSPDAVMGNPK_.3, _FFESFGDLSSPDAVMGNPK_.2, _FFESFGDLSSPDAVM[Oxidation (M)]GNPK_.2, _FFESFGDLSSPDAVM[Oxidation (M)]GNPK_.3, _VNVDAVGGEALGR_.2, _VNVDAVGGEALGR_.3, _VNVDAVGGEALGR_.1, _LLGNVLVC[Carbamidomethyl (C)]VLAR_.2, _LLGNVLVC[Carbamidomethyl (C)]VLAR_.3, _V…	43	15.8185	17.6331	14.2171	16.1581	16.9121	15.4048	14.7502	17.8456	16.5099	14.8179	15.053	17.4365	17.485	14.9016	14.4908	17.6142	16.2565	16.638	18.2263	15.3207	16.0583	14.888	15.2394	15.1992	19.1722	18.5035	15.1953	18.3161	17.9982	14.8263	16.3836	15.8585	17.5903	14.3187	16.5047	16.4513	14.808	15.5123	16.6276	17.0487	18.4783	17.3519	18.1543	15.0232	16.387
P09417	QDPR	Dihydropteridine reductase	_[Acetyl (Protein N-term)]AAAAAAGEAR_.2, _[Acetyl (Protein N-term)]AAAAAAGEAR_.1, _TELTPAYF_.1, _TELTPAYF_.2, _EGGLLTLAGAK_.2, _EGGLLTLAGAK_.1, _NRPSSGSLIQVVTTEGR_.3, _NRPSSGSLIQVVTTEGR_.2, _VLVYGGR_.2, _VLVYGGR_.1, _RVLVYGGR_.2, _AALDGTPGMIGYGMAK_.2, _AALDGTPGM[Oxidation (M)]IGYGMAK_.2, _AALDGTPGMIGYGM[Oxidation (M)]AK_.2, _AALDGTPGM[Oxidation (M)]IGYGM[Oxidation (M)]AK_.2, _[Acetyl (Protein N-t…	43	13.5631	12.6117	14.2567	14.2488	11.8494	13.1732	12.6832	13.011	13.2856	13.0611	13.7117	12.9831	13.3641	13.1271	12.5759	12.6882	13.6161	12.2688	12.1774	14.1328	13.627	13.4936	13.0955	14.7183	13.1756	12.7648	13.8688	12.9893	13.6815	13.4503	12.7955	14.3118	13.0702	12.6003	13.4425	12.6476	12.5163	12.3144	13.8254	13.2789	14.3108	12.8872	13.2077	14.0392	12.2415
P45974	USP5	Ubiquitin carboxyl-terminal hydrolase 5	_DGLGGLPDIVR_.2, _VTSAVEALLSADSASR_.2, _VTSAVEALLSADSASR_.3, _SSENPNEVFR_.2, _DLGYIYFYQR_.2, _FASFPDYLVIQIK_.2, _ETGYPLAVK_.2, _ETGYPLAVK_.1, _IVILPDYLEIAR_.2, _IVILPDYLEIAR_.3, _MALPELVR_.2, _M[Oxidation (M)]ALPELVR_.2, _QQDAQEFFLHLINMVER_.3, _EEDPATGTGDPPR_.2, _DRVTSAVEALLSADSASR_.3, _DRVTSAVEALLSADSASR_.2, _GTGLQPGEEELPDIAPPLVTPDEPK_.3, _GTGLQPGEEELPDIAPPLVTPDEPK_.2, _SAADSISESVPVGPK_.2, _SAAD…	43	11.3848	11.249	11.6068	11.6003	11.4012	10.7718	11.1098	11.4267	11.702	11.1719	11.9348	11.8658	11.1525	10.8979	11.389	11.1967	11.4422	11.2083	10.993	11.8176	11.5479	10.7146	10.9255	10.7557	10.6555	11.1223	11.9441	11.2914	10.9752	10.9145	10.8924	11.1173	11.3401	10.7554	10.9108	10.7881	9.97999	10.3105	10.3084	11.1023	10.2771	10.3497	10.7488	10.4427	10.5651
P50991	CCT4	T-complex protein 1 subunit delta	_VIDPATATSVDLR_.2, _ALIAGGGAPEIELALR_.2, _ALIAGGGAPEIELALR_.3, _LVIEEAER_.2, _IDDVVNTR_.2, _MLVELSK_.2, _MLVELSK_.1, _ETLLNSATTSLNSK_.2, _TVTIVVR_.2, _TVTIVVR_.1, _AYILNLVK_.2, _AYILNLVK_.1, _FSNISAAK_.2, _FSNISAAK_.1, _AFADAMEVIPSTLAENAGLNPISTVTELR_.3, _AFADAMEVIPSTLAENAGLNPISTVTELR_.4, _AFADAM[Oxidation (M)]EVIPSTLAENAGLNPISTVTELR_.3, _DALSDLALHFLNK_.3, _DALSDLALHFLNK_.2, _TLSGMESYC[Carbamidome…	43	11.5086	11.3613	11.0139	11.3069	11.8783	11.8772	12.1814	13.2787	11.3706	11.63	10.8165	11.4831	11.5134	12.0372	12.2553	10.93	11.6294	11.768	11.222	11.1092	11.7056	11.9782	11.8197	13.3985	11.1494	11.3373	10.6693	11.466	11.5537	11.1934	11.5252	11.475	11.0758	10.7209	12.0575	11.7716	11.8099	11.5732	10.5429	11.353	10.2713	10.6027	11.0691	12.4654	11.1382
P54289	CACNA2D1	Voltage-dependent calcium channel subunit alpha-2/delta-1	_FVVTDGGITR_.2, _FFGEIDPSLMR_.2, _FFGEIDPSLM[Oxidation (M)]R_.2, _INTQEYLDVLGR_.2, _IDLYDVR_.2, _IKPVFIEDANFGR_.2, _IKPVFIEDANFGR_.3, _GYYYEIPSIGAIR_.2, _AKLEETITQAR_.2, _AKLEETITQAR_.3, _YQDLYTVEPNNAR_.2, _IIMLFTDGGEER_.2, _IIM[Oxidation (M)]LFTDGGEER_.2, _YYPASPWVDNSR_.2, _TPNNPSC[Carbamidomethyl (C)]NADLINR_.2, _TPNNPSC[Carbamidomethyl (C)]NADLINR_.3, _QLVEIAAR_.2, _EEDPSLLWQVFGSATGLAR_.3, _EE…	43	11.8212	12.4409	11.6626	12.3593	12.0626	12.7612	12.1909	12.2271	12.2746	12.7448	11.9104	12.5161	12.0921	12.5005	11.8533	12.6075	11.8545	12.1683	11.813	11.5354	12.3346	12.3401	11.6014	12.188	11.4909	12.2544	11.7161	12.3108	12.1563	11.6013	11.9026	11.0941	11.5569	10.8578	11.3344	11.2287	10.9704	10.5438	11.1848	12.0293	11.3027	10.394	10.7771	11.1107	10.6988
P61981	YWHAG	14-3-3 protein gamma	_[Acetyl (Protein N-term)]VDREQLVQK_.2, _YLAEVATGEK_.2, _YLAEVATGEK_.1, _YLAEVATGEKR_.2, _YLAEVATGEKR_.3, _ATVVESSEK_.2, _ATVVESSEK_.1, _NVTELNEPLSNEER_.2, _NVTELNEPLSNEER_.3, _[Acetyl (Protein N-term)]VDREQLVQKAR_.3, _[Acetyl (Protein N-term)]VDREQLVQKAR_.2, _EHM[Oxidation (M)]QPTHPIR_.3, _EHMQPTHPIR_.2, _EHMQPTHPIR_.3, _EHM[Oxidation (M)]QPTHPIR_.2, _DNLTLWTSDQQDDDGGEGNN_.3, _DNLTLWTSDQQDDDGGEG…	43	11.7119	11.6143	10.5131	11.4045	11.5834	10.6659	10.839	11.7116	12.0492	11.4408	10.3617	11.5811	11.5853	10.4654	10.7411	11.2674	11.2921	10.8519	11.2632	10.4945	11.4358	10.982	10.0433	11.7864	11.7638	10.6528	10.8096	12.1598	12.0052	9.97921	10.3976	10.2224	10.9103	9.31965	11.1397	10.2508	10.2824	9.32703	11.3459	11.4083	11.801	9.62729	10.295	13.876	10.6822
Q13367	AP3B2	AP-3 complex subunit beta-2	_VAGEGLAVDYTFSR_.2, _QLIVPSEQGGALSR_.2, _GLKDPNQLIR_.2, _IVAMIAR_.2, _VPIIVPIMMLAIK_.2, _LVYVYLVR_.2, _DPNQLIR_.2, _GAGSEETAAAAAPSR_.2, _EFQTYIR_.2, _AEVGVIAK_.1, _AEVGVIAK_.2, _LLTQYVLSLAK_.2, _NTKPLLQSR_.2, _NTKPLLQSR_.3, _PAPVLESSFK_.2, _LEVLTNLANETNIPTVLR_.2, _LEVLTNLANETNIPTVLR_.3, _LMLPDTC[Carbamidomethyl (C)]R_.2, _NASDLFPAVVK_.2, _LTDNIQVPMAR_.2, _ASILWLIGEYC[Carbamidomethyl (C)]EHVPR_.3,…	43	11.2854	11.0745	11.2979	11.1867	11.2087	10.5799	10.1701	12.3294	11.9368	11.0575	11.6662	11.6151	10.8976	10.2922	10.4587	10.4428	11.3466	10.5789	10.6701	11.1973	11.4505	11.5941	9.67842	11.8279	10.5884	10.4883	11.7416	11.3535	10.716	11.5235	12.3979	11.6889	10.4077	10.7686	10.9193	10.1828	9.6049	12.8588	9.89395	11.2282	10.1974	11.2293	9.06743	9.5529	11.46
Q13509	TUBB3	Tubulin beta-3 chain	_LHFFMPGFAPLTAR_.2, _LHFFM[Oxidation (M)]PGFAPLTAR_.3, _LHFFMPGFAPLTAR_.3, _LHFFM[Oxidation (M)]PGFAPLTAR_.2, _ISVYYNEASSHK_.2, _ISVYYNEASSHK_.3, _GRM[Oxidation (M)]SM[Oxidation (M)]KEVDEQMLAIQSK_.3, _MSSTFIGNSTAIQELFK_.2, _M[Oxidation (M)]SSTFIGNSTAIQELFK_.2, _MSSTFIGNSTAIQELFK_.3, _M[Oxidation (M)]SSTFIGNSTAIQELFK_.3, _VREEYPDR_.2, _VREEYPDR_.3, _FWEVISDEHGIDPSGNYVGDSDLQLER_.3, _FWEVISDEHGIDPSG…	43	11.3532	12.3379	11.456	12.6198	12.7192	13.9017	12.532	12.4683	11.7366	12.3627	10.393	12.0776	12.7579	13.1676	12.512	13.3369	11.694	12.7292	11.6803	11.3835	12.5234	13.2963	12.2981	13.2726	11.2272	11.7565	10.9626	12.4978	13.0135	13.0082	12.6047	12.0537	12.3727	9.40519	12.3175	12.6451	12.7075	11.5677	11.1733	12.6622	10.6386	11.6285	12.7605	13.5397	11.9464
Q16531	DDB1	DNA damage-binding protein 1	_SVLLLAYKPMEGNFEEIAR_.3, _TVPLYESPR_.2, _GDFILVGDLMR_.2, _IAVMELFR_.2, _VVEELTR_.2, _LFMLLLEK_.2, _EMLGGEIIPR_.2, _IGRPSETGIIGIIDPEC[Carbamidomethyl (C)]R_.3, _IGRPSETGIIGIIDPEC[Carbamidomethyl (C)]R_.2, _LYDGLFK_.2, _DLLFILTAK_.2, _YLLGDMEGR_.2, _YLLGDM[Oxidation (M)]EGR_.2, _IAVMELFRPK_.3, _IAVMELFRPK_.2, _KTEPATGFIDGDLIESFLDISRPK_.4, _KTEPATGFIDGDLIESFLDISRPK_.3, _IEVQDTSGGTTALRPSASTQALSSSVSSS…	43	9.36648	12.3251	11.1924	11.2306	12.2494	11.5461	8.80084	10.8226	12.9299	11.4691	8.78449	11.3842	12.1578	13.7725	13.9613	14.2763	12.8593	13.6872	9.40922	11.0405	10.7943	12.5059	8.73726	11.7563	13.2825	9.94107	9.48604	12.092	11.9966	11.054	13.1208	13.6332	12.2652	9.09602	11.2418	11.8874	8.70406	9.49648	12.7483	9.51911	9.76607	10.5781	8.24867	12.3906	13.9292
Q9BYB0	SHANK3	SH3 and multiple ankyrin repeat domains protein 3	_AALAVGSPGPGGGSFAR_.2, _LLGTGPTAGR_.2, _ITPAEISSLFER_.2, _GSLASPAFSPR_.2, _SPSPSPLPSPASGPGPGAPGPR_.2, _SPSPSPLPSPASGPGPGAPGPR_.3, _APSTTLTLR_.2, _LAGPSGLASPR_.2, _RAPSPVKPASLER_.3, _SMTAELEELASIR_.2, _LGAGAAGLYEPGAALGPLPYPER_.3, _LGAGAAGLYEPGAALGPLPYPER_.2, _VEGLGAGAGGAGRPFGLTPPTILK_.3, _LFSSLGELSSISAQR_.2, _LFSSLGELSSISAQR_.3, _RITPAEISSLFER_.3, _SPAWIPVPAR_.2, _SRSPSPSPLPSPASGPGPGAPGPR_.3, _LGG…	43	10.6165	10.4065	11.1533	9.69958	11.1127	8.97988	9.66208	11.7361	11.5184	10.7489	11.1908	11.2885	11.5765	9.3861	9.53847	9.71842	10.4675	10.6178	10.0744	10.9655	10.3298	10.3445	8.26196	11.1273	11.0532	9.74909	11.4482	11.3404	11.4819	11.1181	9.15231	8.13591	6.88325	9.59135	8.90094	9.26565	7.38455	7.09658	8.50437				7.7876	10.164
Q9C040	TRIM2	Tripartite motif-containing protein 2	_EGDFTLSLR_.2, _ENPIEDDLIFR_.2, _LYDQHIR_.2, _[Acetyl (Protein N-term)]ASEGTNIPSPVVR_.2, _QTIIGQPMSVTITTK_.2, _QTIIGQPM[Oxidation (M)]SVTITTK_.2, _SADVSPTTEGVK_.2, _ENDQLDFIVETEGLK_.2, _SPGQLQR_.2, _VFNQEGEFMLK_.2, _LNELADQDFPLHPR_.3, _LNELADQDFPLHPR_.2, _ENDQLDFIVETEGLKK_.3, _ENDQLDFIVETEGLKK_.2, _ASIVDDIHSTFDELQK_.3, _ASIVDDIHSTFDELQK_.2, _RKENPIEDDLIFR_.3, _RKENPIEDDLIFR_.2, _VLPC[Carbamidomet…	43	9.67192	10.291	9.99444	10.7572	10.88	10.5521	10.9768	10.4675	9.90098	10.6424	9.21323	10.3013	10.75	10.7191	10.8251	8.91732	9.98472	10.6397	9.40916	10.7385	10.6724	11.2253	10.821	10.063	9.90959	10.3666	9.71282	10.496	10.4691	11.555	10.7456	9.30789	10.019	9.58628	10.6676	10.5183	10.532	10.2726	9.03648	10.3128		9.4786	8.86955	10.4751	9.78353
Q9GZV7	HAPLN2	Hyaluronan and proteoglycan link protein 2	_LDASLVIAGVR_.2, _FSGLDQC[Carbamidomethyl (C)]DGGWLADGSVR_.2, _FSGLDQC[Carbamidomethyl (C)]DGGWLADGSVR_.3, _DRYDAFC[Carbamidomethyl (C)]FTSALAGQVFFVPGR_.3, _YPVLTAR_.2, _YPVLTAR_.1, _GATATLPC[Carbamidomethyl (C)]VLGTTPPSYK_.2, _GATATLPC[Carbamidomethyl (C)]VLGTTPPSYK_.3, _FPITTPR_.2, _FPITTPR_.1, _VGHLYAAWK_.2, _VGHLYAAWK_.1, _GYGPLGGR_.2, _GYGPLGGR_.1, _FPITTPRPR_.2, _FPITTPRPR_.3, _FPITTPRPR_.1…	43	13.4438	12.6967	14.5255	14.766	13.5887	14.3389	12.6431	11.8601	12.6739	14.3482	14.0946	12.3879	12.6671	14.5592	14.0617	14.2037	14.3513	13.3374	12.4425	15.1104	14.0097	13.9423	14.8348	14.659	12.8117	12.8067	13.6277	13.1693	13.0284	14.6686	13.3094	15.0575	13.4036	13.6349	12.9865	15.3546	14.7947	13.9809	15.4253	14.6659	16.7681	14.2968	14.8464	16.3216	14.8285
Q9H115	NAPB	Beta-soluble NSF attachment protein	_GLFGGNTR_.2, _GLFGGNTR_.1, _EAVQLMAEAEKR_.2, _EAVQLMAEAEKR_.3, _EAVQLM[Oxidation (M)]AEAEKR_.3, _YEEMFPAFTDSR_.2, _YEEM[Oxidation (M)]FPAFTDSR_.2, _VAAYAAQLEQYQK_.2, _IEEAC[Carbamidomethyl (C)]EMYTR_.2, _IEEAC[Carbamidomethyl (C)]EM[Oxidation (M)]YTR_.2, _ASHSFLR_.2, _ASHSFLR_.1, _HHITIAEIYETELVDIEK_.3, _HHITIAEIYETELVDIEK_.4, _HHITIAEIYETELVDIEK_.2, _NWSAAGNAFC[Carbamidomethyl (C)]QAAK_.2, _HDS…	43	11.9167	12.281	11.4752	11.559	11.4954	11.8116	11.0511	11.5169	12.5591	12.1652	11.448	12.113	10.0049	11.8327	10.737	11.3188	12.0747	11.7421	12.4042	11.6473	11.8834	9.8056	11.011	10.9515	12.5714	11.9601	11.9364	12.19	10.109	11.4528	10.5468	10.1348	10.5056	10.3134	11.435	9.49951	11.4483	10.4862	11.8495	11.6775	11.2483	10.0747	10.4264	8.98829	9.49622
Q9Y617	PSAT1	Phosphoserine aminotransferase	_DDLLGFALR_.2, _ELLAVPDNYK_.2, _M[Oxidation (M)]DAPRQVVNFGPGPAK_.3, _IINNTENLVR_.2, _FGVIFAGAQK_.2, _QVVNFGPGPAK_.2, _QVVNFGPGPAK_.1, _NVGSAGVTVVIVR_.2, _ALELNMLSLK_.2, _ALELNM[Oxidation (M)]LSLK_.2, _ALELNMLSLK_.1, _SQTIYEIIDNSQGFYVC[Carbamidomethyl (C)]PVEPQNR_.3, _EC[Carbamidomethyl (C)]PSVLEYK_.2, _GVGISVLEMSHR_.3, _GVGISVLEMSHR_.2, _GVGISVLEM[Oxidation (M)]SHR_.2, _ASLYNAVTIEDVQK_.2, _ASLYNA…	43	10.925	10.4442	10.2197	11.224	10.3322	9.88384	11.5802	10.5019	10.8279	11.3067	10.9623	11.2987	11.1698	10.7727	11.0109	10.9646	10.9362	10.7599	10.6864	10.6281	11.1343	10.0583	11.5789	10.8847	10.1021	11.1936	10.5851	10.6154	10.6955	10.8044	10.8451	11.5078	10.9502	9.79378	10.4304	10.6578	10.1518	11.2365	11.1399	11.1906	9.84935	11.8731	11.732	11.0106	11.5774
O14531	DPYSL4	Dihydropyrimidinase-related protein 4	_IFNFYPR_.2, _QIGENLIVPGGIK_.2, _KTFPDFVYK_.2, _LAEIHGVPR_.2, _VAVGSDADLVIWNPK_.2, _GAPAVVISQGR_.2, _GAPAVVISQGR_.1, _MFVTPGAGR_.2, _M[Oxidation (M)]FVTPGAGR_.2, _M[Oxidation (M)]DENEFVAVTSTNAAK_.2, _MDENEFVAVTSTNAAK_.2, _MDENEFVAVTSTNAAK_.3, _LLELGITGPEGHVLSHPEEVEAEAVYR_.4, _LLELGITGPEGHVLSHPEEVEAEAVYR_.3, _GVNSFLVFMAYK_.2, _GAADAIAQAK_.2, _TIDAHGLMVLPGGVDVHTR_.3, _TIDAHGLMVLPGGVDVHTR_.4, _TIDAH…	42	11.3164	12.1116	11.1065	12.2875	13.2694	12.7273	12.8131	12.5907	11.8046	12.5548	10.3645	12.656	13.1296	13.0621	12.5794	12.2831	11.4766	13.1002	11.2326	11.1898	12.4196	13.0311	12.1568	12.9184	10.3077	11.9559	10.6307	12.1233	12.8731	10.4784	12.229	10.5676	11.6575	9.63044	11.5351	12.6178	12.1456	11.6382	10.2586	10.3309	11.0452	11.2003	12.1976	12.2541	11.3462
P04040	CAT	Catalase	_FSTVAGESGSADTVR_.2, _LNVITVGPR_.2, _FNTANDDNVTQVR_.2, _DPILFPSFIHSQK_.3, _DPILFPSFIHSQK_.2, _AFYVNVLNEEQR_.2, _LFAYPDTHR_.2, _LFAYPDTHR_.3, _LFAYPDTHR_.1, _NLSVEDAAR_.2, _ADVLTTGAGNPVGDK_.2, _DLFNAIATGK_.2, _LSQEDPDYGIR_.2, _LSQEDPDYGIR_.1, _LGPNYLHIPVNC[Carbamidomethyl (C)]PYR_.3, _LGPNYLHIPVNC[Carbamidomethyl (C)]PYR_.2, _ADVLTTGAGNPVGDKLNVITVGPR_.3, _FYTEDGNWDLVGNNTPIFFIR_.3, _FYTEDGNWDLVGNNT…	42	8.28519	9.21643	8.17015	10.086	9.70548	7.87962	7.84239	9.39709	8.19984	7.80017	7.67074	9.78763	9.75604	8.21145	7.99215	8.29399	8.64126	9.99851	10.5945	8.63528	10.1517	7.99927	8.18111	9.00958	9.74703	11.0294	8.72654	10.4324	9.55769	7.47382	8.66602	9.74484	10.7866	8.69877	9.36485	9.41465	8.23605	8.03694	8.37711	9.60357	8.84035	9.72729	10.1358	7.46557	8.94457
P0DP23	CALM1	Calmodulin-1	_EAFSLFDK_.2, _EAFSLFDK_.1, _ELGTVMR_.2, _ELGTVM[Oxidation (M)]R_.2, _ELGTVMR_.1, _VFDKDGNGYISAAELR_.3, _VFDKDGNGYISAAELR_.2, _EAFSLFDKDGDGTITTK_.2, _EAFSLFDKDGDGTITTK_.3, _DTDSEEEIR_.2, _DTDSEEEIR_.1, _DTDSEEEIREAFR_.3, _DTDSEEEIREAFR_.2, _[Acetyl (Protein N-term)]ADQLTEEQIAEFK_.2, _[Acetyl (Protein N-term)]ADQLTEEQIAEFK_.3, _[Acetyl (Protein N-term)]ADQLTEEQIAEFKEAFSLFDKDGDGTITTK_.3, _[Acetyl (…	42	11.5443	11.796	10.9642	11.5516	12.2012	13.0154	13.1576	11.1746	11.9866	12.2009	10.9469	12.1935	11.1689	13.3473	13.0991	11.8671	11.5424	11.9773	11.7517	10.4973	11.908	11.7071	12.6177	11.9404	11.5412	12.2073	11.3337	12.0739	11.1653	12.762	12.5954	11.3478	11.4788	10.6205	11.3339	11.8479	10.9196	11.7866	10.8637	10.8972	10.714	11.7028	12.2076	11.7576	11.5229
P13489	RNH1	Ribonuclease inhibitor	_VNPALAELNLR_.2, _ELSLAGNELGDEGAR_.2, _ELC[Carbamidomethyl (C)]QGLGQPGSVLR_.2, _LDDC[Carbamidomethyl (C)]GLTEAR_.2, _DLC[Carbamidomethyl (C)]GIVASK_.1, _DLC[Carbamidomethyl (C)]GIVASK_.2, _ELALGSNK_.2, _ELALGSNK_.1, _TLWIWEC[Carbamidomethyl (C)]GITAK_.2, _FLLELQISNNR_.2, _ELTVSNNDINEAGVR_.2, _ELTVSNNDINEAGVR_.3, _WAELLPLLQQC[Carbamidomethyl (C)]QVVR_.2, _WAELLPLLQQC[Carbamidomethyl (C)]QVVR_.3, _…	42	11.9647	11.568	12.6163	12.0897	11.9775	9.2663	9.47644	12.0565	11.6431	11.2775	12.4067	11.5674	11.6509	9.8431	9.59333	11.2942	12.159	11.9816	11.1402	12.7458	11.9215	8.8188	9.72512	11.6981	10.848	11.4587	12.1504	11.5703	11.2491	9.39773	9.60704	12.061	11.9218	11.4805	12.0689	11.9694	8.59318	9.4217	10.9807	11.6953	12.0083	12.2293	11.7797	8.70981	9.1626
P26640	VARS1	Valine--tRNA ligase	_ALSPLEEWLR_.2, _SSAQDPQAVLGALGR_.2, _[Acetyl (Protein N-term)]STLYVSPHPDAFPSLR_.2, _[Acetyl (Protein N-term)]STLYVSPHPDAFPSLR_.3, _LSAAVTEAFVR_.2, _AVLGEVVLYSGAR_.2, _LHEEGIIYR_.2, _LHEEGIIYR_.3, _LLSPFMPFVTEELFQR_.3, _LLSPFMPFVTEELFQR_.2, _LLSPFM[Oxidation (M)]PFVTEELFQR_.2, _LLSPFM[Oxidation (M)]PFVTEELFQR_.3, _DPGVITYDLPTPPGEK_.2, _EVYLHAIVR_.2, _GFVPSPTSQPGGHESLVDR_.3, _GFVPSPTSQPGGHESLVDR_.…	42	10.0577	9.44195	11.2347	9.24273	10.0882	9.69816	9.42915	10.2001	10.5291	9.76196	11.0366	9.93726	10.1197	10.0608	9.44879	10.3987	10.18	10.2847	9.12953	11.2864	9.60677	8.98221	9.0461	11.4179	9.91279	9.44899	11.217	9.62409	9.84672	10.1795	9.21027	9.55714	8.27986	10.3581	8.97675	9.27263	8.67477	7.19766	9.59789	8.4031	10.6983	9.34202	9.40984	9.86932	8.77565
P27824	CANX	Calnexin	_KIPNPDFFEDLEPFR_.3, _KIPNPDFFEDLEPFR_.2, _APVPTGEVYFADSFDR_.2, _APVPTGEVYFADSFDR_.3, _IPNPDFFEDLEPFR_.2, _EIEDPEDR_.2, _GTLSGWILSK_.2, _GTLSGWILSK_.1, _C[Carbamidomethyl (C)]ESAPGC[Carbamidomethyl (C)]GVWQR_.2, _GLVLMSR_.2, _GLVLMSR_.1, _GLVLM[Oxidation (M)]SR_.2, _AEEDEILNR_.2, _AEEDEILNR_.1, _TPELNLDQFHDK_.2, _TPELNLDQFHDK_.3, _C[Carbamidomethyl (C)]ESAPGC[Carbamidomethyl (C)]GVWQRPVIDNPNYK_.3…	42	9.10492	9.56977	8.17611	10.1295	9.7922	10.0269	10.1571	10.898	9.69548	9.4447	9.02672	10.0746	9.81362	9.83364	10.0058	9.90618	9.50501	9.8518	9.70983	8.90895	10.1254	9.58777	9.86024	11.3894	9.22112	9.85186	9.15841	10.0432	9.68937	10.0154	10.0051	9.51072	10.3932	9.11095	10.422	9.54104	9.54651	10.0132	9.9174	9.77587	8.59358	9.89879	9.84827	9.95448	10.0861
P31146	CORO1A	Coronin-1A	_AAPEASGTPSSDAVSR_.2, _DGGLIC[Carbamidomethyl (C)]TSC[Carbamidomethyl (C)]R_.2, _DAGPLLISLK_.2, _DAGPLLISLK_.1, _AAPEASGTPSSDAVSRLEEEMR_.3, _C[Carbamidomethyl (C)]EPIAMTVPR_.2, _ILTTGFSR_.2, _AVFVSEGK_.1, _AVFVSEGK_.2, _EPVVTLEGHTK_.2, _EPVVTLEGHTK_.3, _QVALWDTK_.2, _QVALWDTK_.1, _YFEITSEAPFLHYLSMFSSK_.3, _YFEITSEAPFLHYLSM[Oxidation (M)]FSSK_.3, _YFEITSEAPFLHYLSMFSSK_.2, _HVFGQPAK_.2, _HVFGQPAK_.…	42	9.60578	9.38537	9.51459	9.39068	10.3114	9.14467	10.1356	10.1477	9.82896	9.58183	10.1607	10.612	13.0555	9.70265	10.2437	10.1974	9.28194	9.40625	9.63566	9.15465	9.72291	11.0559	8.60945	9.07159	8.17923	10.4181	9.90309	9.06334	11.4523	8.3189	8.85812	8.14595	8.48064	9.37524	8.08613	8.55906	10.3777	6.93557	7.03848	8.2927	7.50029	8.81357	8.21788	6.90793	7.11106
P42356	PI4KA	Phosphatidylinositol 4-kinase alpha	_NTEAIGNEVTR_.2, _VLEELEGVR_.2, _TLLLSLLATEIER_.2, _TLLLSLLATEIER_.3, _DFLVIPSPVLVK_.2, _TSSVSSISQVSPER_.2, _FGLFSAEIK_.2, _EFDFFNK_.2, _GFYFNTVLSLAR_.2, _FPVVVHSVTPSLR_.3, _SNLDITVGSR_.2, _LDPGAVSDVPEAIK_.2, _YAGEVYGMIR_.2, _ITVPDTYEAR_.2, _NDTVTPAELSELR_.2, _QYGDESTLAFQQAR_.2, _HVAAIGPR_.2, _YAIPC[Carbamidomethyl (C)]LIGISR_.2, _SPLLTFPSKEPLR_.3, _SPLLTFPSKEPLR_.2, _LLTLGLSLLHADVVPNATIR_.3, _VI…	42	9.58637	10.0359	9.66671	9.90683	10.0821	10.0675	9.90875	10.4572	10.2213	9.97633	9.55337	10.5755	10.5221	10.0866	10.1055	8.59162	9.68136	9.56214	10.4962	9.606	10.2507	10.2128	9.04652	9.84823	9.99194	10.0697	10.0547	10.2119	9.63121	8.61568	9.72005	8.2398	9.91807	9.40779	10.1449	9.46236	9.32589	9.49459	7.94666	8.02094		8.11556	8.37578	8.36447	8.16761
P49189	ALDH9A1	4-trimethylaminobutyraldehyde dehydrogenase	_IGDPLLEDTR_.2, _ILLEAAR_.2, _ILLEAAR_.1, _ANDTTFGLAAGVFTR_.2, _ANDTTFGLAAGVFTR_.3, _VIATFTC[Carbamidomethyl (C)]SGEK_.2, _AFEPATGR_.2, _VTIEYYSQLK_.2, _VSFTGSVPTGMK_.2, _VSFTGSVPTGM[Oxidation (M)]K_.2, _M[Oxidation (M)]GPLINRPHLER_.3, _MGPLINRPHLER_.3, _MGPLINRPHLER_.4, _MGPLINRPHLER_.2, _[Acetyl (Protein N-term)]STGTFVVSQPLNYR_.2, _STGTFVVSQPLNYR_.2, _EILDKFTEEVVK_.3, _EILDKFTEEVVK_.2, _VLC[Car…	42	12.5393	12.3638	12.1699	12.2809	11.546	12.1333	12.2101	13.1301	12.4315	12.8663	12.2574	12.5166	11.8919	11.7282	12.0272	11.8173	12.6291	11.9845	12.048	12.1522	12.6433	11.8108	12.3765	12.3768	12.2363	12.7249	11.9822	12.9487	11.6805	12.081	12.3643	12.4799	12.3175	11.8701	12.7733	11.4885	12.1051	12.5369	12.9659	12.9285	12.3658	13.2601	12.04	12.104	12.07
Q14008	CKAP5	Cytoskeleton-associated protein 5	_TALAATNPAVR_.2, _IEDLEEGQQVIR_.2, _DAAFEALGTALK_.2, _LLPDTINSINLDR_.2, _LDDIFEPVLIPEPK_.2, _QELLGWLAEK_.2, _FIQPNIGELPTALK_.2, _TTGEVVSGVVSK_.2, _NLGIPIITVLGDSK_.2, _TEMPC[Carbamidomethyl (C)]QALVR_.2, _EGLDEVAGIINDAK_.2, _QELLGWLAEKLPTLR_.3, _YSDADIEPFLK_.2, _VNDFLAEIFK_.2, _NSSQFFQSYVER_.2, _NAALNTIVTVYNVHGDQVFK_.3, _FQPASAPAEDC[Carbamidomethyl (C)]ISSSTEPKPDPK_.3, _EIAVHIGDRDNAVR_.3, _AQDALPF…	42	8.76043	8.52962	9.24649	8.6334	8.69944	6.83388	7.98998	8.69078	9.39161	9.0796	9.77717	8.60804	8.70724	8.50749	8.30002	7.76992	9.46239	8.57884	8.24532	9.41584	8.42609	8.5063	7.73378	8.92652	8.83189	7.98247	8.90569	7.92316	8.46978	6.51862	7.99484	8.70341	8.67288	9.11951	8.39713	8.70455	8.42592	7.65234	9.67366	8.62265	8.25087	7.20127	8.03811	8.2143	7.39037
Q14980	NUMA1	Nuclear mitotic apparatus protein 1	_ELGELIPLR_.2, _LLQAETASNSAR_.2, _NSLISSLEEEVSILNR_.2, _NSLISSLEEEVSILNR_.3, _HLTAQVR_.2, _SNRDELELELAENR_.3, _SNRDELELELAENR_.2, _YVQELAAVR_.2, _VEMLETER_.2, _VEM[Oxidation (M)]LETER_.2, _IATTTASAATAAAIGATPR_.2, _IATTTASAATAAAIGATPR_.3, _VESLESLYFTPIPAR_.2, _KNSLISSLEEEVSILNR_.3, _AHGLLAEENR_.3, _AHGLLAEENR_.2, _AALMESQGQQQEER_.2, _VEFATLQEALAHALTEK_.3, _LADDLSTLQEK_.2, _SLEAQVAHADQQLR_.2, _SLEA…	42	9.46295	8.28883	9.4764	8.93256	8.65117	9.3591	8.97957	7.72327	9.34676	8.96241	9.37268	8.96606	8.89272	9.5954	8.69614	10.7453	9.38471	8.73447	8.44659	9.54058	8.60898	9.59451	9.493	7.90501	9.10443	8.31282	9.67816	8.56776	8.7359	9.13987	9.62608	9.21413	7.64781	10.6693	8.73821	9.76272	10.0006	9.28281	8.31226	9.17232	8.93174	8.31707	9.01898	9.72149	8.51222
Q9NQW6	ANLN	Anillin	_GSVTLSEIR_.2, _LLLIATGK_.2, _LLLIATGK_.1, _INLANC[Carbamidomethyl (C)]TSR_.2, _NTFELITVRPQR_.3, _NTFELITVRPQR_.2, _LNQVLVDIR_.2, _DLLYSIDAYR_.2, _GSLEEAEAER_.2, _GFLTIFEDVSGFGAWHR_.3, _GFLTIFEDVSGFGAWHR_.2, _ITLFLEEDK_.2, _TLLIDELNK_.2, _TLLIDELNK_.1, _LLLIATGKR_.2, _GSLEEAEAERLLLIATGKR_.4, _GSLEEAEAERLLLIATGKR_.3, _LELKDTSR_.2, _LLTSITTK_.1, _LLTSITTK_.2, _FKETERPSIK_.2, _FKETERPSIK_.3, _NWLSAD…	42	9.30197	9.28203	9.39939	10.0835	8.55865	9.3474	9.97812	7.75221	8.28958	9.11273	7.90285	9.15453	8.88082	9.3447	9.87907	7.99765	9.51345	9.77655	8.61444	9.34634	9.56927	9.8783	11.0532	8.56908	8.22683	9.11713	8.10094	7.73764	9.10556	10.644	10.1004	10.3577	10.1268	10.2737	9.33923	10.3109	9.83339	10.766	8.73119	10.1635	8.71727	9.907	10.5899	10.5869	10.1601
Q9Y2J8	PADI2	Protein-arginine deiminase type-2	_ILIGSSFPLSGGR_.2, _WLLSPSTTLR_.2, _ELLGPDFGYVTR_.2, _GFPVVLDSPR_.2, _ELGLTEQDIIDLPALFK_.2, _ELGLTEQDIIDLPALFK_.3, _ILSNESLVQENLYFQR_.3, _ILSNESLVQENLYFQR_.2, _GLLEPLGLEC[Carbamidomethyl (C)]TFIDDISAYHK_.3, _FLGEVHC[Carbamidomethyl (C)]GTNVR_.3, _FLGEVHC[Carbamidomethyl (C)]GTNVR_.2, _VGVFYVENPFFGQR_.2, _ETPWLPK_.1, _VTMSQASTEASSDK_.2, _VTM[Oxidation (M)]SQASTEASSDK_.2, _VC[Carbamidomethyl (C)]FQ…	42	13.9205	13.3371	13.5785	14.3244	13.1721	13.4649	13.6006	12.3079	13.5281	12.9173	12.7735	12.932	12.9825	13.417	13.8281	13.622	14.3434	13.6657	12.2698	13.553	13.6716	12.9908	14.6776	12.9631	13.0951	13.0829	13.3809	12.9053	12.8948	14.2084	14.0422	14.9753	13.6402	12.1573	13.4668	13.4772	13.6935	13.9589	14.9889	14.1507	13.2198	15.1596	14.8127	14.9818	14.6567
Q9Y4F5	CEP170B	Centrosomal protein of 170 kDa protein B	_[Acetyl (Protein N-term)]SATSWFLVSSSGAR_.2, _SGPGPPELDSEQPSR_.2, _LDILAMPR_.2, _AASAAGVPLEASGEQVR_.2, _SPEPDGPAPAFLR_.2, _AGSFTGTSDPEAAPAR_.2, _GGEPEGSLPVR_.2, _GSLGNPEPVGR_.2, _EATPGEMVSAETK_.2, _DRPSVPAPVQAGGR_.2, _DRPSVPAPVQAGGR_.3, _SGPSPTTPQPLR_.2, _ETETALAALEAR_.2, _ETPQPSQPPEVPAHEMPTK_.3, _IPEASLNFQK_.2, _LGSPSPASR_.2, _KPLAAPGDGEGLGQTAQPSPPAR_.3, _KPAAPPPSPAAR_.2, _REPSYFEIPTK_.2, _SLASS…	42	8.54233	8.71094	9.81956	8.90697	8.96973	8.0027	8.2711	9.78373	9.42408	9.03316	9.76444	9.46886	9.10994	8.12157	8.07845	8.74596	8.85371	8.42452	7.65359	9.6269	9.07534	8.33825	7.69649	8.92219	8.55749	8.2667	9.93076	9.27518	8.84922	6.5319	7.80483	7.32816	7.5719	7.46393	8.1421	7.67264	6.93828	6.51927	7.13723	7.40149	7.43132	8.37656	7.30235	7.3346	6.72432
P10412	H1-4	Histone H1.4	_SGVSLAALK_.1, _SGVSLAALK_.2, _ALAAAGYDVEK_.2, _ALAAAGYDVEK_.1, _SGVSLAALKK_.2, _SGVSLAALKK_.1, _ASGPPVSELITK_.2, _ASGPPVSELITK_.1, _[Acetyl (Protein N-term)]SETAPAAPAAPAPAEK_.2, _[Acetyl (Protein N-term)]SETAPAAPAAPAPAEK_.3, _SETAPAAPAAPAPAEK_.2, _[Acetyl (Protein N-term)]SETAPAAPAAPAPAEKTPVK_.2, _[Acetyl (Protein N-term)]SETAPAAPAAPAPAEKTPVK_.3, _[Acetyl (Protein N-term)]SETAPAAPAAPAPAEKTPVKK_.…	41	10.2778	10.2938	9.95122	10.244	10.657	11.2655	10.8467	8.46424	9.86654	10.4734	9.18671	10.6692	10.3186	11.5224	11.1616	10.847	10.305	10.8808	9.69866	8.94187	10.0705	11.238	10.6175	10.1456	9.95959	11.5648	10.042	9.57813	10.3464	12.2532	10.8154	11.5039	10.1035	12.5088	10.4132	13.5027	12.5292	11.4738	10.2771	10.8033	11.3913	11.1689	10.3923	11.7007	11.8685
P11586	MTHFD1	C-1-tetrahydrofolate synthase, cytoplasmic	_GVPTGFILPIR_.2, _LDIDPETITWQR_.2, _ETGVPIAGR_.2, _GALALAQAVQR_.2, _TDTESELDLISR_.2, _YVVVTGITPTPLGEGK_.2, _VLLSALER_.2, _TPVPSDIDISR_.2, _MFGIPVVVAVNAFK_.2, _M[Oxidation (M)]FGIPVVVAVNAFK_.2, _TDPTTLTDEEINR_.2, _TDPTTLTDEEINR_.3, _EIGLLSEEVELYGETK_.2, _EQVPGFTPR_.2, _IFHELTQTDK_.2, _LAILQVGNR_.2, _YSGLC[Carbamidomethyl (C)]PHVVVLVATVR_.3, _ITIGQAPTEK_.2, _IYGADDIELLPEAQHK_.2, _IYGADDIELLPEAQHK_.…	41	11.1318	10.81	11.0041	10.41	10.7959	10.3541	10.1691	11.0479	10.6516	10.1451	8.9665	10.9994	11.5117	10.5689	10.1655	10.4125	12.7644	10.4652	11.2331	10.5561	10.6495	10.4767	9.99278	10.4228	9.63722	10.1843	10.1685	11.68	11.561	8.5067	10.0725	9.69077	11.0057	8.58614	11.4188	9.88092	8.92688	9.76028	11.8503	10.73	12.6369	10.5413	11.3562	9.17841	8.95367
P22626	HNRNPA2B1	Heterogeneous nuclear ribonucleoproteins A2/B1	_IDTIEIITDR_.2, _TLETVPLER_.2, _GGGGNFGPGPGSNFR_.2, _GGNFGFGDSR_.2, _LFIGGLSFETTEESLR_.2, _LFIGGLSFETTEESLR_.3, _DYFEEYGKIDTIEIITDR_.3, _GFGFVTFDDHDPVDK_.3, _GFGFVTFDDHDPVDK_.2, _DYFEEYGK_.2, _DYFEEYGK_.1, _KLFIGGLSFETTEESLR_.3, _KLFIGGLSFETTEESLR_.2, _GFGFVTFSSMAEVDAAMAARPHSIDGR_.4, _QEMQEVQSSR_.2, _QEM[Oxidation (M)]QEVQSSR_.2, _QEMQEVQSSR_.1, _EESGKPGAHVTVK_.2, _EESGKPGAHVTVK_.3, _NYYEQWGK_.2,…	41	11.6469	11.7535	12.343	11.7331	12.3977	11.2696	11.5716	12.5005	12.0047	11.8089	11.552	12.1271	11.8086	11.2451	11.6777	12.0511	11.7242	12.6309	11.2537	12.1448	12.0813	11.3452	10.831	12.7533	12.5162	11.1568	11.99	12.2674	12.2363	10.2544	11.8142	10.3778	10.799	13.1131	11.8657	12.7907	11.267	12.3666	10.5413	11.0909	11.49	12.0124	11.2754	10.1694	11.2613
P28838	LAP3	Cytosol aminopeptidase	_ETLNISGPPLK_.2, _GVLFASGQNLAR_.2, _LFEASIETGDR_.2, _TLIEFLLR_.2, _TLIEFLLR_.1, _FAEIIEK_.1, _FAEIIEK_.2, _GITFDSGGISIK_.2, _QLMETPANEMTPTR_.2, _QLM[Oxidation (M)]ETPANEMTPTR_.2, _QLMETPANEM[Oxidation (M)]TPTR_.2, _QLM[Oxidation (M)]ETPANEM[Oxidation (M)]TPTR_.2, _TFYGLHQDFPSVVLVGLGK_.3, _TFYGLHQDFPSVVLVGLGK_.2, _TIQVDNTDAEGR_.2, _MPLFEHYTR_.2, _MPLFEHYTR_.3, _M[Oxidation (M)]PLFEHYTR_.2, _GSPNAN…	41	11.3572	9.38068	11.5481	10.1003	9.97827	10.1248	9.75091	9.28227	9.51247	9.42845	11.5493	10.199	10.0666	10.321	9.89053	11.1844	11.2977	9.57393	9.25585	12.4103	10.3255	10.1478	9.9491	8.2793	11.5878	9.20202	10.9183	10.4304	10.0023	10.019	11.4326	10.2354	9.62109	11.6349	10.2545	10.0491	10.2351	9.91405	11.2179	10.689	14.0232	12.0037	11.222	10.6319	10.835
P50213	IDH3A	Isocitrate dehydrogenase [NAD] subunit alpha, mitochondrial	_NVTAIQGPGGK_.2, _NVTAIQGPGGK_.1, _TPYTDVNIVTIR_.2, _TPYTDVNIVTIR_.3, _IAEFAFEYAR_.2, _IAEFAFEYAR_.1, _C[Carbamidomethyl (C)]SDFTEEIC[Carbamidomethyl (C)]R_.2, _APIQWEER_.2, _APIQWEER_.1, _MSDGLFLQK_.2, _MSDGLFLQK_.1, _M[Oxidation (M)]SDGLFLQK_.2, _IEAAC[Carbamidomethyl (C)]FATIK_.2, _IEAAC[Carbamidomethyl (C)]FATIK_.1, _TPIAAGHPSMNLLLR_.3, _TPIAAGHPSMNLLLR_.2, _TPIAAGHPSM[Oxidation (M)]NLLLR_.3,…	41	12.7183	12.4395	12.0536	12.6727	12.8951	12.8218	11.9128	13.6771	12.9957	11.8404	11.4057	12.5322	12.6084	12.5693	11.835	9.02896	11.9832	12.7741	12.6338	11.8315	13.4194	12.6922	11.6363	12.9547	12.8215	11.6773	12.2297	13.1528	12.9687	11.4026	12.1799	12.0216	12.5957	10.39	12.6861	12.4196	12.2589	11.8692	10.9446	12.4204	9.46657	10.249	12.2543	12.5371	11.2029
P78324	SIRPA	Tyrosine-protein phosphatase non-receptor type substrate 1	_VPPTLEVTQQPVR_.3, _VPPTLEVTQQPVR_.2, _PSAPVVSGPAAR_.2, _ELIYNQK_.2, _ELIYNQK_.1, _AKPSAPVVSGPAAR_.2, _AKPSAPVVSGPAAR_.3, _AKPSAPVVSGPAAR_.1, _ATPQHTVSFTC[Carbamidomethyl (C)]ESHGFSPR_.4, _ATPQHTVSFTC[Carbamidomethyl (C)]ESHGFSPR_.2, _ATPQHTVSFTC[Carbamidomethyl (C)]ESHGFSPR_.3, _GTANLSETIR_.2, _SGAGTELSVR_.2, _SGAGTELSVR_.1, _SVLVAAGETATLR_.2, _C[Carbamidomethyl (C)]TATSLIPVGPIQWFR_.2, _C[Carbam…	41	14.0995	14.2314	15.0319	14.3503	13.8742	13.2802	12.594	14.537	14.6238	13.6146	15.1356	14.4701	15.4626	13.0671	10.4857	13.4152	14.192	13.4323	13.689	14.9691	14.2483	15.2086	11.6663	13.9322	13.9911	14.1763	15.1807	14.2331	15.554	11.7913	12.2828	11.3313	12.9235	13.3293	13.0696	11.6569	13.7308	10.7567	12.0508	12.3536	12.988	9.83806	10.7781	7.90306	9.1374
Q12756	KIF1A	Kinesin-like protein KIF1A	_ILFAPGSEEAIER_.2, _LLVPDIQEIR_.2, _AFVYLSNLLYPVPLVHR_.3, _DSVLTWLLR_.2, _LGNTFTFR_.2, _VLDTSVAYVR_.2, _PSPLEAPNER_.2, _TDFIPYR_.2, _EALLAEMGVAMR_.2, _EALLAEMGVAM[Oxidation (M)]R_.2, _VTEPSILR_.2, _EEATYLLEQQR_.2, _TIVAVEVQDQK_.2, _AASVSSLHER_.2, _EDGGTLGVFSPK_.2, _TAMVAALSPADINYDETLSTLR_.2, _TAMVAALSPADINYDETLSTLR_.3, _TAM[Oxidation (M)]VAALSPADINYDETLSTLR_.3, _PASPEPELLPEADSK_.2, _LSEMSVTLLR_.2…	41	10.7526	10.7505	11.0887	10.5457	10.6559	10.5272	10.6911	11.2392	11.0407	10.9449	11.3668	10.8775	10.4925	10.5947	10.8228	11.1967	10.9207	10.6097	10.3313	11.2855	10.7778	10.2457	10.4435	11.0243	10.3781	10.5485	11.2419	10.4948	10.3497	9.00438	10.4974	10.223	10.8396	10.5541	10.7072	10.2585	9.68757	10.1427	10.0143	10.4392	9.40003	9.29001	10.2229	10.0601	9.74769
Q16799	RTN1	Reticulon-1	_RAPQITTPVK_.2, _AIDLLYWR_.2, _GATPAPQAGEPSPGLGAR_.2, _GATPAPQAGEPSPGLGAR_.3, _THINAVVAK_.2, _THINAVVAK_.1, _APQITTPVK_.2, _APQITTPVK_.1, _GSISEDELITAIK_.2, _LFLVQDLVDSLK_.2, _HQAQIDQYLGLVR_.3, _HQAQIDQYLGLVR_.2, _GPGPLGPGAPPPLLFLNK_.2, _GPGPLGPGAPPPLLFLNK_.3, _GLFSSDSGIEMTPAESTEVNK_.2, _ITLTEIEPSVETTTQEK_.2, _ITLTEIEPSVETTTQEK_.3, _YIDITRPEEVK_.2, _YIDITRPEEVK_.3, _GLSYETAENPRPVGQLADRPEVK_.3, _G…	41	9.09099	8.28218	9.23048	8.95824	9.28914	9.8311	9.66519	9.73027	9.33594	10.2556	9.07949	9.38818	10.7288	9.68375	9.27942	9.65326	9.49475	8.43733	7.12929	9.27778	9.39293	9.06644	8.17642	10.5882	8.07345	6.46364	9.43378	9.52165	10.1306		8.96365	9.02486	7.80545	8.9542	8.95629	9.70356	8.47703	7.77339	7.79636	6.8096	9.41087	5.29738	8.30219	8.66553	5.8434
Q96F07	CYFIP2	Cytoplasmic FMR1-interacting protein 2	_NVLISVLQAIR_.2, _TDVFQSLR_.2, _ELFDLALR_.2, _TAIPFTQEPQR_.2, _SYLQDPIWR_.2, _NTIYAALQDFAQVTLREPLR_.3, _NFVGPPHFK_.2, _TLIEVMPK_.2, _MESVFNQAIR_.2, _M[Oxidation (M)]ESVFNQAIR_.2, _GLQLLSK_.1, _FAFVEVIAMIK_.2, _SDEEYRELFDLALR_.3, _SDEEYRELFDLALR_.2, _SLDQAISR_.2, _NTIYAALQDFAQVTLR_.2, _NTIYAALQDFAQVTLR_.3, _HMTLDSFDAMFR_.3, _HMTLDSFDAMFR_.2, _SVETDSSTVEHVR_.2, _SVETDSSTVEHVR_.3, _YSNSEVVTGSGLDSQK_…	41	8.86141	9.39512	11.4661	9.64181	10.0498	9.28326	11.1274	11.4742	9.45753	11.0589	8.40806	10.8349	10.1614	10.605	10.879	9.00935	8.80718	10.0565	9.97095	7.72499	9.7925	10.184	10.3081	10.794	7.7761	10.8511	11.6779	8.97175	9.7679	9.0942	10.0525	8.49117	9.23062	8.11548	8.02309	9.25251	8.90056	9.56416	9.8558	9.04802	9.73058	8.11278	7.83509	8.26892	9.14098
Q99497	PARK7	Parkinson disease protein 7	_ALVILAK_.1, _ALVILAK_.2, _VEKDGLILTSR_.2, _VEKDGLILTSR_.3, _VTVAGLAGK_.1, _VTVAGLAGK_.2, _DVVIC[Carbamidomethyl (C)]PDASLEDAK_.2, _APLVLKD_.1, _APLVLKD_.2, _DGLILTSR_.2, _DGLILTSR_.1, _GAEEMETVIPVDVMR_.2, _GAEEM[Oxidation (M)]ETVIPVDVMR_.2, _GAEEMETVIPVDVMR_.3, _GAEEMETVIPVDVM[Oxidation (M)]R_.2, _GAEEM[Oxidation (M)]ETVIPVDVM[Oxidation (M)]R_.2, _GAEEM[Oxidation (M)]ETVIPVDVMR_.3, _VTVAGLAGKDPV…	41	11.3311	11.4168	11.5172	11.5465	12.2503	13.4239	12.8959	12.399	11.9386	12.6561	11.3011	12.472	12.6424	13.2486	12.6242	12.4474	11.4761	11.8379	10.6652	11.1821	11.9579	13.1854	12.6811	12.9817	11.3285	10.7275	11.6171	12.3565	12.4779	12.7923	13.0902	11.3957	11.4494	10.7381	12.0754	12.3877	13.0431	12.6728	12.1828	12.0759	10.9879	12.4281	12.7787	13.0857	12.0729
Q9NYI0	PSD3	PH and SEC7 domain-containing protein 3	_PLLPATTTK_.2, _TFYAVLK_.1, _TFYAVLK_.2, _IGSTTNPFLDIPHDPNAAVYK_.2, _IGSTTNPFLDIPHDPNAAVYK_.3, _QITTELAEHR_.2, _QITTELAEHR_.3, _TRYEMYVSILK_.3, _TRYEMYVSILK_.2, _IKEGGQFLER_.2, _FSRPLLPATTTK_.2, _FSRPLLPATTTK_.3, _ALSEEDLK_.2, _ALSEEDLK_.1, _INC[Carbamidomethyl (C)]VAAVFSAPPFPAAIGSQK_.3, _INC[Carbamidomethyl (C)]VAAVFSAPPFPAAIGSQK_.2, _SHSSPSLNPDTSPITAK_.3, _SHSSPSLNPDTSPITAK_.2, _KFSRPLLPATTTK_.…	41	9.8264	8.84136	4.71968	7.96963	9.81213	8.70837	10.2667	10.2514	9.04919	9.36515	7.97994	9.8166	9.463	11.4856	9.8641	9.70091	8.94828	9.54538	9.44221	6.78535	8.93168	9.22846	8.76415	8.71836	7.97468	9.83697	8.94477	8.62677	10.4857	13.8825	8.64678		8.78977	10.2153	9.29618	9.55078	9.09469	9.83399			11.2666		8.14925	9.52554	10.2515
Q9UIW2	PLXNA1	Plexin-A1	_FTFVTPTFYR_.2, _APSVANPVR_.2, _GPIDAITGEAR_.2, _FVDDLFETIFSTAHR_.3, _ESC[Carbamidomethyl (C)]GLC[Carbamidomethyl (C)]LK_.2, _NLPQPQSGQR_.2, _FEC[Carbamidomethyl (C)]GWC[Carbamidomethyl (C)]VAER_.2, _ESALC[Carbamidomethyl (C)]LFTLR_.2, _SPPELGERPDELGFVMDNVR_.3, _IILQDEDVTTK_.2, _C[Carbamidomethyl (C)]LTPPGQSPGSAPIIININR_.2, _C[Carbamidomethyl (C)]LTPPGQSPGSAPIIININR_.3, _TVVFAGTR_.2, _GSALPLAIK_.…	41	10.5261	10.6384	10.8151	12.1961	11.0576	9.7199	10.4618	10.5826	11.2357	12.0888	11.1131	11.1763	12.3547	9.90828	10.3245	11.9526	11.5851	10.3966	10.1432	10.4585	12.0402	10.8222	13.1748	11.1396	9.80713	11.199	11.0531	10.9057	11.9648	12.6565	12.8229	13.6799	7.01082	7.92948	4.12407	11.2726	14.116	5.15778	8.61454	8.40695	10.8155	7.03249	15.5541	7.24599	6.0473
Q9UN36	NDRG2	Protein NDRG2	_GGDITLR_.2, _GGDITLR_.1, _TASLTSAASVDGNR_.2, _RDLNFER_.2, _RDLNFER_.1, _LDPTQTSFLK_.2, _LDPTQTSFLK_.1, _RPAILTYHDVGLNYK_.3, _RPAILTYHDVGLNYK_.2, _RPAILTYHDVGLNYK_.4, _NIITHAPNLDNIELYWNSYNNR_.3, _YALNHPDTVEGLVLINIDPNAK_.3, _YALNHPDTVEGLVLINIDPNAK_.2, _YALNHPDTVEGLVLINIDPNAK_.4, _MADSGGQPQLTQPGK_.2, _M[Oxidation (M)]ADSGGQPQLTQPGK_.2, _[Acetyl (Protein N-term)]AELQEVQITEEKPLLPGQTPEAAK_.3, _[Acetyl…	41	11.4548	11.5136	10.8177	10.3874	11.3953	10.6675	10.6793	10.8238	11.5491	11.6664	11.6204	11.2036	10.3382	10.9894	10.775	10.0071	11.2427	11.0383	11.2639	11.4261	10.8191	9.37847	10.7735	11.4911	11.4648	11.7483	11.131	11.053	10.7229	12.4325	11.1041	11.2147	11.6645	12.039	11.7046	9.06828	9.97756	11.171	11.6938	11.3457	10.9534	10.2494	10.7835	9.89702	10.3345
Q9UQB3	CTNND2	Catenin delta-2	_TPSISPVR_.2, _VVC[Carbamidomethyl (C)]AVATALR_.2, _AGHLAGPEPAPPPPPPPR_.3, _GGSPLAAPQGGSPTK_.2, _NVSSAGEEAR_.2, _TSTAPSSPGVDSVPLQR_.2, _TSTAPSSPGVDSVPLQR_.3, _QGGIQLLVDLLDHR_.3, _QGGIQLLVDLLDHR_.2, _ATGQSFSQGTTSR_.2, _TVENC[Carbamidomethyl (C)]VC[Carbamidomethyl (C)]ILR_.2, _SGPALPPEGTLAR_.2, _ASYAAGPASNYADPYR_.2, _GGSAPEGATYAAPR_.2, _RQGGIQLLVDLLDHR_.3, _STGNYVDFYSAAR_.2, _IQLHSSQVLR_.3, _IQLHSS…	41	9.68135	10.5324	9.79151	10.2784	10.0743	10.2887	9.94709	9.724	9.55375	10.6323	9.74594	10.2853	10.2926	10.1435	9.35227	10.0393	9.75109	9.93718	10.3073	10.1272	10.2544	10.4853	9.16609	9.75834	9.14416	10.69	9.62341	10.7308	10.1909	10.4742	9.69845	7.71171	7.93145	8.5888	9.98945	8.64261	7.41026	8.27741	9.69035	10.3182	9.78195	10.8765	10.0139	7.79377	9.22708
P00367	GLUD1	Glutamate dehydrogenase 1, mitochondrial	_GASIVEDKLVEDLR_.3, _GASIVEDKLVEDLR_.2, _HGGTIPIVPTAEFQDR_.2, _HGGTIPIVPTAEFQDR_.3, _GFIGPGIDVPAPDMSTGER_.2, _GFIGPGIDVPAPDM[Oxidation (M)]STGER_.2, _GFIGPGIDVPAPDMSTGER_.3, _GFIGPGIDVPAPDM[Oxidation (M)]STGER_.3, _VYNEAGVTFT_.1, _VYNEAGVTFT_.2, _DIVHSGLAYTMER_.2, _DIVHSGLAYTMER_.3, _DIVHSGLAYTM[Oxidation (M)]ER_.2, _DIVHSGLAYTM[Oxidation (M)]ER_.3, _NYTDNELEK_.2, _NYTDNELEK_.1, _DSNYHLLMSVQESLER…	40	10.4758	11.1991	9.68692	10.7843	11.8044	12.4516	11.7833	12.5243	10.9813	11.3751	9.72653	11.6116	11.9093	11.7545	11.2128	10.4007	10.2741	11.7624	10.5337	9.52784	11.3348	11.5304	11.0891	12.8823	10.3723	10.6069	9.61289	11.8389	11.7493	11.2807	11.5766	9.51884	10.5407	8.49037	11.1055	10.7218	10.9775	10.9117	11.2707	11.679	9.71565	11.2322	12.1714	12.8629	11.7773
P07954	FH	Fumarate hydratase, mitochondrial	_IEYDTFGELK_.2, _IYELAAGGTAVGTGLNTR_.2, _IYELAAGGTAVGTGLNTR_.3, _AIEMLGGELGSK_.2, _AIEM[Oxidation (M)]LGGELGSK_.2, _AIEMLGGELGSK_.1, _FLGSGPR_.2, _FLGSGPR_.1, _SGLGELILPENEPGSSIMPGK_.2, _SGLGELILPENEPGSSIMPGK_.3, _SGLGELILPENEPGSSIM[Oxidation (M)]PGK_.2, _SGLGELILPENEPGSSIM[Oxidation (M)]PGK_.3, _VAALTGLPFVTAPNK_.2, _MPTPVIK_.2, _MPTPVIK_.1, _M[Oxidation (M)]PTPVIK_.2, _IGGVTER_.2, _EFAQIIK_.1, _…	40	11.2466	11.2968	11.5338	11.0021	11.2454	11.1356	11.1111	12.2568	11.5852	11.0346	10.7934	11.7832	11.1932	12.6372	10.5507	11.9753	11.1659	11.4168	10.0917	11.9474	11.4527	11.1909	12.3907	12.2862	11.6007	10.7362	11.7145	11.5825	11.5124	10.5878	10.9201	10.5869	10.7428	10.4719	11.5001	10.6499	11.8124	10.9225	10.669	11.0749	10.8545	9.17096	11.1627	11.422	10.3255
P13647	KRT5	Keratin, type II cytoskeletal 5	_ISISTSGGSFR_.2, _YEELQQTAGR_.2, _SFSTASAITPSVSR_.2, _VSLAGAC[Carbamidomethyl (C)]GVGGYGSR_.2, _AQYEEIANR_.2, _LAELEEALQK_.2, _LAELEEALQK_.1, _QC[Carbamidomethyl (C)]ANLQNAIADAEQR_.2, _QC[Carbamidomethyl (C)]ANLQNAIADAEQR_.3, _TTAENEFVMLK_.2, _TTAENEFVM[Oxidation (M)]LK_.2, _NMQDLVEDFK_.2, _EYQELMNTK_.2, _HEISEMNR_.2, _SLYNLGGSK_.1, _SLYNLGGSK_.2, _SLYNLGGSKR_.2, _GLGVGFGSGGGSSSSVK_.2, _SRTEAESWY…	40	9.0696	8.3366	8.2296	9.61346	7.86604	8.34131	7.65094	7.94992	8.94868	9.32161	7.71447	8.07907	8.25413	8.72118	9.03828	8.94049	6.93293	9.13182	11.0883		8.8897	7.99393	8.86181	6.5554	10.3119	12.3269	9.20606	10.0148	7.83868	10.6436	9.43304	9.07502	8.43522	8.32009	8.78555	4.2604	8.68295	11.2913	8.99991	10.7666	10.002		9.83108	3.51167	9.15394
P21796	VDAC1	Voltage-dependent anion-selective channel protein 1	_[Acetyl (Protein N-term)]AVPPTYADLGK_.2, _[Acetyl (Protein N-term)]AVPPTYADLGK_.1, _LTFDSSFSPNTGK_.2, _VTQSNFAVGYK_.2, _WTEYGLTFTEK_.2, _LGLGLEFQA_.1, _LGLGLEFQA_.2, _YQIDPDAC[Carbamidomethyl (C)]FSAK_.2, _WNTDNTLGTEITVEDQLAR_.2, _WNTDNTLGTEITVEDQLAR_.3, _EHINLGC[Carbamidomethyl (C)]DM[Oxidation (M)]DFDIAGPSIR_.3, _EHINLGC[Carbamidomethyl (C)]DMDFDIAGPSIR_.3, _EHINLGC[Carbamidomethyl (C)]DMDFDIA…	40	11.904	12.2533	11.6784	12.4002	12.1735	12.7142	12.594	12.9715	12.5228	12.5181	10.8032	12.3286	12.2543	12.5163	12.5451	12.5665	11.8607	12.1658	12.2755	11.4097	12.5616	12.705	12.0502	13.6641	12.1804	12.2313	11.7328	12.684	12.5641	11.1337	12.4905	11.4265	12.4301	10.6444	12.053	11.28	11.5277	11.8014	11.5179	11.9554	11.2616	10.3712	11.633	12.018	12.1134
P35573	AGL	Glycogen debranching enzyme	_LGISSLIR_.2, _SGGGYIVVDPILR_.2, _NFAEPGSEVYLR_.2, _IPFASLASR_.2, _LEQGYELQFR_.2, _LTLAELNQILYR_.2, _NIILAFAGTLR_.2, _AVTVYTNYPFPGETFNR_.2, _YAGLQGLMSVLAEIRPK_.3, _DGSAVEIVGLSK_.2, _SGDWMIDYVSNR_.2, _HGLIPNLLGEGIYAR_.3, _HGLIPNLLGEGIYAR_.2, _IEEVVLEAR_.2, _WLLELSK_.2, _FPSLPILSPALMDVPYR_.2, _FPSLPILSPALMDVPYR_.3, _FPSLPILSPALM[Oxidation (M)]DVPYR_.2, _VSLDPHAQVAVGILR_.3, _VSLDPHAQVAVGILR_.2, _SLD…	40	10.9675	11.1519	11.213	11.1473	10.9373	10.7465	10.4218	10.28	11.1606	10.9944	11.1792	10.9285	10.7213	10.1135	10.7671	11.3447	11.1451	10.9013	11.097	11.4493	11.3845	10.3871	10.4649	10.2737	10.9819	11.036	11.648	11.1593	10.9576	10.5723	10.5247	11.0082	10.5519	11.2568	10.9444	10.3265	10.1204	11.0357	11.554	10.9534	11.0753	10.7625	10.6841	10.6254	10.8191
P35609	ACTN2	Alpha-actinin-2	_LASELLEWIR_.2, _DQSLQEELAR_.2, _VGWELLLTTIAR_.2, _VGWELLLTTIAR_.3, _ETADTDTAEQVIASFR_.2, _ETADTDTAEQVIASFR_.3, _ATLPEADGER_.2, _ISSSNPYSTVTMDELR_.2, _ISSSNPYSTVTM[Oxidation (M)]DELR_.2, _GITQEQMNEFR_.2, _GITQEQM[Oxidation (M)]NEFR_.2, _TINEVETQILTR_.2, _TINEVETQILTR_.3, _VLAVNQENER_.2, _ILASDKPYILAEELR_.3, _ILASDKPYILAEELR_.2, _LMEEYER_.2, _LM[Oxidation (M)]EEYER_.2, _DYESASLTEVR_.2, _ILASDKPYIL…	40	10.8292	10.6902	10.7814	10.7982	10.2296	9.67493	9.96929	10.6007	11.499	10.8333	11.5001	11.1108	10.3181	10.025	9.62076	9.91731	10.8641	9.9741	11.1817	11.0411	11.0677	9.81891	9.05197	9.34114	9.50993	10.8199	11.069	10.198	9.45632	7.0288	8.63114			6.59016	4.68991	8.50771	9.68765	10.6178	9.29245	7.45719	9.00828	8.36146	8.80889	10.6378	9.03039
P51991	HNRNPA3	Heterogeneous nuclear ribonucleoprotein A3	_[Acetyl (Protein N-term)]MEVKPPPGRPQPDSGR_.3, _[Acetyl (Protein N-term)]M[Oxidation (M)]EVKPPPGRPQPDSGR_.3, _[Acetyl (Protein N-term)]MEVKPPPGRPQPDSGR_.2, _IETIEVMEDR_.2, _IETIEVM[Oxidation (M)]EDR_.2, _EDSVKPGAHLTVK_.2, _EDSVKPGAHLTVK_.3, _LFIGGLSFETTDDSLR_.2, _GFAFVTFDDHDTVDK_.3, _GFAFVTFDDHDTVDK_.2, _LFIGGLSFETTDDSLREHFEK_.4, _LFIGGLSFETTDDSLREHFEK_.3, _LFIGGLSFETTDDSLREHFEK_.2, _RGEEGHDPKEPE…	40	8.14153	9.12524	8.35645	8.38147	9.70113	9.23186	8.44356	8.76903	9.79849	8.62772	7.38394	8.90503	9.96773	9.04873	9.27595	9.38962	10.6134	9.96502	9.1527	9.23735	8.97461	9.9278	9.32108	9.82815	9.99666	8.09152	8.27778	9.62498	9.83008	7.34692	9.26821		8.0885	9.76983	9.49401	9.97198	10.3595	9.11212		10.528	9.53789	7.531	8.29649	8.84364	8.46202
Q00839	HNRNPU	Heterogeneous nuclear ribonucleoprotein U	_DIDIHEVR_.2, _FIEIAAR_.2, _FIEIAAR_.1, _SSGPTSLFAVTVAPPGAR_.2, _SSGPTSLFAVTVAPPGAR_.3, _LNTLLQR_.2, _NFILDQTNVSAAAQR_.2, _NFILDQTNVSAAAQR_.3, _MC[Carbamidomethyl (C)]LFAGFQR_.2, _[Acetyl (Protein N-term)]SSSPVNVK_.1, _GYFEYIEENKYSR_.2, _GYFEYIEENKYSR_.3, _LSASSLTMESFAFLWAGGR_.3, _LSASSLTMESFAFLWAGGR_.2, _MMVAGFK_.2, _MMVAGFK_.1, _DLPEHAVLK_.2, _DLPEHAVLK_.1, _DC[Carbamidomethyl (C)]EVVMMIGLPGAGK…	40	10.9299	11.006	11.3638	11.0863	10.7148	9.06156	12.159	9.75116	11.2015	11.2427	11.0937	11.2196	10.2097	11.3348	11.0294	13.4087	11.2535	11.2553	13.8801	10.9338	10.4617	10.6596	11.3478	9.65469	12.4599	12.4139	10.9362	11.8753	9.5091	12.7252	11.4138	11.821	11.2772	11.2082	11.4244	11.4374	11.2114	11.6144	9.12809	12.5556	8.55491	10.7699	11.1037	10.9847	10.9458
Q8WXD9	CASKIN1	Caskin-1	_AAAAAAAAAAAPPAPPEGASPGDSAR_.3, _AAAAAAAAAAAPPAPPEGASPGDSAR_.2, _TLSGPVTGLLATAR_.2, _AVAGLPSGSAGPSPAPSPAR_.2, _VGYFPSSLGEAIVK_.2, _EASAALQVR_.2, _RGPGESADPGPFVEDGTGR_.2, _RGPGESADPGPFVEDGTGR_.3, _SIAAMLELSSIGGGGR_.2, _TPLDLAC[Carbamidomethyl (C)]EFGR_.2, _EAIGPGGEVVNR_.2, _SVSESGPGDSPAKPPEGSAGVAR_.3, _SQEYLLDEGPAPGTPPR_.2, _LLATVLSQK_.2, _SGTALHEAALC[Carbamidomethyl (C)]GK_.3, _SGTALHEAALC[Carbam…	40	9.81477	9.43123	10.9299	9.70963	10.2812	9.10777	8.85959	10.8913	10.3813	10.3333	10.8625	10.6341	10.4134	8.08298	8.58225	10.3582	9.65073	9.95358	8.92509	10.8212	9.96546	9.09185	8.31015	11.3482	9.77174	8.81421	10.9146	10.1618	10.36		8.41364	6.94306	7.70919	8.85515	8.50683	9.32459		6.7892	8.4512	8.82466	9.32915	7.46038	8.72447	9.76736	7.59698
Q96QK1	VPS35	Vacuolar protein sorting-associated protein 35	_NYLLQC[Carbamidomethyl (C)]TR_.2, _AELAELPLR_.2, _LSQLEGVNVER_.2, _NIIIALIDR_.2, _ESPESEGPIYEGLIL_.2, _ILVGTNLVR_.2, _ILVGTNLVR_.1, _EDGPGIPADIK_.2, _SEDPDQQYLILNTAR_.2, _SEDPDQQYLILNTAR_.3, _LFDIFSQQVATVIQSR_.3, _LFDIFSQQVATVIQSR_.2, _KVADLYELVQYAGNIIPR_.3, _LLDEAIQAVK_.2, _HFHPLFEYFDYESR_.3, _HFHPLFEYFDYESR_.2, _IPVDTYNNILTVLK_.2, _HASNMLGELR_.2, _VADLYELVQYAGNIIPR_.3, _VADLYELVQYAGNIIPR_.2, _…	40	11.4389	11.3421	10.5779	10.9974	11.5257	12.1335	11.0039	11.2445	11.9449	11.3247	11.2195	11.6623	11.3167	10.621	10.9144	13.036	11.4527	11.4475	11.1033	10.8275	11.2935	10.5006	10.4215	9.76407	10.5916	11.0872	11.2352	11.0849	11.0722	8.12242	10.6068	10.2216	10.997	10.4212	10.6127	10.4663	9.36499	10.0311	9.00175	10.6881	11.301	9.15871	9.74226	9.75894	10.8381
O94811	TPPP	Tubulin polymerization-promoting protein	_LSLESEGAGEGAAASPELSALEEAFR_.3, _LSLESEGAGEGAAASPELSALEEAFR_.2, _LSLESEGAGEGAAASPELSALEEAFRR_.3, _LSLESEGAGEGAAASPELSALEEAFRR_.4, _APIISGVTK_.2, _APIISGVTK_.1, _TITFEQFQEALEELAK_.2, _TITFEQFQEALEELAK_.3, _FAVHGDAR_.2, _AISSPTVSR_.2, _AISSPTVSR_.1, _RLSLESEGAGEGAAASPELSALEEAFR_.3, _RLSLESEGAGEGAAASPELSALEEAFR_.4, _NVTVTDVDIVFSK_.2, _NVTVTDVDIVFSK_.1, _NVTVTDVDIVFSK_.3, _VDLVDESGYVSGYK_.2, _VDLVDES…	39	13.4404	13.3658	13.9358	13.2442	13.012	13.5271	13.4977	14.2987	13.8335	13.4247	13.2352	13.1815	13.1884	12.9285	13.1634	12.7817	13.439	13.2443	12.1089	13.5202	13.0584	12.9125	12.8738	14.73	13.193	12.45	13.4407	13.5542	13.3054	12.4876	13.341	11.8958	10.9902	10.8509	12.1452	11.9254	10.907	11.2449	11.6369	12.0087	11.9103	10.5963	11.786	11.146	10.9573
O94826	TOMM70	Mitochondrial import receptor subunit TOM70	_GLELISK_.1, _GLELISK_.2, _[Acetyl (Protein N-term)]AASKPVEAAVVAAAVPSSGSGVGGGGTAGPGTGGLPR_.4, _[Acetyl (Protein N-term)]AASKPVEAAVVAAAVPSSGSGVGGGGTAGPGTGGLPR_.3, _NVDLSTFYQNR_.2, _YMAEALLLR_.2, _GFEEVIK_.1, _GFEEVIK_.2, _AAAFEQLQK_.2, _AAAFEQLQK_.1, _LRPESALAQAQK_.2, _LRPESALAQAQK_.3, _ILLDQVEEAVADFDEC[Carbamidomethyl (C)]IR_.3, _ILLDQVEEAVADFDEC[Carbamidomethyl (C)]IR_.2, _YGLKPPTL_.2, _GLLQLQWK…	39	9.27284	9.82258	8.44275	9.29236	10.176	9.74084	10.046	9.86969	9.68894	9.71417	7.48492	9.79102	9.83167	9.8454	9.72722	7.05146	8.97993	9.99808	9.22763	7.75886	9.9359	9.78425	9.3068	10.4316	8.89819	8.40756	8.8384	9.89472	10.1707	9.33355	9.79222	7.20149	8.89301	7.09237	8.98426	9.20342	8.87933	9.01424	7.40611	9.40427	6.57468	6.14216	9.34261	9.54168	8.39899
P01011	SERPINA3	Alpha-1-antichymotrypsin	_ADLSGITGAR_.2, _EIGELYLPK_.2, _EIGELYLPK_.1, _WRDSLEFR_.2, _WRDSLEFR_.3, _AVLDVFEEGTEASAATAVK_.2, _AVLDVFEEGTEASAATAVK_.3, _ITLLSALVETR_.2, _EQLSLLDR_.2, _EQLSLLDR_.1, _LYGSEAFATDFQDSAAAK_.2, _LYGSEAFATDFQDSAAAK_.3, _FNRPFLMIIVPTDTQNIFFMSK_.3, _FNRPFLMIIVPTDTQNIFFM[Oxidation (M)]SK_.3, _FNRPFLMIIVPTDTQNIFFMSK_.2, _FNRPFLM[Oxidation (M)]IIVPTDTQNIFFMSK_.3, _NLAVSQVVHK_.2, _NLAVSQVVHK_.1, _NLAVSQV…	39	10.8633	11.9671	9.128	9.74778	9.31305	9.9252	9.64716	11.4957	10.7867	10.3996	10.4619	9.81594	9.86988	10.3809	10.1799	11.0941	10.968	9.22863	11.9128	9.93292	9.69822	9.61549	10.2502	10.7632	11.689	11.1188	9.11107	10.32	10.1544	9.8259	10.2327	10.8895	12.3088	9.23417	10.4918	9.25461	10.2044	10.0652	11.7662	11.4113	9.71424	9.76704	10.0907	9.98777	10.2736
P07384	CAPN1	Calpain-1 catalytic subunit	_YLGQDYEQLR_.2, _C[Carbamidomethyl (C)]LQSGTLFR_.2, _GFSLESC[Carbamidomethyl (C)]R_.2, _APSDLYQIILK_.2, _NYPATFWVNPQFK_.2, _NYLSIFR_.2, _NYLSIFR_.1, _LGLVEFNILWNR_.2, _LYELIITR_.2, _LEIC[Carbamidomethyl (C)]NLTPDALK_.2, _SEQFINLR_.2, _SEQFINLR_.1, _GQVVSLIR_.2, _GQVVSLIR_.1, _LPPGEYVVVPSTFEPNKEGDFVLR_.3, _DFFLANASR_.2, _DFFLANASR_.1, _MAIESAGFK_.2, _RPTELLSNPQFIVDGATR_.3, _WNTTLYEGTWR_.2, _KLYELI…	39	9.64413	8.9525	9.15706	9.31596	10.3641	9.98932	9.82257	8.81756	9.89551	9.66593	9.47889	9.27962	10.2037	9.45393	9.73125	9.56371	9.74577	10.5961	9.56783	9.50951	9.39874	9.66924	9.79533	9.60552	8.79805	10.2763	9.65049	9.02071	9.80245	9.41887	9.24649	10.5579	10.4782	9.30549	9.02197	10.1526	9.30633	9.46762	9.79174	9.93193	9.40145	10.1705	9.94569	10.2539	9.74561
P35232	PHB	Prohibitin	_IFTSIGEDYDER_.2, _ILFRPVASQLPR_.3, _ILFRPVASQLPR_.2, _NVPVITGSK_.2, _NVPVITGSK_.1, _FDAGELITQR_.2, _FDAGELITQR_.1, _PVASQLPR_.2, _QVSDDLTER_.2, _DLQNVNITLR_.2, _VLPSITTEILK_.2, _VLPSITTEILK_.1, _AAELIANSLATAGDGLIELR_.3, _AAELIANSLATAGDGLIELR_.2, _KLEAAEDIAYQLSR_.2, _KLEAAEDIAYQLSR_.3, _AATFGLILDDVSLTHLTFGK_.3, _AATFGLILDDVSLTHLTFGK_.2, _NITYLPAGQSVLLQLPQ_.3, _NITYLPAGQSVLLQLPQ_.2, _GVQDIVVGEGTHF…	39	13.2644	14.1246	12.7072	14.132	13.962	13.7275	13.1043	13.6465	13.5656	13.3144	11.8159	14.0817	13.6213	13.3719	13.2558	12.4576	13.299	13.7472	13.7434	13.0981	14.2988	13.5598	13.1883	12.8403	13.4797	13.6769	12.8443	14.2872	13.7233	12.3615	13.2509	12.3945	13.7449	11.8784	13.6055	13.0059	12.8865	12.716	12.6309	13.0438	11.4967	12.6046	12.9292	13.3103	12.6707
P40227	CCT6A	T-complex protein 1 subunit zeta	_SVTLLIK_.1, _SVTLLIK_.2, _GIDPFSLDALSK_.2, _AQAALAVNISAAR_.2, _GLVLDHGAR_.2, _GLQDVLR_.2, _GLQDVLR_.1, _QADLYISEGLHPR_.3, _QADLYISEGLHPR_.2, _ETLIDVAR_.2, _ETLIDVAR_.1, _EMDRETLIDVAR_.3, _EMDRETLIDVAR_.2, _EM[Oxidation (M)]DRETLIDVAR_.3, _SETDTSLIR_.2, _IITEGFEAAK_.2, _IITEGFEAAK_.1, _MLVSGAGDIK_.2, _MLVSGAGDIK_.1, _AQLGVQAFADALLIIPK_.2, _AQLGVQAFADALLIIPK_.3, _ALQFLEEVK_.2, _VATAQDDITGDGTTSNVLI…	39	11.2901	11.329	12.4375	11.0285	12.1273	11.1842	10.4462	11.4745	12.0848	11.936	12.6252	11.4785	11.8981	10.8662	10.4531	10.7331	8.87055	11.2337	10.4455	12.2782	11.6875	11.0494	10.0467	11.2538	10.5633	10.2349	11.5381	11.3129	11.8548	9.85385	10.4907	11.1862	10.2903	11.4643	10.8941	11.7769	10.4658	9.87017	10.8397	10.7921	10.9686	10.6038	11.1795	11.3164	9.5068
P48681	NES	Nestin	_DNLAEELEGVAGR_.2, _GPPAPAPEVEELAR_.2, _GPPAPAPEVEELAR_.3, _LELQQLQAER_.2, _TLLEAENSR_.2, _AHADDELAALR_.2, _AHADDELAALR_.3, _SLETEILESLK_.2, _ALEEQNELLSAELGGLR_.3, _ALEEQNELLSAELGGLR_.2, _LELQFPR_.2, _LLEEENQESLR_.2, _RLEAYLAR_.2, _SLEEDLETLK_.2, _SLEEEGQELPQSADVQR_.2, _DLEEAGGLGTEFSELPGK_.2, _VAHMETSLGQAR_.3, _VAHMETSLGQAR_.2, _VGLNAQAAC[Carbamidomethyl (C)]APR_.2, _VAIPASVLPGPEEPGGQR_.2, _VAIPA…	39	9.28163	8.93049	9.6915	9.01192	9.55212	9.17621	4.72802	9.502	10.81	8.88702	10.0152	9.18704	9.22428	9.10434	9.38503	9.43933	9.18798	9.23991	8.9675	11.2594	9.1131	12.8269	9.07842	9.21832	8.79039	8.91826	9.9902	9.34809	9.05782	13.4119	7.00895	9.16258	9.45921	11.172	10.0553	9.12305	8.72816	9.35991	11.0263	9.51589	9.88129	11.1693	10.1393	9.25419	10.3803
P52306	RAP1GDS1	Rap1 GTPase-GDP dissociation stimulator 1	_NLAIPVINK_.2, _NLAIPVINK_.1, _SVAQQASLTEQR_.2, _LMDLLDR_.2, _DQEVLLQTGR_.2, _EVQDLAFLDVVSK_.2, _VANIIAEVAK_.2, _VANIIAEVAK_.1, _EMIFEVLAPLAENDAIK_.2, _EMIFEVLAPLAENDAIK_.3, _HVEDGNVTVQHAALSALR_.3, _HVEDGNVTVQHAALSALR_.2, _LVQILHR_.2, _LVQILHR_.1, _MLSAGVTEAVLK_.2, _M[Oxidation (M)]LSAGVTEAVLK_.2, _MLIDAQAEAAEQLGK_.3, _MLIDAQAEAAEQLGK_.2, _M[Oxidation (M)]LIDAQAEAAEQLGK_.2, _SAVDQAGGAQIVIDHLR_.3,…	39	8.75023	8.56859	7.19737	8.62644	9.24891	8.7752	8.26666	7.99096	8.59959	10.0726	7.8518	9.0103	9.99397	9.60461	8.50627	9.38933	8.33631	9.11251	8.65907	7.90692	8.31045	9.09534	9.39906	10.3901	7.77856	9.27557	7.60286	8.05089	9.37842	8.63454	9.37054	8.92924	9.37225	6.59654	7.88306	9.90869	7.69066	9.08833	7.69298	9.75677		7.92715	9.16463	9.80134	8.49488
P61604	HSPE1	10 kDa heat shock protein, mitochondrial	_KFLPLFDR_.2, _VVLDDKDYFLFR_.3, _VVLDDKDYFLFR_.2, _FLPLFDR_.2, _FLPLFDR_.1, _DGDILGK_.1, _DGDILGK_.2, _GGIMLPEK_.1, _GGIMLPEK_.2, _GGIM[Oxidation (M)]LPEK_.2, _GGIM[Oxidation (M)]LPEK_.1, _GGEIQPVSVK_.2, _GGEIQPVSVK_.1, _VLQATVVAVGSGSK_.2, _VLQATVVAVGSGSK_.1, _VLQATVVAVGSGSK_.3, _VLLPEYGGTK_.2, _VLLPEYGGTK_.1, _DGDILGKYVD_.1, _DGDILGKYVD_.2, _[Acetyl (Protein N-term)]AGQAFRK_.2, _SAAETVTK_.1, _SA…	39	12.5852	13.2428	13.1184	12.2036	13.3576	13.9715	12.7332	11.215	13.0095	13.4124	11.4691	12.5054	12.659	13.5412	12.516	13.959	12.6905	12.2424	12.9919	12.4354	13.2704	13.2707	13.045	11.8222	12.821	12.6884	12.9797	12.89	13.4002	12.9029	13.2838	12.4907	12.6476	12.0432	12.8657	12.7598	12.5783	12.0664	13.0352	13.2112	12.7011	12.302	12.7236	13.2148	12.9797
P61978	HNRNPK	Heterogeneous nuclear ribonucleoprotein K	_IILDLISESPIK_.2, _DLAGSIIGK_.1, _DLAGSIIGK_.2, _VVLIGGKPDR_.3, _VVLIGGKPDR_.2, _IDEPLEGSEDR_.2, _IDEPLEGSEDR_.1, _LLIHQSLAGGIIGVK_.3, _LLIHQSLAGGIIGVK_.2, _NLPLPPPPPPR_.2, _NLPLPPPPPPR_.3, _TDYNASVSVPDSSGPER_.2, _TDYNASVSVPDSSGPER_.3, _GSDFDC[Carbamidomethyl (C)]ELR_.2, _ILSISADIETIGEILKK_.3, _ILSISADIETIGEILKK_.2, _ILSISADIETIGEILK_.2, _ILSISADIETIGEILK_.3, _GSYGDLGGPIITTQVTIPK_.2, _GSYGDLGGPII…	39	8.41002	10.2052	8.9236	9.34951	10.5372	10.9724	10.9363	9.81091	8.74672	10.0355	8.36026	10.4503	10.5249	11.1532	10.7823	10.0445	8.49712	10.1943	10.0497	9.30397	9.93293	11.6796	10.439	10.0679	8.90175	10.9863	7.58608	9.36393	11.0875	10.3164	11.1762	9.13241	9.19229	8.68796	9.20156	11.4319	10.9437	10.3286	10.1882	9.11958	11.1917	8.39896	9.61062	11.0215	9.66389
P62760	VSNL1	Visinin-like protein 1	_EFIC[Carbamidomethyl (C)]ALSITSR_.2, _VEMLEIIEAIYK_.2, _VEMLEIIEAIYK_.3, _VEM[Oxidation (M)]LEIIEAIYK_.2, _MNEDGLTPEQR_.2, _M[Oxidation (M)]NEDGLTPEQR_.2, _LNLEEFQQLYVK_.2, _LNLEEFQQLYVK_.3, _LAPEVMEDLVK_.2, _LAPEVM[Oxidation (M)]EDLVK_.2, _LAPEVMEDLVK_.1, _ITRVEMLEIIEAIYK_.3, _NGDGTIDFREFIC[Carbamidomethyl (C)]ALSITSR_.3, _VDKIFSK_.1, _VDKIFSK_.2, _TFDKNGDGTIDFREFIC[Carbamidomethyl (C)]ALSITSR_…	39	9.59231	8.96562	7.05519	9.14959	11.4092	11.3554	12.6102	10.0001	9.92814	10.3521	7.88226	9.82791	10.8507	12.601	12.3721	9.88992	9.77369	11.4365	10.0355	10.0061	9.44774	12.5076	12.2204	10.3337	8.51372	10.7085	8.87888	8.1304	10.4869	11.7274	12.3115	9.22815	9.09706	8.22354	9.43029	9.91013	10.9525	11.0685	8.97734	10.197	9.03754	8.60892	9.22265	11.7757	10.9082
Q14254	FLOT2	Flotillin-2	_TAEAQLAYELQGAR_.2, _DADIGVAEAER_.2, _DADIGVAEAER_.1, _EVAAPDVGR_.2, _EVAAPDVGR_.1, _TDKELIATVR_.2, _TDKELIATVR_.3, _MGIEILSFTIK_.2, _M[Oxidation (M)]GIEILSFTIK_.2, _SILGTLTVEQIYQDR_.2, _SAFSEEVNIK_.2, _ISLEIMTLQPR_.2, _ISLEIM[Oxidation (M)]TLQPR_.2, _VDEIVVLSGDNSK_.2, _QIAVEAQEILR_.2, _IRQEEIEIEVVQR_.3, _IRQEEIEIEVVQR_.2, _IGEAEAAVIEAMGK_.2, _QEEIEIEVVQR_.2, _IAAPLTK_.1, _IAAPLTK_.2, _QVLLAQAEAE…	39	11.0424	10.8586	9.76778	10.417	10.4995	10.8542	10.65	10.7764	10.8244	10.2344	10.7054	10.8585	12.0559	11.0475	10.7657	10.3112	10.2325	10.2861	10.9399	9.69004	10.2074	11.9376	10.138	10.3873	10.2234	11.3913	10.3256	11.1182	11.2471	10.1124	9.74978	10.0549	10.5672	9.79455	9.97158	9.85852	10.4458	9.99535	10.3599	10.203	8.50312	8.96844	9.50854	10.3075	10.2489
Q92599	SEPTIN8	Septin-8	_ELEEETNAFNR_.2, _[Acetyl (Protein N-term)]AATDLER_.1, _[Acetyl (Protein N-term)]AATDLER_.2, _SLFDYHDTR_.2, _SLFDYHDTR_.3, _FSNAEPEPR_.2, _FSNAEPEPR_.1, _EFLSELQR_.2, _EFLSELQR_.1, _LRPQTYDLQESNVQLK_.3, _LRPQTYDLQESNVQLK_.2, _SLSLGGHVGFDSLPDQLVSK_.3, _SLSLGGHVGFDSLPDQLVSK_.2, _AAVEALQSQALHATSQQPLR_.3, _AAVEALQSQALHATSQQPLR_.2, _ETELELK_.2, _ETELELK_.1, _RKEFLSELQR_.3, _RKEFLSELQR_.2, _IHVC[Carbam…	39	10.8256	9.99956	9.68214	10.5682	10.0382	8.49333	10.1925	10.0735	10.7335	9.43098	10.4699	10.8051	9.89364	8.10439	10.1012	9.94411	10.9245	10.2487	9.09824	9.96786	10.4079	8.48235	10.3637	9.40718	9.76571	11.1139	10.1455	9.36237	9.48205	7.03156	9.32275	11.6697	11.2783	10.9437	10.3052	10.3615	9.61526	9.95584	9.46701	10.5791	9.63584	10.9957	10.0312	9.35142	10.0362
Q9H2X9	SLC12A5	Solute carrier family 12 member 5	_EVITIYS_.1, _EIQSITDESR_.2, _NFIELVR_.2, _NFIELVR_.1, _LWGLFC[Carbamidomethyl (C)]SSR_.2, _LVLLNMPGPPR_.2, _LVLLNM[Oxidation (M)]PGPPR_.2, _NVSMFPGNPER_.2, _NVSM[Oxidation (M)]FPGNPER_.2, _ETTAGHLALLVTK_.2, _ETTAGHLALLVTK_.3, _DLTTFLYHLR_.3, _DLTTFLYHLR_.2, _LNEVIVK_.1, _LNEVIVK_.2, _HGFDVC[Carbamidomethyl (C)]AK_.2, _NWRPQLLVLVR_.3, _NWRPQLLVLVR_.2, _GPSPVSSEGIK_.2, _KDLTTFLYHLR_.3, _ESSPFINSTD…	39	11.381	10.9453	11.2545	10.939	11.642	10.8287	10.73	11.4365	11.6795	10.2744	11.7129	11.5673	11.4011	10.3985	10.7139	11.06	11.2977	11.037	11.6117	11.7792	11.9194	11.0444	9.90823	11.9388	11.3905	11.0647	12.1104	11.5834	11.7772	8.10134	10.5735	7.32888	11.8911	12.7758	11.6094	10.8903	11.0014	11.3264	9.84329	9.92407	10.8929	8.38551	9.45959	9.6524	9.28317
Q9UI12	ATP6V1H	V-type proton ATPase subunit H	_VSIFFDYAR_.2, _YNALLAVQK_.2, _YNALLAVQK_.1, _IILAAFR_.2, _GAVDAAVPTNIIAAK_.2, _VIEQLGGK_.2, _VIEQLGGK_.1, _QDPFTVHMAAR_.3, _QDPFTVHMAAR_.2, _QLQSEQPQTAAAR_.2, _LEWSPVHK_.2, _LEWSPVHK_.1, _LLEVSDDPQVLAVAAHDVGEYVR_.3, _LLEVSDDPQVLAVAAHDVGEYVR_.2, _LGESVQDLSSFDEYSSELK_.2, _LGESVQDLSSFDEYSSELK_.3, _YNIIPVLSDILQESVK_.2, _YNIIPVLSDILQESVK_.3, _YNIIPVLSDILQESVKEK_.3, _NTAWPYFLPMLNR_.2, _RVIEQLGGK_.2, _…	39	12.0175	11.9397	12.0533	12.0501	12.385	11.6134	13.0782	12.0885	12.4564	12.4315	12.3874	12.8338	12.3087	12.5704	12.8927	11.1661	12.0417	12.2639	12.2328	12.1665	12.5156	12.473	12.4016	11.8383	11.5506	12.6435	11.9666	12.1312	12.0413	11.2615	12.0747	11.6744	11.2885	11.3843	11.1874	11.7661	11.2861	11.5432	10.6522	11.449	12.2223	10.2184	10.9127	11.806	11.4444
P04792	HSPB1	Heat shock protein beta-1	_VPFSLLR_.2, _GPSWDPFR_.2, _LATQSNEITIPVTFESR_.2, _LATQSNEITIPVTFESR_.3, _RVPFSLLR_.2, _VSLDVNHFAPDELTVK_.3, _VSLDVNHFAPDELTVK_.2, _LFDQAFGLPR_.2, _LFDQAFGLPR_.3, _LFDQAFGLPR_.1, _PLPPAAIESPAVAAPAYSR_.2, _PLPPAAIESPAVAAPAYSR_.3, _QLSSGVSEIR_.2, _QLSSGVSEIR_.1, _AQLGGPEAAK_.2, _AQLGGPEAAK_.1, _DWYPHSR_.2, _DGVVEITGK_.2, _DGVVEITGK_.1, _GPSWDPFRDWYPHSR_.4, _GPSWDPFRDWYPHSR_.3, _GPSWDPFRDWYPHSR_.2, …	38	12.7019	13.1783	13.1183	13.1706	14.2007	11.6555	12.5198	11.6002	12.8292	12.6158	13.485	13.448	13.5495	11.2405	12.2156	11.2062	13.0754	13.4491	13.1758	13.7972	13.448	11.2048	12.5737	12.9588	12.0676	13.4123	12.8691	12.5836	13.5921	10.561	12.4503	13.2818	14.3742	12.9451	13.1596	12.7807	12.2044	13.4723	13.0952	13.595	13.8865	14.6694	13.673	12.1925	12.9792
P09960	LTA4H	Leukotriene A-4 hydrolase	_ELVALMSAIR_.2, _DGETPDPEDPSR_.2, _AILPC[Carbamidomethyl (C)]QDTPSVK_.2, _SLVLDTK_.1, _SLVLDTK_.2, _FTRPLFK_.2, _TLTGTAALTVQSQEDNLR_.2, _TLTGTAALTVQSQEDNLR_.3, _WEDAIPLALK_.2, _C[Carbamidomethyl (C)]SVDFTR_.2, _SAYEFSETESMLK_.2, _LTYTAEVSVPK_.2, _TFGETHPFTK_.2, _APLPLGHIK_.2, _DLAAFDK_.1, _DLAAFDK_.2, _LVVDLTDIDPDVAYSSVPYEK_.2, _LVVDLTDIDPDVAYSSVPYEK_.3, _SSALQWLTPEQTSGK_.2, _TLVWSEKEQVEK_.2, _GS…	38	6.56721	7.91819	8.09715	6.73297	9.17189	7.0372	8.81001	8.50053	7.14383	7.98331	6.62108	7.29382	10.292	9.12317	7.80324	9.19377	6.71839	8.70672	8.26807	8.22734	9.47562	9.08143	7.61143	6.82063	8.02251	8.01562	6.46333	7.57744	9.59912	8.65247	7.59489	7.00566	7.93108	8.60998	7.86419	9.6963	9.41543	7.74318	8.44659	7.67251	9.95706	7.59624	8.72016	7.77495	7.38007
P20472	PVALB	Parvalbumin alpha	_GFSPDAR_.2, _GFSPDAR_.1, _IGVDEFSTLVAES_.2, _IGVDEFSTLVAES_.1, _SGFIEEDELGFILK_.2, _SGFIEEDELGFILK_.3, _[Acetyl (Protein N-term)]SMTDLLNAEDIKK_.2, _[Acetyl (Protein N-term)]SM[Oxidation (M)]TDLLNAEDIKK_.2, _SMTDLLNAEDIKK_.2, _[Acetyl (Protein N-term)]SMTDLLNAEDIKK_.3, _FFQMVGLK_.2, _FFQMVGLK_.1, _FFQM[Oxidation (M)]VGLK_.2, _FFQM[Oxidation (M)]VGLK_.1, _[Acetyl (Protein N-term)]SMTDLLNAEDIK_.2, …	38	8.34215	8.60369	9.01372	7.97002	11.0492	6.50915	8.96266	8.22639	9.18392	8.69209	7.56672	8.56129	8.28538	10.573	9.31589	10.1525	9.29389	8.34693	9.76009	8.4988	9.15497	11.1414	9.70967	8.37036	8.71153	8.91332	8.08783	9.03381	9.15131	9.14202	8.72911	12.2803	10.6326	9.99957	10.3764	11.0052	11.9159	11.4533	8.75887	8.99607	9.23902	9.09192	9.57139	10.2673	9.47362
P21283	ATP6V1C1	V-type proton ATPase subunit C 1	_VFVESVLR_.2, _QFGPLVR_.2, _SLAEIVK_.1, _SLAEIVK_.2, _NAGSLLTR_.2, _[Acetyl (Protein N-term)]TEFWLISAPGEK_.2, _GNLQNLER_.2, _QYETLAEMVVPR_.2, _VNFSEAFIAWIHVK_.3, _FQWDMAK_.2, _FQWDMAK_.1, _SSNVLSEDQDSYLC[Carbamidomethyl (C)]NVTLFR_.3, _SSNVLSEDQDSYLC[Carbamidomethyl (C)]NVTLFR_.2, _FNIPDLK_.2, _FNIPDLK_.1, _KNAGSLLTR_.2, _IDC[Carbamidomethyl (C)]NLLEFK_.2, _NISEIIAK_.1, _NISEIIAK_.2, _SLAEIVKK_.2…	38	11.2538	11.0578	9.79368	11.2217	11.5466	11.7345	12.5809	10.5815	11.5927	11.0876	9.62215	12.0375	11.2581	12.8296	12.5042	10.3155	11.1018	11.8358	11.4981	9.9382	11.5595	12.2536	12.1833	9.83927	10.1852	11.7762	10.117	10.5856	11.1763	11.8878	12.1026	10.8529	10.5855	9.51742	10.4361	11.0877	11.0139	11.097	9.13935	11.1312		8.96906	9.95768	11.8259	12.2522
P22061	PCMT1	Protein-L-isoaspartate(D-aspartate) O-methyltransferase	_VQLVVGDGR_.2, _VFEVMLATDR_.2, _VFEVM[Oxidation (M)]LATDR_.2, _ALDVGSGSGILTAC[Carbamidomethyl (C)]FAR_.2, _ALDVGSGSGILTAC[Carbamidomethyl (C)]FAR_.3, _DDPTLLSSGR_.2, _KDDPTLLSSGR_.2, _KDDPTLLSSGR_.3, _VIGIDHIK_.2, _VIGIDHIK_.1, _SGGASHSELIHNLR_.3, _SGGASHSELIHNLR_.2, _SGGASHSELIHNLR_.4, _TDKVFEVMLATDR_.2, _TDKVFEVMLATDR_.3, _TDKVFEVM[Oxidation (M)]LATDR_.2, _TDKVFEVM[Oxidation (M)]LATDR_.3, _LILP…	38	12.0778	12.5233	10.7571	12.1157	12.714	12.0482	11.5145	13.1239	12.4198	10.8456	10.8276	13.1217	12.5816	11.8626	11.8138	10.7444	11.9255	12.9254	12.3057	12.5386	11.8331	11.6343	11.813	12.5455	12.6323	12.3271	13.3321	13.3008	12.4587	11.6611	11.0268	11.7283	11.4626	12.221	12.4324	12.6335	10.6734	11.1334	11.204	12.825	10.8984	11.5447	12.6371	11.1058	10.7422
P37837	TALDO1	Transaldolase	_VSTEVDAR_.2, _TIVMGASFR_.2, _TIVM[Oxidation (M)]GASFR_.2, _LVPVLSAK_.1, _LVPVLSAK_.2, _ALAGC[Carbamidomethyl (C)]DFLTISPK_.2, _LSFDKDAMVAR_.2, _LSFDKDAMVAR_.3, _LSFDKDAM[Oxidation (M)]VAR_.3, _FAADAVK_.1, _FAADAVK_.2, _SYEPLEDPGVK_.2, _LSSTWEGIQAGK_.2, _LFVLFGAEILK_.2, _MESALDQLK_.2, _MESALDQLK_.1, _M[Oxidation (M)]ESALDQLK_.2, _ILDWHVANTDK_.2, _NAIDKLFVLFGAEILK_.3, _NAIDKLFVLFGAEILK_.2, _AAQASD…	38	9.88889	8.76871	9.57801	9.62472	9.56404	10.997	10.4984	9.27507	9.29535	9.68362	9.2015	10.2808	9.80106	10.5328	10.1948	9.71882	10.2587	9.04179	9.61489	9.98675	9.45442	10.5998	10.3128	9.45548	9.53327	9.72713	9.67909	9.90708	9.83367	11.4253	10.493	9.70133	9.9651	9.12229	10.7537	10.596	10.7742	9.904	10.0877	9.6852	9.08238	10.0495	10.2989	10.7046	9.37347
P41250	GARS1	Glycine--tRNA ligase	_TFFSFPAVVAPFK_.2, _IYLYLTK_.2, _ELSEALTR_.2, _NNIIQTWR_.2, _IMYTVFEHTFHVR_.3, _IMYTVFEHTFHVR_.4, _IMYTVFEHTFHVR_.2, _LGDAVEQGVINNTVLGYFIGR_.3, _LGDAVEQGVINNTVLGYFIGR_.2, _LPFAAAQIGNSFR_.2, _LPFAAAQIGNSFR_.3, _FADFMVK_.2, _TLYVEEVVPNVIEPSFGLGR_.3, _TLYVEEVVPNVIEPSFGLGR_.2, _TVNVVQFEPSK_.2, _VGISPDKLR_.2, _TSYGWIEIVGC[Carbamidomethyl (C)]ADR_.2, _TFIGPGGNMPGYLRPETAQGIFLNFK_.3, _LLEFNQGK_.1, _LLEFN…	38	9.39099	9.89374	9.02201	9.7322	10.0416	9.66557	9.19564	9.8409	10.0696	10.4986	8.68989	10.2591	10.5109	9.81056	9.43846	9.65657	9.48517	10.1889	9.5673	9.23586	10.1244	10.0158	9.38785	10.3306	9.12929	9.90927	9.40105	10.0738	10.3492	9.55108	9.22645	9.83519	10.2038	8.67461	9.98055	10.3264	9.18827	8.82696	9.54587	9.92571	7.86709	9.0404	10.4289	10.3197	9.0319
P43004	SLC1A2	Excitatory amino acid transporter 2	_TSVNVVGDSFGAGIVYHLSK_.3, _TSVNVVGDSFGAGIVYHLSK_.2, _C[Carbamidomethyl (C)]LEENLGIDKR_.2, _C[Carbamidomethyl (C)]LEENLGIDKR_.3, _NDEVSSLDAFLDLIR_.2, _NDEVSSLDAFLDLIR_.3, _SELDTIDSQHR_.2, _SELDTIDSQHR_.3, _C[Carbamidomethyl (C)]LEENLGIDK_.2, _C[Carbamidomethyl (C)]LEENLGIDK_.1, _[Acetyl (Protein N-term)]ASTEGANNMPKQVEVR_.2, _LASPIHPDVVMLIAFPGDILMR_.3, _LASPIHPDVVM[Oxidation (M)]LIAFPGDILMR_.3, _LA…	38	6.51187	7.70095	5.45369	7.97096	9.49716	9.14844	8.08454	8.92998	6.82361	7.88136	3.49588	8.43704	9.1506	8.8187	8.27347	7.66237	6.18094	9.02168	6.92803	6.43589	8.44049	8.69067	7.89551	9.1713	6.03176	6.86124		8.48401	9.06271	5.9641	8.66087	4.73845	5.95094	11.5402	6.15318	6.49835		11.1459	10.4733	12.4079	14.7191	7.11337	7.91035	6.97785	7.0627
P48047	ATP5PO	ATP synthase subunit O, mitochondrial	_FSPLTTNLINLLAENGR_.3, _FSPLTTNLINLLAENGR_.2, _YATALYSAASK_.2, _YATALYSAASK_.1, _LVRPPVQVYGIEGR_.3, _LVRPPVQVYGIEGR_.2, _TDPSILGGMIVR_.2, _TDPSILGGM[Oxidation (M)]IVR_.2, _TDPSILGGMIVR_.3, _VAASVLNPYVK_.2, _VAASVLNPYVK_.1, _SLNDITAK_.1, _SLNDITAK_.2, _GEVPC[Carbamidomethyl (C)]TVTSASPLEEATLSELK_.2, _GEVPC[Carbamidomethyl (C)]TVTSASPLEEATLSELK_.3, _ERFSPLTTNLINLLAENGR_.3, _YVDMSVK_.2, _YVDMSVK_.1,…	38	11.2106	12.3084	10.7497	11.3319	12.6225	10.8404	10.3974	14.2435	11.6656	11.6016	9.8097	12.2474	12.4468	10.4308	10.4956	11.4517	11.2275	12.5373	12.2742	10.9956	12.0566	10.6493	9.9421	13.8648	11.8682	11.9901	10.8738	12.2011	12.6575	9.31208	10.3883	10.7107	10.8907	10.4722	10.7755	12.0096	10.1156	9.64681	11.2254	11.5243	10.058	10.6972	11.8326	10.5912	9.58051
Q13228	SELENBP1	Methanethiol oxidase	_LVLPSLISSR_.2, _EEIVYLPC[Carbamidomethyl (C)]IYR_.2, _LTGQLFLGGSIVK_.2, _QFYPDLIR_.2, _QYDISDPQRPR_.3, _QYDISDPQRPR_.2, _GGFVLLDGETFEVK_.2, _SQPEPLVVK_.2, _SQPEPLVVK_.1, _NTGTEAPDYLATVDVDPK_.2, _NTGTEAPDYLATVDVDPK_.3, _TKLVLPSLISSR_.2, _TKLVLPSLISSR_.3, _IYVVDVGSEPR_.2, _GGPVQVLEDEELK_.2, _HNVMISTEWAAPNVLR_.3, _HNVMISTEWAAPNVLR_.2, _LNPNFLVDFGK_.2, _HEIVQTLSLK_.2, _GTWERPGGAAPLGYDFWYQPR_.3, _HEI…	38	11.4772	10.9154	11.2093	11.3526	12.2427	12.5961	12.4567	12.0895	11.9183	12.1935	11.5577	12.3571	12.9209	12.544	12.2047	12.595	11.3801	11.6457	11.3993	11.3867	11.9186	12.5629	12.4346	11.732	11.4954	11.5939	11.4902	12.6901	12.4847	12.1176	12.8853	11.5048	11.2598	10.414	11.4899	11.2005	12.0623	12.0568	12.1778	11.8759	11.6797	13.0074	13.1396	12.5863	12.2719
Q15334	LLGL1	Lethal(2) giant larvae protein homolog 1	_APVVAIAVLDGR_.2, _AETLVTLDFTSR_.2, _TGPLPWPAGFQPR_.2, _SADDSLSGVVR_.2, _GRPLPEPYEASR_.3, _GRPLPEPYEASR_.2, _C[Carbamidomethyl (C)]LYFADTFLR_.2, _IYGAPGVEFTGLHR_.3, _IYGAPGVEFTGLHR_.2, _GLLLTGHEDGTVR_.2, _GLLLTGHEDGTVR_.3, _NLAQEPSQR_.2, _FWDASGVALRPLYK_.3, _FWDASGVALRPLYK_.2, _HGQGFYLISPSEFER_.3, _HGQGFYLISPSEFER_.2, _DAATVTQMHFLTGQGR_.2, _DAATVTQMHFLTGQGR_.3, _VGC[Carbamidomethyl (C)]FDPYSDDPR_…	38	10.3223	9.92712	10.775	10.6267	10.4681	10.1049	10.0606	9.44905	9.66364	9.92013	9.85904	9.78256	9.40213	9.95488	10.3568	10.8094	10.7956	10.1224	9.19215	10.7898	10.473	9.48644	10.8191	10.6424	9.11463	9.62136	9.77507	9.82979	9.78196	9.3354	10.2834	10.3378	10.4216	8.95633	10.2447	10.7194	9.77411	10.2	9.10169	10.5647	7.84879	10.4845	10.6312	9.94897	10.3718
Q7Z4S6	KIF21A	Kinesin-like protein KIF21A	_LLESEAVNENLR_.2, _IHEDSTGGIYTVGVTTR_.3, _IHEDSTGGIYTVGVTTR_.2, _IPEPSPVTR_.2, _ASQQINALR_.2, _NELNVFNR_.2, _FHFVDLAGSER_.2, _FHFVDLAGSER_.3, _GIINPFPASK_.2, _AMQETVDALR_.2, _AM[Oxidation (M)]QETVDALR_.2, _ITQLVSDQANHVLAR_.2, _ITQLVSDQANHVLAR_.3, _[Acetyl (Protein N-term)]MLGAPDESSVR_.2, _[Acetyl (Protein N-term)]M[Oxidation (M)]LGAPDESSVR_.2, _TTASTQMNVQSSR_.2, _NQEVVLR_.2, _IRPQLAK_.2, _KLSSSDA…	38	8.94841	9.25857	9.31677	9.24312	9.64214	9.34034	9.5418	9.55624	8.93797	9.67397	9.01749	9.38322	9.59748	9.47466	9.14643	8.557	9.17591	9.46249	8.7679	9.12864	9.48193	9.17966	9.21358	9.12381	7.90678	8.82073	8.56098	9.17735	9.64721	8.53294	8.96995	9.40573	8.98941	8.03866	8.50266	9.30336	8.87994	8.69159	9.18243	9.49533	9.30524	8.69781	9.8355	9.11569	9.20411
Q8NCB2	CAMKV	CaM kinase-like vesicle-associated protein	_TEEFC[Carbamidomethyl (C)]EIFR_.2, _NEIGILK_.1, _NEIGILK_.2, _IVISDFHLAK_.3, _IVISDFHLAK_.2, _YDLGQVIK_.2, _LENLVYYNR_.2, _LMEVEQDQR_.2, _LM[Oxidation (M)]EVEQDQR_.2, _QVLEAVAYLHSLK_.3, _QVLEAVAYLHSLK_.2, _HPNILQLVDVFVTR_.3, _HPNILQLVDVFVTR_.2, _EVFDWILDQGYYSER_.2, _EVFDWILDQGYYSER_.3, _LRAPEQSSTAAAQSASATDTATPGAAGGATAAAASGATSAPEGDAAR_.4, _EPC[Carbamidomethyl (C)]GTPEYLAPEVVGR_.2, _EPC[Carbamidom…	38	8.59456	7.69756	8.70853	7.99316	9.49213	9.80586	10.3926	8.77185	8.12037	7.15061	7.53701	8.50679	8.71784	10.2625	10.0314		8.32596	8.76239	7.86591	7.92869	8.58049	9.8338	8.52231	8.37522	8.98006	7.91513	8.46466	8.4167	9.10587	7.58576	9.75037		9.13821	4.69114		5.60701			5.99079	7.55515	8.08195		6.94406		9.11825
Q8WXF7	ATL1	Atlastin-1	_ILLSEAVR_.2, _DKEVVAVSVAGAFR_.2, _DKEVVAVSVAGAFR_.3, _DDHSFELDETALNR_.2, _DDHSFELDETALNR_.3, _AGPVQVLIVK_.2, _AGPVQVLIVK_.1, _LAM[Oxidation (M)]EETFLKPFQSLIFLVR_.3, _LAMEETFLKPFQSLIFLVR_.3, _DWSFPYEFSYGADGGAK_.2, _SFLMDFMLR_.2, _SFLM[Oxidation (M)]DFMLR_.2, _SFLM[Oxidation (M)]DFM[Oxidation (M)]LR_.2, _ILIPWLLSPESLDIK_.2, _ILIPWLLSPESLDIK_.3, _NIFHAAR_.2, _MGGEEFSR_.2, _EIDDEFIK_.2, _EIDDEFIK_.1…	38	12.1977	12.0215	11.8685	11.7244	12.3117	12.3675	12.4564	10.4657	12.6182	12.1273	12.1046	12.1941	11.92	12.3399	12.573	12.2781	12.1983	11.8662	11.513	12.0333	12.2066	12.0815	11.9781	10.32	11.8595	11.3499	12.7327	11.6501	11.866	11.2531	12.3132	11.5496	11.1698	10.4558	10.8329	11.0234	10.9878	11.2821	10.5139	11.4493	9.9761	9.40377	10.5641	11.4252	11.2188
Q9UMF0	ICAM5	Intercellular adhesion molecule 5	_TFSLSPDAPR_.2, _LLEVGSERPVSC[Carbamidomethyl (C)]TLDGLFPASEAR_.3, _NVAVTVEYGPR_.2, _SGELGAVIEGLLR_.2, _SGELGAVIEGLLR_.3, _SDGGAVLALGLLGPVTR_.2, _SDGGAVLALGLLGPVTR_.3, _EPETQPVC[Carbamidomethyl (C)]FFR_.2, _QLVDIREPETQPVC[Carbamidomethyl (C)]FFR_.3, _GAQELIR_.2, _GAQELIR_.1, _GAVLTATVLAR_.2, _GAVLTATVLAR_.1, _ASLTLTLLR_.2, _ASLTLTLLR_.1, _EGIPWPEQQR_.2, _SFAGEPPR_.2, _GGLETSLR_.2, _GGLETSLR_.1, _…	38	9.7039	10.8018	11.7367	10.8565	12.4999	10.0422	10.7775	13.4788	10.5491	11.156	12.7222	13.2837	13.1131	9.96608	10.6697	10.8417	9.98787	11.6378	9.91973	11.435	11.6165	9.91604	9.13356	11.1417	9.86249	11.1434	12.158	12.6148	12.3505	5.65719	9.90764		9.43424	16.6593	12.8316	9.75167	11.051		7.86738	7.07259	14.1233	7.67953		10.0314
Q9Y6R1	SLC4A4	Electrogenic sodium bicarbonate cotransporter 1	_TSPYFPTTAR_.2, _VTYTLLR_.2, _FLFILLGPK_.2, _FLFILLGPK_.1, _LLFNFSK_.2, _LQQAVMLGALTEVPVPTR_.3, _LQQAVMLGALTEVPVPTR_.2, _LIVPSEFKPTSPNR_.3, _LIVPSEFKPTSPNR_.2, _SPTFLER_.2, _SPTFLER_.1, _SLADIGK_.1, _SLADIGK_.2, _LLLMPLK_.2, _LLLM[Oxidation (M)]PLK_.2, _AIATLMSDEVFHDIAYK_.2, _AIATLMSDEVFHDIAYK_.3, _AIATLM[Oxidation (M)]SDEVFHDIAYK_.3, _FC[Carbamidomethyl (C)]GGLIK_.1, _FC[Carbamidomethyl (C)]GGLI…	38	8.72041	9.29228	10.7307	8.39005	9.07083	9.8325	8.98193	8.35766	8.71197	8.90706	9.49426	9.50244	8.7869	9.34182	8.77581	10.0081	8.42502	9.04016	9.48755	9.83572	9.68156	9.66457	9.68583	9.37402	9.95024	8.56061	10.1129	9.84879	9.0822	9.95773	9.21997	9.44987	10.038	8.34804	10.3627	9.07685	10.1446	9.97197	9.26507	9.09805	9.0355	9.16433	9.8675	9.5203	9.30766
O43236	SEPTIN4	Septin-4	_ESIPFAVIGSNTVVEAR_.2, _ESIPFAVIGSNTVVEAR_.3, _STLVNSLFLTDLYR_.2, _STLVNSLFLTDLYR_.3, _IMQTVEITK_.2, _IM[Oxidation (M)]QTVEITK_.2, _IMQTVEITK_.1, _FLEDTTDDGELSK_.2, _ESGTDFPIPAVPPGTDPETEK_.2, _ESGTDFPIPAVPPGTDPETEK_.3, _EEIEHFGIK_.2, _IREEIEHFGIK_.3, _IREEIEHFGIK_.2, _HAVDIEEK_.2, _HAVDIEEK_.1, _ADTLTPPEVDHK_.2, _ADTLTPPEVDHK_.3, _LLGAEER_.2, _LYPWGIVEVENPGHC[Carbamidomethyl (C)]DFVK_.3, _LYPWGIV…	37	9.47584	9.11123	8.44945	9.41255	8.88129	8.7608	8.5284	8.54378	9.27613	8.4946	6.06578	8.70251	8.83976	9.09919	8.78403		9.25254	9.5578	10.0248	7.54511	8.79905	9.10039	9.39631	10.3905	8.40165	8.53251	8.98847	9.34667	9.15913	8.23995	9.00901	9.75881	10.0201	8.52193	10.0362	9.51463	8.68571	9.67825	6.43278	9.49769	10.0159	7.62971	9.34398	7.9912	7.65962
O43837	IDH3B	Isocitrate dehydrogenase [NAD] subunit beta, mitochondrial	_SLPGYMTR_.2, _HNNLDLVIIR_.3, _HNNLDLVIIR_.2, _FAFDYATK_.2, _FAFDYATK_.1, _HPFAQAVGR_.2, _HPFAQAVGR_.1, _KLDLFANVVHVK_.3, _KLDLFANVVHVK_.2, _DMGGYSTTTDFIK_.2, _DM[Oxidation (M)]GGYSTTTDFIK_.2, _EQTEGEYSSLEHESAR_.3, _EQTEGEYSSLEHESAR_.2, _SVIGHLQTK_.2, _SVIGHLQTK_.1, _NIANPTAMLLSASNMLR_.2, _NIANPTAMLLSASNMLR_.3, _NIANPTAM[Oxidation (M)]LLSASNMLR_.2, _NIANPTAM[Oxidation (M)]LLSASNMLR_.3, _NIANPTAML…	37	9.5141	10.1769	8.57903	9.55563	10.3738	10.0488	10.2154	9.69334	9.83208	9.39405	7.794	10.5537	10.1469	10.4624	10.1477	7.74463	9.37305	10.5055	10.0463	11.1648	10.3574	10.2373	9.49704	8.94656	9.78013	9.49576	9.22395	10.4117	10.4857	9.15076	9.2247	9.1973	9.95578	7.14758	9.90624	9.96108	9.47971	10.6142	8.02156	9.43732	9.74588	8.83359	9.64491	9.90125	9.87417
P02792	FTL	Ferritin light chain	_LGGPEAGLGEYLFER_.2, _LGGPEAGLGEYLFER_.3, _ALFQDIK_.2, _ALFQDIK_.1, _DDVALEGVSHFFR_.2, _DDVALEGVSHFFR_.3, _LNQALLDLHALGSAR_.3, _LNQALLDLHALGSAR_.2, _KLNQALLDLHALGSAR_.3, _KLNQALLDLHALGSAR_.4, _KLNQALLDLHALGSAR_.2, _TDPHLC[Carbamidomethyl (C)]DFLETHFLDEEVK_.3, _TDPHLC[Carbamidomethyl (C)]DFLETHFLDEEVK_.4, _TDPHLC[Carbamidomethyl (C)]DFLETHFLDEEVK_.2, _LLKMQNQR_.2, _LLKM[Oxidation (M)]QNQR_.2, _MGD…	37	15.3286	15.0648	15.5317	15.5706	14.8472	15.0583	14.2299	15.6243	15.5649	15.1314	14.9217	14.814	15.162	15.0365	14.9779	12.5825	15.9167	14.7863	15.1507	15.754	15.3294	14.8195	15.0071	15.9471	15.0845	15.4287	15.2296	14.9714	14.701	14.88	14.7786	16.4664	15.7199	14.1193	15.9931	15.342	14.9564	14.5202	14.5255	15.4824	13.9639	14.871	14.1997	14.6312	13.6193
P07099	EPHX1	Epoxide hydrolase 1	_FLGLTER_.2, _FLSVLER_.2, _VFYSLMR_.2, _YLEDGGLER_.2, _DVELLYPVK_.1, _DVELLYPVK_.2, _GGHFAAFEEPELLAQDIR_.3, _GGHFAAFEEPELLAQDIR_.2, _FSTWTNTEFR_.2, _FLSVLERQ_.2, _VYVPTGFSAFPFELLHTPEK_.3, _LISYSYMVR_.2, _IIPLLTDPK_.2, _IIPLLTDPK_.1, _GFNSVATAR_.2, _GGHFAAFEEPELLAQDIRK_.3, _GGHFAAFEEPELLAQDIRK_.4, _GGHFAAFEEPELLAQDIRK_.2, _EDDSIRPFK_.2, _EDDSIRPFK_.3, _NHGLSDEHVFEVIC[Carbamidomethyl (C)]PSIPGYGFSE…	37	12.2586	12.584	11.3858	12.4438	13.0399	11.8773	12.6653	8.89824	12.0389	11.7406	11.5848	12.2083	12.5714	12.4341	12.4946	11.3793	12.2141	12.9147	12.5907	11.7317	12.1599	12.0949	12.7119	8.53634	11.6001	12.6194	11.613	11.5822	12.4931	12.1529	12.4736	12.5932	12.8499	11.505	11.8321	12.5853	12.0053	12.6207	11.9845	13.2544	9.98631	12.4241	12.4492	12.7379	12.6597
P08195	SLC3A2	4F2 cell-surface antigen heavy chain	_EEGSPLELER_.2, _GQSEDPGSLLSLFR_.2, _LLTSFLPAQLLR_.2, _LLTSFLPAQLLR_.3, _VILDLTPNYR_.2, _LDYLSSLK_.2, _LDYLSSLK_.1, _ADLLLSTQPGR_.2, _LKLEPHEGLLLR_.3, _LKLEPHEGLLLR_.2, _GLVLGPIHK_.2, _ADLLLSTQPGREEGSPLELER_.3, _ADLLLSTQPGREEGSPLELER_.2, _LEPHEGLLLR_.2, _LEPHEGLLLR_.3, _VAEDEAEAAAAAK_.2, _GENSWFSTQVDTVATK_.2, _VAGSPGWVR_.2, _SLLHGDFHAFSAGPGLFSYIR_.4, _SLLHGDFHAFSAGPGLFSYIR_.3, _SLLHGDFHAFSAGPGLFS…	37	11.5505	11.7711	11.3634	11.5832	11.7794	9.79151	11.0711	12.4519	11.9879	11.3531	12.3597	12.0645	11.6544	10.2386	10.8942	11.7187	11.7328	11.9495	11.8362	11.52	11.5909	10.0709	10.8784	12.0092	11.5165	12.0745	12.1016	11.0338	11.4773	9.02817	10.8193	11.4457	11.4418	11.4071	9.99412	10.7852	9.17491	10.338	10.7739	11.507	12.7551	10.5251	11.0453	9.60772	10.3829
P16298	PPP3CB	Serine/threonine-protein phosphatase 2B catalytic subunit beta isoform	_EESESVLTLK_.2, _EESESVLTLK_.1, _IINEGAAILR_.2, _ILYPSTLFLLR_.2, _[Acetyl (Protein N-term)]AAPEPAR_.1, _YLFLGDYVDR_.2, _YLFLGDYVDR_.1, _LTSEEVFDLDGIPR_.2, _LTSEEVFDLDGIPR_.3, _HLTEYFTFK_.2, _LFEVGGSPANTR_.2, _LFEVGGSPANTR_.1, _YENNVMNIR_.2, _YENNVM[Oxidation (M)]NIR_.2, _GLTPTGMLPSGVLAGGR_.2, _GLTPTGM[Oxidation (M)]LPSGVLAGGR_.2, _VDEEIALR_.2, _VDEEIALR_.1, _AHEAQDAGYR_.2, _AHEAQDAGYR_.1, _AAPPPP…	37	12.1488	12.6768	12.2251	12.7126	12.49	12.2615	12.2679	13.1628	12.8146	12.8251	12.7852	13.1116	12.7813	12.4715	12.2743	12.4551	12.0966	12.2143	12.3545	12.4678	12.7325	12.366	11.5002	12.4287	11.8955	12.7453	12.5635	12.9228	12.6351	10.9045	11.9439	10.8716	11.5207	11.3547	11.7077	11.1806	11.6573	10.5115	10.1512	11.2377	8.63477	8.76868	9.80998	9.91021	10.4413
P23381	WARS1	Tryptophan--tRNA ligase, cytoplasmic	_GIFFSHR_.2, _KLSFDFQ_.2, _KLSFDFQ_.1, _ISFPAIQAAPSFSNSFPQIFR_.3, _ISFPAIQAAPSFSNSFPQIFR_.2, _ALIEVLQPLIAEHQAR_.3, _ALIEVLQPLIAEHQAR_.2, _IDKELINR_.2, _DLTLDQAYSYAVENAK_.2, _TDIQC[Carbamidomethyl (C)]LIPC[Carbamidomethyl (C)]AIDQDPYFR_.2, _TDIQC[Carbamidomethyl (C)]LIPC[Carbamidomethyl (C)]AIDQDPYFR_.3, _GIFGFTDSDC[Carbamidomethyl (C)]IGK_.2, _PALLHSTFFPALQGAQTK_.3, _DRTDIQC[Carbamidomethyl (C)]L…	37	5.50654	7.28593	9.30699	9.16515	7.77153	9.9257	9.3079	9.71767	8.57284	10.0459	8.04124	9.23454	8.35769	10.2959	9.08984	8.64045	8.90916	8.497	9.76384	4.91615	9.30931	7.87603	9.84823	9.73777	9.3364	8.46907		9.00213	8.07889	9.52172	11.5433	9.8579	8.15581		8.98878	8.99298	7.59422	8.99305	6.15468	9.66472	10.2253	8.6278	9.75033	10.3771	8.80957
P42658	DPP6	Dipeptidyl aminopeptidase-like protein 6	_SIINFFVEC[Carbamidomethyl (C)]FR_.2, _IYFLSTEDLPR_.2, _VAVTWLNR_.2, _QLYSANTVGNFNR_.2, _WISDTEFIYR_.2, _LGLLEEK_.2, _LGLLEEK_.1, _DYGGYLSTYILPAK_.2, _VTVEDLFSEDFK_.2, _YLGLHGLDNR_.2, _YLGLHGLDNR_.3, _YEISPDR_.2, _THIAHWWSPDGTR_.2, _THIAHWWSPDGTR_.3, _LLTVTAK_.1, _LLTVTAK_.2, _VSALEEQQFLIIHPTADEK_.3, _MFDLETNEHVK_.2, _MFDLETNEHVK_.3, _IHFQHTAELITQLIR_.3, _IHFQHTAELITQLIR_.4, _IHFQHTAELITQLIR_.2, …	37	10.1188	10.1057	10.2699	10.0181	10.9515	10.7766	10.4718	10.8293	11.0419	10.9923	10.6544	11.1353	10.7475	10.8712	10.3797	10.6729	9.78288	10.4679	10.2899	10.1615	10.441	10.7404	9.76031	10.5769	9.83873	10.7639	10.6884	10.3287	10.4723	9.59101	10.3258	9.66634	9.73077	9.68643	9.27399	9.74961	10.1146	9.77819	8.45249	10.485	9.2488	8.76482	8.56947	9.91696	8.48388
P43243	MATR3	Matrin-3	_VVHIMDFQR_.2, _VVHIMDFQR_.3, _GPGPLQER_.2, _GDADQASNILASFGLSAR_.2, _GDADQASNILASFGLSAR_.3, _TEEGPTLSYGR_.2, _GPLPLSSQHR_.2, _VIHLSNLPHSGYSDSAVLK_.3, _VIHLSNLPHSGYSDSAVLK_.4, _VIHLSNLPHSGYSDSAVLK_.2, _SQAFIEMETR_.2, _SQAFIEM[Oxidation (M)]ETR_.2, _GAPPSSNIEDFHGLLPK_.3, _GAPPSSNIEDFHGLLPK_.2, _DLSAAGIGLLAAATQSLSM[Oxidation (M)]PASLGR_.3, _SFQQSSLSR_.2, _IGPYQPNVPVGIDYVIPK_.2, _IGPYQPNVPVGIDYVIPK_.…	37	10.0125	9.32291	10.6483	8.89577	9.12801	8.86174	8.22754	9.19106	10.0576	9.42316	10.2302	9.60246	9.87478	6.97037	7.56354	9.95222	9.38842	10.0515	7.48079	10.4813	9.34528	7.64723		9.99372	9.93503	8.30711	10.9058	9.88626	10.366		8.34146			11.3526	9.11834	10.0945	8.66485	8.14906			6.66778	9.36074	8.83312	7.84039
P52209	PGD	6-phosphogluconate dehydrogenase, decarboxylating	_GILFVGSGVSGGEEGAR_.2, _IISYAQGFMLLR_.2, _IISYAQGFM[Oxidation (M)]LLR_.2, _VDDFLANEAK_.2, _SFLEDIRK_.2, _NPELQNLLLDDFFK_.2, _TIFQGIAAK_.2, _TIFQGIAAK_.1, _AGQAVDDFIEK_.2, _AGQAVDDFIEK_.1, _LVPLLDTGDIIIDGGNSEYR_.3, _LVPLLDTGDIIIDGGNSEYR_.2, _DAFDRNPELQNLLLDDFFK_.3, _DAFDRNPELQNLLLDDFFK_.2, _SAVENC[Carbamidomethyl (C)]QDSWR_.2, _VGTGEPC[Carbamidomethyl (C)]C[Carbamidomethyl (C)]DWVGDEGAGHFVK_.3, _Y…	37	9.96208	10.3122	8.86103	10.317	10.3384	10.4587	10.3039	10.8233	10.1177	10.0865	8.5749	10.3411	10.3878	10.6236	10.2924	9.21353	10.1656	10.6772	10.355		10.2693	10.6634	10.5798	11.0587	10.1711	10.2593	9.13623	10.5892	10.4321	10.7293	10.4945	10.4866	9.88273	9.17658	10.3308	10.2678	10.4603	10.404	10.3123	10.9048	9.08584	10.6341	10.8864	11.0673	10.0882
Q13200	PSMD2	26S proteasome non-ATPase regulatory subunit 2	_AVPLALALISVSNPR_.2, _AVPLALALISVSNPR_.3, _EPLLTLVK_.2, _LNILDTLSK_.2, _LGSIFGLGLAYAGSNR_.2, _YGEPTLR_.2, _WLPLGLGLNHLGK_.3, _MLVTFDEELRPLPVSVR_.3, _M[Oxidation (M)]LVTFDEELRPLPVSVR_.3, _MLVTFDEELRPLPVSVR_.2, _FGGSGSQVDSAR_.2, _TFGHLLR_.2, _LAQGLTHLGK_.2, _VGQAVDVVGQAGKPK_.2, _VGQAVDVVGQAGKPK_.3, _DPNNLFMVR_.2, _GTLTLC[Carbamidomethyl (C)]PYHSDR_.2, _SGALLAC[Carbamidomethyl (C)]GIVNSGVR_.2, _SSTT…	37	9.48343	9.72334	10.3035	9.92149	9.91191	9.27426	9.4386	10.9649	9.95353	10.0336	10.5694	10.0835	10.074	9.32336	9.48758	9.98123	9.97576	9.82973	9.72968	10.2893	9.90706	9.60235	9.06113	11.1308	9.41092	9.81703	10.1283	9.98515	9.79598	8.51892	9.31113	8.73308	8.72939	9.71463	8.92291	9.28021	8.3932	8.64486	9.52583	8.91105	11.0573	8.98533	9.28159	9.04883	8.4271
Q7KZF4	SND1	Staphylococcal nuclease domain-containing protein 1	_LGTLSPAFSTR_.2, _SEAVVEYVFSGSR_.2, _PASPATETVPAFSER_.2, _QFLPFLQR_.2, _EADGSETPEPFAAEAK_.2, _TDAVDSVVR_.2, _QINLSNIR_.2, _SSHYDELLAAEAR_.3, _SSHYDELLAAEAR_.2, _LRPLYDIPYMFEAR_.3, _LRPLYDIPYMFEAR_.2, _VITEYLNAQESAK_.2, _DTPDEPWAFPAR_.2, _VNVTVDYIRPASPATETVPAFSER_.3, _NDIASHPPVEGSYAPR_.3, _NDIASHPPVEGSYAPR_.2, _IHVFYIDYGNR_.2, _IHVFYIDYGNR_.3, _SLLSAEEAAK_.2, _[Acetyl (Protein N-term)]ASSAQSGGSSGG…	37	11.0781	10.9414	11.5984	10.9332	11.0603	10.3962	10.4148	11.5443	11.4712	11.1863	11.811	10.9836	11.1996	10.4161	10.4678	10.6741	11.2211	11.0627	10.3928	11.7554	10.9372	10.369	10.1481	11.7661	10.8647	10.5022	11.7295	11.0709	10.9665	9.73553	10.3687	11.2225	11.4683	11.7705	11.8353	11.273	10.6817	10.5476	11.166	10.784	11.0361	11.2659	11.1875	10.8719	10.4414
Q8N1G4	LRRC47	Leucine-rich repeat-containing protein 47	_ELLLTGPGLEER_.2, _NALGPGLSPELGPLPALR_.3, _NALGPGLSPELGPLPALR_.2, _SILEYLR_.2, _VLHVSENPVPLTVR_.2, _VLHVSENPVPLTVR_.3, _DVRPYIVGAVVR_.3, _DVRPYIVGAVVR_.2, _LFTLPLLHYLEVSGC[Carbamidomethyl (C)]GSLR_.3, _[Acetyl (Protein N-term)]AAAAVSESWPELELAER_.3, _[Acetyl (Protein N-term)]AAAAVSESWPELELAER_.2, _QLQLEAEEQR_.2, _VVDLEGSLK_.2, _TAATLATHELR_.2, _TAATLATHELR_.3, _EGGDGEEQDVGDAGR_.2, _ELSPDIAHLASLK_.…	37	11.3199	11.0298	12.3819	11.1877	11.5316	10.9613	10.7342	11.3471	11.8049	11.9215	12.8006	11.4908	11.581	11.0332	10.7112	10.8459	11.3601	11.2148	10.7222	12.5735	11.3627	10.692	10.2887	11.7893	11.0179	10.6914	12.4176	11.4308	11.3734	9.75685	10.8592	10.6313	11.0311	11.9777	11.6356	11.3874	10.3147	10.1733	10.953	10.8218	12.0372	11.1319	11.1259	10.0768	9.64682
Q99623	PHB2	Prohibitin-2	_LGLDYEER_.2, _VLPSIVNEVLK_.2, _FNASQLITQR_.2, _IPWFQYPIIYDIR_.2, _IPWFQYPIIYDIR_.3, _LLLGAGAVAYGVR_.2, _AQFLVEK_.1, _AQFLVEK_.2, _AQVSLLIR_.2, _AQVSLLIR_.1, _DLQMVNISLR_.2, _DLQM[Oxidation (M)]VNISLR_.2, _IGGVQQDTILAEGLHFR_.3, _IGGVQQDTILAEGLHFR_.2, _IVQAEGEAEAAK_.2, _AKDFSLILDDVAITELSFSR_.3, _ESVFTVEGGHR_.2, _ESVFTVEGGHR_.3, _ESVFTVEGGHR_.1, _EYTAAVEAK_.2, _VLSRPNAQELPSMYQR_.3, _VLSRPNAQELPSMYQ…	37	12.7711	12.9475	10.4993	12.5969	12.9605	12.8184	13.4301	12.6987	13.1108	12.0724	10.7532	13.232	12.7368	12.8857	13.4895	12.3001	12.5074	13.352	13.1741	11.096	12.9349	13.0912	12.7623	12.0269	12.6443	13.9167	11.5003	12.7006	12.7158	11.6427	12.4762	12.5845	13.5693	11.3767	12.1796	12.5339	12.1928	12.788	11.7454	12.9269	8.97665	12.2411	11.9759	13.1967	12.6115
Q9Y2J0	RPH3A	Rabphilin-3A	_SNDYIGGC[Carbamidomethyl (C)]QLGISAK_.2, _TGPDPASAPGR_.2, _PAPGSVQSPAPPQPGQPGTPGGSRPGPGPAGR_.4, _PAPGSVQSPAPPQPGQPGTPGGSRPGPGPAGR_.3, _FGHNEFIGETR_.3, _FGHNEFIGETR_.2, _TGGVGGYPAVGAR_.2, _LHLLPGASK_.2, _LHLLPGASK_.1, _GMALYEEEQVER_.2, _GM[Oxidation (M)]ALYEEEQVER_.2, _SLDISVWDYDIGK_.2, _SGAWFFK_.2, _SGAWFFK_.1, _NPIWNETLVYHGITDEDMQR_.3, _LVDRLENMR_.3, _LVDRLENMR_.2, _ISVC[Carbamidomethyl (C)]DED…	37	10.2399	7.96699	9.03771	8.11756	10.5901	8.62757	8.4341	7.90956	9.49491	7.41823	9.03435	8.53063	8.40637	8.1884	9.18037	8.78159	10.5193	8.44705	8.39849	9.11227	8.56548	9.06967	8.23729	9.4869	8.57141	7.74034	8.46027	8.40074	8.5539	9.85758	7.58647		7.44628	8.21836	7.89546	9.26806	7.54746	6.85301		6.75963	6.8253	8.80104	7.47424	8.88688
O75083	WDR1	WD repeat-containing protein 1	_VFASLPQVER_.2, _YTSLMLR_.2, _LYSILGTTLK_.2, _LYSILGTTLKDEGK_.2, _LYSILGTTLKDEGK_.3, _IAVVGEGR_.2, _IAVVGEGR_.1, _YAPSGFYIASGDVSGK_.2, _YAPSGFYIASGDVSGK_.3, _YEYQPFAGK_.2, _FTIGDHSR_.2, _FGAVFLWDSGSSVGEITGHNK_.3, _NIDNPALADIYTEHAHQVVVAK_.4, _NIDNPALADIYTEHAHQVVVAK_.3, _FATASADGQIYIYDGK_.2, _AHDGGIYAISWSPDSTHLLSASGDK_.3, _AHDGGIYAISWSPDSTHLLSASGDK_.4, _LATGSDDNC[Carbamidomethyl (C)]AAFFEGPPFK_.2, …	36	12.0319	11.9536	11.7763	11.9158	12.207	12.0239	11.6286	12.0376	11.8856	11.8478	11.8801	12.5662	12.0973	12.0495	11.5772	11.6033	11.5561	11.6526	11.5973	11.9745	12.2921	11.5869	11.2595	11.343	11.3653	11.6081	11.962	12.2875	11.86	10.2143	11.3821	10.8582	11.5457	10.9424	11.824	11.4502	10.1754	11.1961	10.7514	11.0786	9.90231	12.0394	11.8383	10.2732	10.5598
O75643	SNRNP200	U5 small nuclear ribonucleoprotein 200 kDa helicase	_DIDAFWLQR_.2, _AIFEIVLNR_.2, _SGGPVVVLVQLER_.2, _GLIEIISNAAEYENIPIR_.3, _DILC[Carbamidomethyl (C)]GAADEVLAVLK_.2, _LIGLSATLPNYEDVATFLR_.2, _LIGLSATLPNYEDVATFLR_.3, _NALLQLTDSQIADVAR_.2, _YAQAGFEGFK_.2, _TYTQLVR_.2, _EGSASTEVLR_.2, _WTELGALDILQMLGR_.2, _GPVLEALVAR_.2, _SLVQEMVGSFGK_.2, _KADEVLEILK_.2, _GYTLLSEGIDEMVGIIYKPK_.3, _TNLLLQAHLSR_.2, _TNLLLQAHLSR_.3, _DEPTGEVLSLVGK_.2, _LYDLNHNEIGELIR_.…	36	7.53846	7.63077	9.00633	7.81288	8.33624		7.2332	8.44677	7.20721	7.70673	8.08226	7.81273	7.60712	7.95128	8.67203		7.26185	8.3434	7.71987	8.40946	8.42895	7.54535	7.45698	7.04749	8.38863	8.27866	8.95935	7.46256	7.63302	6.58604	8.15231	7.4688	8.32841	9.92826	7.79998	9.49954	7.63327	8.29621	7.54845	7.26482		5.98742	7.46517		7.26563
P07108	DBI	Acyl-CoA-binding protein	_QATVGDINTER_.2, _QATVGDINTERPGMLDFTGK_.3, _QATVGDINTERPGM[Oxidation (M)]LDFTGK_.3, _QATVGDINTERPGM[Oxidation (M)]LDFTGK_.2, _QATVGDINTERPGMLDFTGK_.2, _[Acetyl (Protein N-term)]SQAEFEK_.1, _[Acetyl (Protein N-term)]SQAEFEK_.2, _PGMLDFTGK_.2, _PGM[Oxidation (M)]LDFTGK_.2, _[Acetyl (Protein N-term)]M[Oxidation (M)]SQAEFEKAAEEVR_.2, _M[Oxidation (M)]SQAEFEKAAEEVR_.2, _WDAWNELK_.2, _WDAWNELK_.1, _AKW…	36	8.21642	8.38637	10.7979	8.48611	8.35241	8.86333	8.789	8.63483	8.35083	9.18158	8.61888	9.06508	9.7042	9.67587	9.0063	8.5756	8.38941	8.10721	7.70418	10.3045	8.71834	9.17293	8.55408	9.69305	7.85862	8.31786	7.84601	8.63817	9.22281	9.62083	9.49872	10.1414	9.37329	9.01072	9.73306	9.715	10.2649	8.87667	9.38563	9.24404	10.9579	10.6897	10.2302	9.77836	9.37865
P11413	G6PD	Glucose-6-phosphate 1-dehydrogenase	_IFGPIWNR_.2, _GGYFDEFGIIR_.2, _LTVADIR_.2, _IIVEKPFGR_.2, _IIVEKPFGR_.3, _WDGVPFILR_.2, _LFYLALPPTVYEAVTK_.2, _LFYLALPPTVYEAVTK_.3, _AEQVALSR_.1, _[Acetyl (Protein N-term)]AEQVALSR_.2, _[Acetyl (Protein N-term)]AEQVALSR_.1, _LKLEDFFAR_.2, _LKLEDFFAR_.3, _GYLDDPTVPR_.2, _IYPTIWWLFR_.2, _DGLLPENTFIVGYAR_.2, _DNIAC[Carbamidomethyl (C)]VILTFKEPFGTEGR_.3, _VQPNEAVYTK_.2, _DNIAC[Carbamidomethyl (C)]VI…	36	11.2181	11.0351	10.8761	11.4245	11.4475	10.3235	10.7769	9.00009	11.3601	10.8085	10.8937	11.4928	11.4206	10.8748	10.486	11.178	11.3892	11.3308	10.7919	10.9817	11.361	10.7194	10.9799	7.9514	10.7569	11.4116	11.2229	11.0892	11.2287	10.3517	10.6729	11.207	10.9939	10.3997	10.5693	10.689	9.51268	10.5622	10.344	11.1308	9.52937	10.8713	11.267	10.5625	10.2547
P20916	MAG	Myelin-associated glycoprotein	_LLGDLGLR_.2, _TQVVHESFQGR_.2, _TQVVHESFQGR_.3, _EFVYSER_.2, _EFVYSER_.1, _SGLVLTSILTLR_.2, _SGLVLTSILTLR_.3, _DTVQC[Carbamidomethyl (C)]LC[Carbamidomethyl (C)]VVK_.2, _DTVQC[Carbamidomethyl (C)]LC[Carbamidomethyl (C)]VVK_.1, _LREDEGTWVQVSLLHFVPTR_.4, _LREDEGTWVQVSLLHFVPTR_.3, _SLELPFQGAHR_.3, _SLELPFQGAHR_.2, _NYPPVVFK_.2, _NYPPVVFK_.1, _NVTESPSFSAGDNPPVLFSSDFR_.3, _NVTESPSFSAGDNPPVLFSSDFR_.2, _…	36	13.9614	13.2629	13.625	13.2753	12.5089	13.0322	13.9573	10.7254	13.3821	14.7	13.5921	12.4975	12.9136	14.1958	14.1335	14.3058	13.8632	13.6176	12.6512	13.7505	12.9935	13.3182	15.2245	13.536	12.4096	13.9835	13.779	11.566	12.579	12.8677	14.2338	15.6093	13.4038	13.266	11.8909	14.6489	13.4003	14.1035	13.9005	14.2185	14.6288	13.5267	14.2855	15.282	14.2307
P32119	PRDX2	Peroxiredoxin-2	_LSEDYGVLK_.2, _LSEDYGVLK_.1, _EGGLGPLNIPLLADVTR_.2, _EGGLGPLNIPLLADVTR_.3, _GLFIIDGK_.1, _GLFIIDGK_.2, _SVDEALR_.2, _SVDEALR_.1, _KEGGLGPLNIPLLADVTR_.3, _KEGGLGPLNIPLLADVTR_.2, _TDEGIAYR_.2, _TDEGIAYR_.1, _IGKPAPDFK_.2, _IGKPAPDFK_.1, _ATAVVDGAFK_.2, _ATAVVDGAFK_.1, _RLSEDYGVLK_.2, _RLSEDYGVLK_.3, _GLFIIDGKGVLR_.2, _GLFIIDGKGVLR_.3, _KEGGLGPLNIPLLADVTRR_.4, _KEGGLGPLNIPLLADVTRR_.3, _LGC[Carbamid…	36	12.5014	12.074	12.4397	12.8481	12.5914	12.9633	13.0606	14.8509	12.9508	12.8406	12.4544	13.1499	13.0871	12.6855	12.8279	12.2645	12.6279	12.8148	11.6442	11.2654	13.0802	13.4258	11.7892	14.6963	12.9607	12.5505	12.5606	13.2689	12.8151	12.9006	11.8865	13.4563	13.0333	12.1705	13.165	13.3754	13.6201	12.6467	13.0923	12.9682	12.95	13.367	13.2124	13.6	12.8732
P49748	ACADVL	Very long-chain specific acyl-CoA dehydrogenase, mitochondrial	_IFEGTNDILR_.2, _ITAFVVER_.2, _AGLGSGLSLSGLVHPELSR_.3, _AGLGSGLSLSGLVHPELSR_.2, _ASNTAEVFFDGVR_.2, _ELVEPVSR_.2, _VPSENVLGEVGSGFK_.2, _GGVVTSNPLGF_.1, _GGVVTSNPLGF_.2, _TPVTDPATGAVK_.2, _FFEEVNDPAK_.2, _NPFGNAGLLLGEAGK_.2, _ELSGLGSALK_.2, _ALEQFATVVEAK_.2, _IFGSEAAWK_.2, _SFAVGMFK_.2, _EGMAALQSDPWQQELYR_.2, _QAARMAASLGRQLLR_.2, _[Acetyl (Protein N-term)]QAARMAASLGRQLLR_.2, _LASGETVAAFC[Carbamidom…	36	8.97316	9.60207	9.81832	10.5563	10.7021	10.6453	9.94034	9.46646	9.56601	9.36914	8.20861	10.6778	10.3396	10.3213	9.72357	10.6541	9.08142	10.5891	9.88751	9.12976	11.1877	10.6542	9.97249	9.12562	8.16342	9.48724	9.63837	10.4665	10.4155	10.3143	10.0287	9.28413	9.86028	9.06584	10.0779	9.90726	10.3083	9.27965	8.87941	10.1444		11.2339	11.0617	11.4198	10.6671
P54920	NAPA	Alpha-soluble NSF attachment protein	_AIEIYTDMGR_.2, _AIEIYTDM[Oxidation (M)]GR_.2, _IEEAC[Carbamidomethyl (C)]EIYAR_.2, _YEELFPAFSDSR_.2, _LDQWLTTMLLR_.2, _LDQWLTTM[Oxidation (M)]LLR_.2, _LDQWLTTMLLR_.3, _EAEAMALLAEAER_.2, _EAEAMALLAEAER_.3, _EAEAM[Oxidation (M)]ALLAEAER_.2, _TIQGDEEDLR_.2, _NSQSFFSGLFGGSSK_.2, _VAGYAALLEQYQK_.2, _EYDSISR_.2, _ADPQEAINC[Carbamidomethyl (C)]LMR_.2, _HHISIAEIYETELVDIEK_.3, _HHISIAEIYETELVDIEK_.4, _HH…	36	10.1319	10.1701	9.96209	10.5861	10.9659	9.44428	10.9723	11.4101	10.7682	9.97051	9.92714	10.9013	10.4429	9.75548	10.6788	10.1454	10.255	10.9017	10.466	10.0454	10.9129	10.5196	10.9437	10.8569	10.3346	10.832	9.92167	9.55384	10.2785	10.2216	10.6113	10.6242	10.2903	9.80192	9.76754	10.5936	9.49223	10.3995	9.14832	9.52293	7.3795	9.33345	9.43356	10.3729	9.29029
Q13561	DCTN2	Dynactin subunit 2	_YADLPGIAR_.2, _ENLATVEGNFASIDER_.2, _ENLATVEGNFASIDER_.3, _WSPIASTLPELVQR_.2, _WSPIASTLPELVQR_.3, _VSALDLAVLDQVEAR_.2, _VSALDLAVLDQVEAR_.3, _LTELETAVR_.2, _LTELETAVR_.1, _LQSVLGK_.1, _LQSVLGK_.2, _LTPVLLAK_.2, _LTPVLLAK_.1, _LLHEVQELTTEVEK_.2, _LLHEVQELTTEVEK_.3, _LLLQLEATK_.2, _LLLQLEATK_.1, _GLDFSDR_.2, _VHQLYETIQR_.2, _VHQLYETIQR_.3, _LLGPDAAINLTDPDGALAK_.2, _LLGPDAAINLTDPDGALAK_.3, _RLTELETA…	36	12.2531	11.2846	11.4285	11.4231	10.8495	10.3932	10.3262	12.2287	11.8186	11.2181	11.4202	11.4712	11.1631	10.8624	10.5118	10.4808	11.707	11.2631	11.2305	11.4293	11.0667	10.1804	10.6842	13.3079	11.5675	11.3089	12.3585	11.6369	10.9259	10.6878	10.4677	11.4278	10.5221	11.1236	10.7384	10.3335	8.91257	10.8248	11.5617	10.97	11.3742	10.2229	10.2756	10.1062	9.08167
Q14974	KPNB1	Importin subunit beta-1	_VLANPGNSQVAR_.2, _AAVENLPTFLVELSR_.2, _AAVENLPTFLVELSR_.3, _WLAIDANAR_.2, _SSAYESLMEIVK_.2, _TTLVIMER_.2, _DTAAWTVGR_.2, _VAALQNLVK_.2, _TVSPDRLELEAAQK_.2, _TVSPDRLELEAAQK_.3, _[Acetyl (Protein N-term)]M[Oxidation (M)]ELITILEK_.2, _[Acetyl (Protein N-term)]MELITILEK_.2, _VAAGLQIK_.1, _VAAGLQIK_.2, _GALQYLVPILTQTLTK_.3, _GALQYLVPILTQTLTK_.2, _VQHQDALQISDVVMASLLR_.3, _LAATNALLNSLEFTK_.2, _LELEAAQK…	36	10.7511	10.8056	10.7016	11.0349	10.9699	8.9615	9.03638	13.0071	11.183	10.6925	11.4972	10.8098	12.7375	8.78442	9.00829	9.99319	10.2564	10.6818	10.6511	10.9244	10.9159	9.31914	8.79965	12.5931	10.559	10.6712	10.9028	11.0339	12.0172	9.12318	8.80901	10.8117	10.4256	10.3418	10.8836	11.0754	9.03043	8.69196	10.2938	10.0618	11.0546	10.4983	10.3937	8.7533	8.29026
Q16795	NDUFA9	NADH dehydrogenase [ubiquinone] 1 alpha subcomplex subunit 9, mitochondrial	_SSVSGIVATVFGATGFLGR_.2, _SSVSGIVATVFGATGFLGR_.3, _DAFPEAIIVKPSDIFGR_.3, _DAFPEAIIVKPSDIFGR_.2, _FGPIPLGSLGWK_.2, _SFAFVGPSR_.2, _MGSQVIIPYR_.2, _M[Oxidation (M)]GSQVIIPYR_.2, _NFDFEDVFVK_.2, _VFEISPFEPWITR_.2, _VFEISPFEPWITR_.3, _YVVNHLGR_.2, _QPVYVVDVSK_.2, _QPVYVVDVSK_.1, _WLSAEIEDVKPAK_.2, _WLSAEIEDVKPAK_.3, _VVQHSNVVINLIGR_.3, _VVQHSNVVINLIGR_.2, _LPHLPGLEDLGIQATPLELK_.3, _LPHLPGLEDLGIQATPLE…	36	10.9355	11.5533	10.5614	10.8296	11.541	12.2583	11.2945	11.7487	11.3006	10.9287	9.5837	11.1444	11.388	11.3155	11.184	11.9865	11.036	11.6669	11.3949	11.0237	11.2976	12.1082	11.0331	11.9321	11.6427	10.9877	10.8581	11.2534	11.8058	10.431	11.5019	9.85265	10.8468	10.3808	10.7033	10.8023	11.0324	10.866	9.38083	10.7122	9.07882	9.61488	10.8379	11.6517	10.1896
Q2M2I8	AAK1	AP2-associated protein kinase 1	_LTDPIPTTETSIAPR_.2, _LPSQTESVTSNR_.2, _NSSGSSESSLPNLAR_.2, _ADVAVESLIPGLEPPVPQR_.3, _ADVAVESLIPGLEPPVPQR_.2, _ADIWALGC[Carbamidomethyl (C)]LLYK_.2, _EQGGSGLGSGSSGGGGSTSGLGSGYIGR_.3, _EQGGSGLGSGSSGGGGSTSGLGSGYIGR_.2, _AGQTQPNPGILPIQPALTPR_.2, _AGQTQPNPGILPIQPALTPR_.3, _VAEDEFDPIPVLITK_.2, _ILSDVTHSAVFGVPASK_.3, _ILSDVTHSAVFGVPASK_.2, _GGQTVDSGLPLLSVSDPFIPLQVPDAPEK_.3, _VENILLHDR_.2, _APEMVNLYSGK_…	36	10.2231	10.4174	11.3194	10.7066	11.0973	7.13644	6.75911	11.9462	10.762	11.1307	11.2251	10.9112	11.2469	7.92584	11.1421	10.2959	10.3362	10.8473	9.88906	11.2289	10.908	7.68486	6.67696	11.4654	10.2237	10.1799	11.1788	10.6968	10.7232	7.86862		9.80294	8.88493	9.32651	9.67827	9.34989	7.08939		8.993	9.38998	9.9639	10.694	9.50135
Q86UW7	CADPS2	Calcium-dependent secretion activator 2	_ATLSLLER_.2, _EGDTVIFASDDEQDR_.2, _SYYEVFLK_.2, _LFTESTGVLALEDK_.2, _SLPEIDGLSK_.2, _SLPEIDGLSK_.1, _SVSPSPSVLSEGR_.2, _FEEIKER_.2, _YVDLMESSIAQSIHR_.2, _YVDLMESSIAQSIHR_.3, _ILWVQAMYR_.2, _ILWVQAM[Oxidation (M)]YR_.2, _YC[Carbamidomethyl (C)]FPFGRPEGALK_.3, _YC[Carbamidomethyl (C)]FPFGRPEGALK_.2, _ETVLSSWIAK_.2, _DVLVAAGSSQR_.2, _QPTDMAR_.2, _LFTESTGVLALEDKELGR_.3, _LFTESTGVLALEDKELGR_.2, _SVSP…	36	9.70362	10.7904	9.37119	10.6229	11.0444	11.5352	11.5259	9.1815	9.26656	9.84013	9.3241	11.1653	10.9473	11.5913	11.2426	10.2824	9.36987	10.5058	10.6783	10.5871	10.9756	11.2864	11.2159	9.94187	9.33603	10.9329	10.5377	10.698	10.8088	10.9887	11.3944	10.0792	11.0292	9.35085	10.7814	9.84865	11.0884	11.6544	8.00776	11.1059	7.89462	8.72635	6.66043	11.0211	10.9171
Q9UPR5	SLC8A2	Sodium/calcium exchanger 2	_EVIQILK_.2, _EVIQILK_.1, _SGIIIGAEGDPPK_.2, _SGIIIGAEGDPPK_.1, _LMTGAGNVLR_.2, _LM[Oxidation (M)]TGAGNVLR_.2, _AAPAEGAGEDEDDGASR_.2, _LVAPLLATVTILDDDHAGIFSFQDR_.3, _LVAPLLATVTILDDDHAGIFSFQDR_.4, _IGIIDDDIFEEDEHFFVR_.3, _IGIIDDDIFEEDEHFFVR_.2, _GISALLLNQGDGDR_.2, _AGSDYEYSEGTLVFKPGETQK_.3, _AGSDYEYSEGTLVFKPGETQK_.2, _LLHVSEC[Carbamidomethyl (C)]MGTVDVR_.2, _LLHVSEC[Carbamidomethyl (C)]MGTVDVR_.3,…	36	10.5513	10.4629	10.9823	10.7298	11.2206	10.2564	10.1383	10.8057	11.1215	10.8246	11.511	11.3354	11.0278	11.6254	10.104	11.2603	10.3174	10.6655	12.0883	10.7851	11.1413	10.0666	9.16473	10.8908	12.6751	13.007	11.1555	10.946	11.0229	8.20861	9.14037	14.5188	10.208	9.91447	11.426	10.3084	9.01352	9.09641	8.3185	12.3863	9.9465		6.7864	6.64669	6.86301
Q9Y6V0	PCLO	Protein piccolo	_LLQDDITFGLR_.2, _VDAKVEIIK_.2, _VDAKVEIIK_.1, _AAAGPLPPISADTR_.2, _AISGQLGDIR_.2, _ALGGDLAPVPSSPQPK_.2, _SQEVTDFLAPLQSSSR_.2, _TKPTSLPISQSR_.2, _TKPTSLPISQSR_.3, _NYVLIDDIGEITK_.2, _VLYSPISPLSPGK_.2, _IPSDQVFPIAR_.2, _FSLNLGSITDAPK_.2, _QHLLFQQEEER_.2, _FAEELEWER_.2, _EIPGHSGEIGAYIAK_.2, _ITQHFSTEEIEDEYVTDYTR_.3, _ALAQPPGVGK_.2, _QSGRPPDPGRPAQPGLSK_.3, _QAELDEEEKEIDAK_.2, _SQESEELVVTGGGGLR_.2, _…	36	9.63033	9.60866	9.25972	9.29545	9.78157	8.58726	11.0003	9.93285	10.3486	9.68529	10.3231	10.0059	9.79338	9.62307	9.68081	9.916	8.58101	9.05199	9.04582	9.51559	9.97751	9.74324	10.8664	9.6174	9.36605	8.38661	9.71152	9.68533	9.26097	9.01157	10.1092	7.08255	9.9022	9.56315	9.55622	9.23095	10.794	11.7889	7.46767	9.28086	9.46814		7.08476	10.4817	12.2781
O14617	AP3D1	AP-3 complex subunit delta-1	_NLQDLVR_.2, _LFGALTPLEPR_.2, _ALDLLYGMVSK_.2, _GMELSVLDSLNAR_.2, _GM[Oxidation (M)]ELSVLDSLNAR_.2, _NYLSLAPLFFK_.2, _HRPSEADEEELAR_.3, _LPQFVQSADLEVQER_.2, _LPQFVQSADLEVQER_.3, _YLGLLAMSK_.2, _LEDPDPGVQSAAVNVIC[Carbamidomethyl (C)]ELAR_.3, _LEDPDPGVQSAAVNVIC[Carbamidomethyl (C)]ELAR_.2, _LLESGDLSMSSIK_.2, _DVPVAEEVSALFAGELNPVAPK_.3, _DVPVAEEVSALFAGELNPVAPK_.2, _ASC[Carbamidomethyl (C)]ILQLVK_.2,…	35	10.0857	10.5586	10.5808	9.67287	10.7608	11.1345	11.183	8.70462	10.425	10.2698	10.4133	10.2754	10.601	10.9899	11.1336	10.9478	10.4818	9.89697	9.87904	10.2553	10.1472	11.0175	10.682	7.90562	10.9547	10.19	10.1823	9.96257	10.5182	10.5602	10.6679	10.0259	9.95905	9.73078	9.66286	10.3535	10.2029	10.2526	9.6572	9.79545	7.28288	9.98244	9.83946	9.08551	8.81659
O14639	ABLIM1	Actin-binding LIM protein 1	_HLAPEVFR_.2, _SSLLASR_.2, _TLSPTPSAEGYQDVR_.2, _IFPYEMLMVTNR_.2, _STSQGSINSPVYSR_.2, _EIFGMSIQEFDRLPLWR_.3, _EIFGMSIQEFDRLPLWR_.2, _SSGREEDDEELLR_.2, _SSGREEDDEELLR_.3, _TSSESIYSRPGSSIPGSPGHTIYAK_.3, _TSSESIYSRPGSSIPGSPGHTIYAK_.4, _LNSGLGQLILK_.2, _NSPLPYRPDSRPLTPTYAQAPK_.3, _NSPLPYRPDSRPLTPTYAQAPK_.4, _C[Carbamidomethyl (C)]EAC[Carbamidomethyl (C)]HQFITGK_.2, _PLTPTYAQAPK_.2, _HFHVPDQGINIYR_.3,…	35	9.15144	9.94014	9.56975	9.78779	9.87605	9.40682	10.3473	9.95411	10.5453	10.2139	9.98916	10.3142	10.0482	10.9456	11.0097	10.5168	10.0757	10.4451	9.80484	10.1268	9.60153	9.99056	8.69469	10.3481	9.64142	9.82941	9.2563	9.43196	10.2122	9.19483	11.2627	9.14915	10.6893	9.55947	10.6324	10.2555	11.1082	10.0108	9.99332	9.39994	9.05234	9.43415	9.37576	8.88682	8.65657
P02679	FGG	Fibrinogen gamma chain	_IHLISTQSAIPYALR_.2, _IHLISTQSAIPYALR_.3, _DNC[Carbamidomethyl (C)]C[Carbamidomethyl (C)]ILDER_.2, _YLQEIYNSNNQK_.2, _YEASILTHDSSIR_.2, _YEASILTHDSSIR_.3, _EGFGHLSPTGTTEFWLGNEK_.3, _EGFGHLSPTGTTEFWLGNEK_.2, _FGSYC[Carbamidomethyl (C)]PTTC[Carbamidomethyl (C)]GIADFLSTYQTK_.3, _FGSYC[Carbamidomethyl (C)]PTTC[Carbamidomethyl (C)]GIADFLSTYQTK_.2, _VELEDWNGR_.2, _VELEDWNGR_.1, _LDGSVDFK_.2, _LDGSVDFK_…	35	9.94846	10.0692	7.93365	8.17402	8.26176	9.75253	9.54514	11.0768	10.0617	9.83741	9.556	8.39188	9.24655	9.29973	10.029	10.2191	10.0113	8.79022	12.251	8.30271	7.88092	9.22375	9.87877	11.9747	9.56911	10.3249	8.29337	9.55669	9.04737	9.35041	9.97558	9.57586	11.0196	7.64001	7.76365	8.02296	9.43889	9.79785	9.46633	10.4984	8.73896	7.73197	9.13468	8.80723	10.1874
P07237	P4HB	Protein disulfide-isomerase	_ILEFFGLK_.2, _FFPASADR_.2, _ENLLDFIK_.2, _LITLEEEMTK_.2, _LITLEEEM[Oxidation (M)]TK_.2, _EADDIVNWLK_.2, _VDATEESDLAQQYGVR_.2, _THILLFLPK_.3, _THILLFLPK_.2, _TVIDYNGER_.2, _IFGGEIK_.1, _SNFAEALAAHK_.3, _SNFAEALAAHK_.2, _VHSFPTLK_.2, _VHSFPTLK_.1, _QLAPIWDK_.2, _QFLQAAEAIDDIPFGITSNSDVFSK_.3, _YKPESEELTAER_.2, _YKPESEELTAER_.3, _ILEFFGLKK_.2, _ILEFFGLKK_.3, _NFEDVAFDEKK_.2, _HNQLPLVIEFTEQTAPK_.3, _…	35	9.31823	9.80123	7.48428	8.6261	9.44255	9.77588	9.97607	8.40183	9.07109	8.50338	9.9576	8.72096	9.27198	9.96656	9.92771	10.2426	9.16466	9.07714	8.49243	9.35124	9.10353	10.0611	9.44553	8.76984	9.08959	9.3842	8.3897	9.77749	9.08445	10.1075	10.1618	9.11033	9.59662	7.86742	9.50464	9.29316	9.81831	10.2353	7.60035	9.35404		8.73697	9.48288	10.1356	9.96748
P13010	XRCC5	X-ray repair cross-complementing protein 5	_LTIGSNLSIR_.2, _HIEIFTDLSSR_.2, _HIEIFTDLSSR_.3, _EDIIQGFR_.2, _YGSDIVPFSK_.2, _HLMLPDFDLLEDIESK_.3, _HLM[Oxidation (M)]LPDFDLLEDIESK_.3, _HLMLPDFDLLEDIESK_.2, _TLFPLIEAK_.2, _TLFPLIEAK_.1, _FFMGNQVLK_.2, _LFQC[Carbamidomethyl (C)]LLHR_.3, _LFQC[Carbamidomethyl (C)]LLHR_.2, _VITMFVQR_.2, _VITM[Oxidation (M)]FVQR_.2, _GITEQQKEGLEIVK_.2, _LGGHGPSFPLK_.2, _LGGHGPSFPLK_.3, _C[Carbamidomethyl (C)]FSV…	35	9.93995	9.2959	10.113	9.34541	10.3352	9.70941	9.45561	9.47558	9.47907	9.75842	9.85527	9.21918	9.37898	9.21953	9.52722	9.67122	9.75604	9.6631	8.97275	10.5001	10.0274	9.47661	8.86268	10.6134	9.06963	8.86666	9.80078	9.39636	9.70012	7.64782	10.0953	8.74168	9.5328	11.7188	10.0646	11.0111	10.2128	9.79814	9.06587	8.59346	8.76106	8.80817	9.3891	9.81603	9.20328
P15311	EZR	Ezrin	_IDEFEAL_.1, _ELSEQIQR_.2, _QLLTLSSELSQAR_.2, _QLLTLSSELSQAR_.3, _ALQLEEER_.2, _ALQLEEER_.1, _QRIDEFEAL_.2, _AQEEAERLEADR_.3, _AQEEAERLEADR_.2, _IQVWHAEHR_.2, _IQVWHAEHR_.3, _EKEELMLR_.2, _SQEQLAAELAEYTAK_.2, _SQEQLAAELAEYTAK_.3, _SGYLSSER_.2, _LQDYEEK_.2, _IAQDLEMYGINYFEIK_.2, _ILQLC[Carbamidomethyl (C)]MGNHELYMR_.3, _ILQLC[Carbamidomethyl (C)]MGNHELYMR_.2, _THNDIIHNENMR_.2, _THNDIIHNENMR_.3, _E…	35	10.8216	9.59123	11.9031	9.81613	10.3128	9.78485	9.16144	12.003	11.199	11.1243	12.7517	10.6128	11.2176	10.246	9.57741	9.36521	10.7383	10.2771	9.40189	12.4544	10.5472	10.2926	9.79678	12.7137	10.7225	9.62282	12.0613	10.4818	10.7141	9.11389	9.98034	10.2706	8.56878	9.86416	8.23185	8.8281		8.01041	11.4078	9.69354	11.476	10.7886	10.4956	8.54769	8.58837
P17677	GAP43	Neuromodulin	_QADVPAAVTAAAATTPAAEDAAAK_.3, _QADVPAAVTAAAATTPAAEDAAAK_.2, _GEGTTTAEAAPATGSKPDEPGK_.3, _GEGTTTAEAAPATGSKPDEPGK_.2, _ATAQPPTETGESSQAEENIEAVDETKPK_.3, _ATAQPPTETGESSQAEENIEAVDETKPK_.2, _ATAQPPTETGESSQAEENIEAVDETKPK_.4, _KGEGTTTAEAAPATGSKPDEPGK_.4, _KGEGTTTAEAAPATGSKPDEPGK_.3, _KGEGTTTAEAAPATGSKPDEPGK_.2, _EEEPEADQEHA_.2, _KGEGDAATEQAAPQAPASSEEK_.3, _KGEGDAATEQAAPQAPASSEEK_.2, _DEAPVADGVEK_.2, _QDE…	35		2.82406			8.91604		7.27614	9.57859		8.96323			7.79831		5.62868	8.99103		8.00321						10.1121		4.6105	2.64657		7.25065						6.93033					7.46111	8.96759			10.4677	4.61041
P19338	NCL	Nucleolin	_EVFEDAAEIR_.2, _NDLAVVDVR_.2, _NDLAVVDVR_.1, _LELQGPR_.2, _LELQGPR_.1, _ALELTGLK_.2, _ALELTGLK_.1, _FGYVDFESAEDLEK_.2, _TGISDVFAK_.2, _TGISDVFAK_.1, _GIAYIEFK_.1, _GIAYIEFK_.2, _GLSEDTTEETLK_.2, _GLSEDTTEETLKESFDGSVR_.3, _GLSEDTTEETLKESFDGSVR_.2, _GFGFVDFNSEEDAK_.2, _SISLYYTGEK_.2, _GYAFIEFASFEDAK_.2, _VEGTEPTTAFNLFVGNLNFNK_.3, _QKVEGTEPTTAFNLFVGNLNFNK_.3, _KFGYVDFESAEDLEK_.3, _KFGYVDFESAEDLEK_.…	35	11.4651	11.2954	11.1509	10.6825	11.4765	10.3651	10.3473	10.4777	11.3913	11.2598	11.0846	10.9419	11.5448	10.5261	9.08057	11.031	11.3248	11.2547	10.7734	10.9837	11.0475	10.7311	8.86801	10.9603	11.3443	10.3609	11.0761	11.285	11.6784	8.76455	10.4316	10.9531	10.2116	11.4443	11.054	11.4503	10.433	10.1947	11.0007	10.5278	11.2232	12.0403	11.5197	10.48	8.16669
P23468	PTPRD	Receptor-type tyrosine-protein phosphatase delta	_ITIEPGTSYR_.2, _FEVIEFDDGSGSVLR_.2, _NVLELNDVR_.2, _YSAPANLYVR_.2, _YSVAGLSPYSDYEFR_.2, _SPQGLGASTAEISAR_.2, _SPQGLGASTAEISAR_.3, _GPPSEPVLTQTSEQAPSSAPR_.2, _GPPSEPVLTQTSEQAPSSAPR_.3, _VVAVNNIGR_.2, _VC[Carbamidomethyl (C)]LQPIR_.2, _TGC[Carbamidomethyl (C)]FIVIDAMLER_.2, _YANVIAYDHSR_.2, _SESIGGTPIR_.2, _QFQFTDWPEQGVPK_.2, _YEGVVDIFQTVK_.2, _SGEGFIDFIGQVHK_.3, _SGEGFIDFIGQVHK_.2, _LVNIMPYESTR_.…	35	10.7698	10.219	10.6321	10.4341	10.4406	9.89414	10.2579	10.7556	10.7157	10.6972	10.5784	10.3923	10.1696	10.0605	10.1979	10.4333	10.3955	10.5097	9.85424	10.7662	10.3005	10.0021	10.2337	11.205	10.4475	10.4894	10.9645	10.5304	10.3223	9.53426	9.90178	10.3674	9.70698	9.7958	9.92414	9.81988	9.21973	9.0412	9.99027	9.73661	9.70199	9.62299	9.66083	10.5577	8.65411
P24539	ATP5PB	ATP synthase F(0) complex subunit B1, mitochondrial	_NNIAMALEVTYR_.2, _NNIAM[Oxidation (M)]ALEVTYR_.2, _HYLFDVQR_.2, _HYLFDVQR_.1, _HYLFDVQR_.3, _AQAQPVM_.1, _LDYHISVQNMMR_.2, _LDYHISVQNMMR_.3, _LDYHISVQNMM[Oxidation (M)]R_.2, _LDYHISVQNM[Oxidation (M)]M[Oxidation (M)]R_.2, _RHYLFDVQR_.2, _RHYLFDVQR_.3, _QASIQHIQNAIDTEK_.2, _QASIQHIQNAIDTEK_.3, _SQQALVQK_.1, _SQQALVQK_.2, _EQEHMINWVEK_.3, _EQEHMINWVEK_.2, _LAQLEEAK_.2, _LAQLEEAK_.1, _NRLDYHISVQNMM…	35	11.9332	11.4627	12.7173	11.3486	12.1514	11.7142	12.1272	12.4323	11.5643	11.5366	9.99669	11.7157	11.8597	11.7312	11.378	10.6664	11.432	12.47	12.1155	10.766	11.8145	12.5995	12.1541	12.7186	11.8143	12.311	10.1978	11.2051	12.3755	12.3367	11.4187	12.5395	10.8476	9.87518	10.0559	12.2439	11.1137	11.4238	11.6604	12.2035		10.385	11.5913	11.6427	11.1549
P31040	SDHA	Succinate dehydrogenase [ubiquinone] flavoprotein subunit, mitochondrial	_LGANSLLDLVVFGR_.2, _LGANSLLDLVVFGR_.3, _AAFGLSEAGFNTAC[Carbamidomethyl (C)]VTK_.2, _FADGSIR_.2, _SMTLEIR_.2, _SMTLEIR_.1, _SM[Oxidation (M)]TLEIR_.2, _GEGGILINSQGER_.2, _NTVVATGGYGR_.2, _GVIALC[Carbamidomethyl (C)]IEDGSIHR_.2, _GVIALC[Carbamidomethyl (C)]IEDGSIHR_.3, _HTLSYVDVGTGK_.2, _VTLEYRPVIDK_.2, _VTLEYRPVIDK_.3, _AFGGQSLK_.1, _WHFYDTVK_.2, _TGHSLLHTLYGR_.2, _TGHSLLHTLYGR_.3, _VGSVLQEGC[Car…	35	10.1329	10.7487	10.8203	11.1827	10.9044	10.7002	10.3833	11.5728	10.0512	10.1454	10.5398	10.2554	10.6595	10.3689	10.2119	11.0025	10.1872	11.0407	11.1773	11.1399	10.686	10.3226	9.64507	11.2227	10.6013	10.6629	10.8452	10.7535	11.1333	11.8389	10.4564	9.22468	10.1683	10.3445	9.9928	10.5305	9.54674	9.83986	10.2165	10.195	9.43787	12.0411	9.81088	11.4452	9.69045
P36578	RPL4	60S ribosomal protein L4	_NIPGITLLNVSK_.2, _FC[Carbamidomethyl (C)]IWTESAFR_.2, _APIRPDIVNFVHTNLR_.3, _APIRPDIVNFVHTNLR_.4, _PLISVYSEK_.2, _EAVLLLK_.1, _EAVLLLK_.2, _NVTLPAVFK_.2, _NVTLPAVFK_.1, _GPC[Carbamidomethyl (C)]IIYNEDNGIIK_.2, _SGQGAFGNMC[Carbamidomethyl (C)]R_.2, _IEEVPELPLVVEDK_.2, _AAAAAAALQAK_.2, _AAAAAAALQAK_.1, _QPYAVSELAGHQTSAESWGTGR_.3, _YAIC[Carbamidomethyl (C)]SALAASALPALVMSK_.3, _YAIC[Carbamidomethyl …	35	11.1538	11.5504	11.2749	11.0448	11.7903	11.8045	11.2542	10.9602	11.7402	11.7243	10.6662	11.3699	11.6578	11.0905	11.2831	10.9912	11.3597	11.6405	11.4877	11.2073	11.3021	11.7279	10.9244	10.9147	11.3633	11.7544	11.4727	11.4291	11.6629	9.85725	11.2674	11.044	9.85949	11.5332	10.7999	11.4085	11.4241	10.987	10.948	10.6636		10.6762	11.2653	11.6826	10.3918
P42224	STAT1	Signal transducer and activator of transcription 1-alpha/beta	_EGAITFTWVER_.2, _ELSAVTFPDIIR_.2, _TELISVSEVHPSR_.2, _TELISVSEVHPSR_.3, _NLSFFLTPPC[Carbamidomethyl (C)]AR_.2, _TFSLFQQLIQSSFVVER_.3, _TFSLFQQLIQSSFVVER_.2, _EAPEPMELDGPK_.2, _FLEQVHQLYDDSFPMEIR_.3, _DQQPGTFLLR_.2, _FHDLLSQLDDQYSR_.2, _FHDLLSQLDDQYSR_.3, _QDWEHAANDVSFATIR_.3, _FNILGTHTK_.2, _GLNVDQLNMLGEK_.2, _FSLENNFLLQHNIR_.3, _FSLENNFLLQHNIR_.2, _FNQAQSGNIQSTVMLDK_.2, _SLEDLQDEYDFK_.2, _VMAAE…	35	9.829	9.1521	9.54823	8.90426	9.47437	9.82776	9.67629	8.92878	10.0868	8.68411	9.23787	8.94911	8.76321	9.60944	9.77964	8.44044	10.2057	9.24569	8.46443	9.57567	9.28611	9.32633	9.55885	6.59708	9.45165	8.54406	9.2788	8.78854	9.11743	8.78277	9.93867	9.7665	9.20216	9.19931	9.04169	9.19252	8.3589	8.90553	9.55919	9.19775	5.43757	8.53089	8.98249	9.03251	9.84102
P47756	CAPZB	F-actin-capping protein subunit beta	_ELSQVLTQR_.2, _STLNEIYFGK_.2, _STLNEIYFGK_.1, _SGSGTMNLGGSLTR_.2, _SGSGTM[Oxidation (M)]NLGGSLTR_.2, _KLEVEANNAFDQYR_.2, _KLEVEANNAFDQYR_.3, _DIVNGLR_.2, _[Acetyl (Protein N-term)]SDQQLDC[Carbamidomethyl (C)]ALDLMR_.2, _[Acetyl (Protein N-term)]SDQQLDC[Carbamidomethyl (C)]ALDLM[Oxidation (M)]R_.2, _LEVEANNAFDQYR_.2, _DETVSDC[Carbamidomethyl (C)]SPHIANIGR_.2, _DETVSDC[Carbamidomethyl (C)]SPHIANIG…	35	10.3031	10.3337	10.6877	10.3687	9.83816	10.1531	9.40681	10.5393	10.2851	10.4622	10.3703	10.3213	10.2033	9.79957	10.1834	10.565	10.7655	9.79066	9.96361	10.2785	10.331	10.3973	9.20151	10.7569	10.3099	9.59626	10.3313	10.361	9.82848	9.85004	9.46586	9.7087	9.52063	8.87384	10.147	9.35039	9.90108	9.04826	9.78463	10.1316	10.0452	9.77968	10.0632	9.35382	8.9071
P60201	PLP1	Myelin proteolipid protein	_QIFGDYK_.1, _QIFGDYK_.2, _LIETYFSK_.2, _LIETYFSK_.1, _GLSATVTGGQK_.2, _GLSATVTGGQK_.1, _TSASIGSLC[Carbamidomethyl (C)]ADAR_.2, _TSASIGSLC[Carbamidomethyl (C)]ADAR_.3, _GLLEC[Carbamidomethyl (C)]C[Carbamidomethyl (C)]AR_.2, _GLLEC[Carbamidomethyl (C)]C[Carbamidomethyl (C)]AR_.1, _[Acetyl (Protein N-term)]GLLEC[Carbamidomethyl (C)]C[Carbamidomethyl (C)]AR_.2, _MYGVLPWNAFPGK_.2, _M[Oxidation (M)]YG…	35	10.9328	11.4108	9.37084	12.3864	11.7885	12.9879	12.8699	8.76405	10.282	12.6463	9.40545	10.6721	11.4679	13.9183	12.9574	11.2262	11.1572	12.6092	10.1464	9.0579	11.7185	12.3019	13.5969	12.6051	9.32922	11.6249	9.49308	9.75486	11.2766	15.5126	12.6742	12.4667	12.3993	8.29171	11.2054	13.4535	14.0273	12.6454	11.1626	12.537	10.6713	12.1827	13.2077	15.8709	12.4641
Q01469	FABP5	Fatty acid-binding protein 5	_[Acetyl (Protein N-term)]ATVQQLEGR_.2, _[Acetyl (Protein N-term)]ATVQQLEGR_.1, _TTQFSC[Carbamidomethyl (C)]TLGEK_.2, _ELGVGIALR_.2, _ELGVGIALR_.1, _FEETTADGR_.2, _LVVEC[Carbamidomethyl (C)]VMNNVTC[Carbamidomethyl (C)]TR_.2, _LVVEC[Carbamidomethyl (C)]VM[Oxidation (M)]NNVTC[Carbamidomethyl (C)]TR_.2, _LVVEC[Carbamidomethyl (C)]VMNNVTC[Carbamidomethyl (C)]TR_.3, _ELGVGIALRK_.2, _ELGVGIALRK_.3, _GF…	35	10.8002	10.7309	11.573	11.065	11.1078	11.8274	12.5739	10.0461	11.4283	11.5214	12.7362	12.1146	11.432	12.1783	12.3241	11.1715	10.8883	10.5495	11.2824	11.4969	11.3093	11.931	12.4538	9.27867	10.4259	11.0205	11.8339	11.0526	11.3201	12.124	12.322	11.417	10.7153	11.3166	11.4916	11.6986	12.8174	12.7864	11.9821	11.9684	13.0173	13.3898	12.7615	12.6412	12.8738
Q07157	TJP1	Tight junction protein ZO-1	_EAGFLRPVTIFGPIADVAR_.3, _IVESDVGDSFYIR_.2, _APGFGFGIAISGGR_.2, _EEAVLFLLDLPK_.2, _LGSWLAIR_.2, _EGLEEGDQILR_.2, _VNNVDFTNIIR_.2, _SASLETK_.1, _LAGGNDVGIFVAGVLEDSPAAK_.3, _LAGGNDVGIFVAGVLEDSPAAK_.2, _LEEPTPAPSTSYSPQADSLR_.2, _LEEPTPAPSTSYSPQADSLR_.3, _HALLDVTPNAVDR_.3, _HALLDVTPNAVDR_.2, _LASHIFVK_.2, _ISKPGAVSTPVK_.2, _ISKPGAVSTPVK_.3, _EEPDIYQIAK_.2, _FEEPAPLSYDSRPR_.3, _FEEPAPLSYDSRPR_.2, _LNY…	35	10.3937	9.77103	11.0916	10.2951	10.3619	9.82335	9.31841	9.77087	10.1041	10.5163	10.6629	9.55603	9.99527	9.38551	9.44292	10.0644	10.5897	10.1382	9.01294	11.1278	10.2457	9.62209	9.81746	10.7654	9.54119	9.09188	10.6781	9.89689	9.84526	8.67004	9.7765	10.4743	9.54484	9.94394	9.72381	9.9592	9.04982	8.86868	9.86867	9.71183	8.5619	10.0044	9.89451	9.60741	9.34537
Q12906	ILF3	Interleukin enhancer-binding factor 3	_VPTWGPLR_.2, _C[Carbamidomethyl (C)]LAALASLR_.2, _EDITQSAQHALR_.2, _EDITQSAQHALR_.3, _NPVMELNEK_.2, _LNQLKPGLQYK_.2, _AEPPQAMNALMR_.2, _VLGMDPLPSK_.2, _AYAALAALEK_.2, _AYAALAALEK_.1, _SIGTANRPMGAGEALR_.3, _SIGTANRPMGAGEALR_.2, _LFPDTPLALDANK_.2, _IFVNDDR_.2, _LAAFGQLHK_.2, _EKPTTALLDK_.2, _VLAGETLSVNDPPDVLDR_.2, _VLAGETLSVNDPPDVLDR_.3, _VLQDMGLPTGAEGR_.2, _VLQDM[Oxidation (M)]GLPTGAEGR_.2, _EPPL…	35	8.28687	8.31508	8.21783	7.78419	8.83487	8.96791	8.19244	7.29179	7.41025	8.1869	7.50289	8.69293	8.83421	9.29358	8.10991	8.49564	8.34781	8.51998	8.89583		8.83971	9.02828	9.0796	7.94402	8.22857	8.24666	6.92746	8.49669	9.08485	8.83923	9.71048	8.21721	8.59883	7.81988	8.2055	10.0023	9.86119	8.48914	9.15377	8.45986	6.23808	8.91918	8.59352	10.0089	8.16804
Q13153	PAK1	Serine/threonine-protein kinase PAK 1	_SVIEPLPVTPTR_.2, _SIVSVGDPK_.1, _SIVSVGDPK_.2, _ELIINEILVMR_.2, _ELIINEILVM[Oxidation (M)]R_.2, _DVATSPISPTENNTTPPDALTR_.2, _DVATSPISPTENNTTPPDALTR_.3, _KELIINEILVMR_.3, _KELIINEILVMR_.2, _SDNILLGMDGSVK_.2, _SDNILLGM[Oxidation (M)]DGSVK_.2, _IAKPLSSLTPLIAAAK_.3, _IAKPLSSLTPLIAAAK_.2, _ELLQHQFLK_.2, _NPQAVLDVLEFYNSK_.2, _NPQAVLDVLEFYNSK_.3, _MSDEEILEKLR_.3, _MSDEEILEKLR_.2, _SILPGDK_.2, _EC[Carba…	35	12.6818	12.7032	13.1748	12.7274	12.8295	11.8013	12.3053	13.0016	13.4569	13.6024	13.566	13.5853	13.5399	11.902	12.1996	13.8484	12.5157	12.3409	12.2964	13.1313	12.7279	11.8386	11.5314	12.8552	12.8594	12.6925	13.4178	13.2575	12.9986	9.88697	11.6723	11.082	10.5741	11.2588	11.166	11.2009	9.52046	10.277	10.4508	10.9618	11.0923	10.1633	10.4211	9.98765	9.88758
Q5T4S7	UBR4	E3 ubiquitin-protein ligase UBR4	_APSYIEIFGR_.2, _PALPFILR_.2, _ILGPAESDEFLAR_.2, _TPVFIFER_.2, _TLLPLLLESSTESVAEISSNSLER_.3, _LLEEQGIFLR_.2, _SNPSVLQGLLR_.2, _QLLQLLTTYIVR_.2, _QVLFTPATQAAR_.2, _IIPYLSFGEVEK_.2, _IQDMVAIR_.2, _TSVQPTFTASQYR_.2, _LLQTLPQLR_.2, _ALATNPALR_.2, _HILVSQGLIR_.2, _IISLDLPVAEVYK_.2, _IQIGTQAIER_.2, _TINLYYNNR_.2, _ITVLQLSALLK_.2, _NLLPATLQLIDTYASFTR_.3, _NLLPATLQLIDTYASFTR_.2, _SLTGLLSSFVEVESIKR_.3, _A…	35	9.63018	9.38136	9.64641	9.4549	9.58188	9.7317	9.18015	9.41776	9.90116	9.38797	9.65794	9.87513	9.38791	9.60856	9.38056	10.1048	9.58555	9.30855	9.05221	9.7581	9.66755	9.44716	9.14375	9.55863	9.30918	8.85965	9.91316	9.45278	9.36585	10.9593	9.60012	9.11115	9.52834	9.13503	9.3685	9.1664	9.10208	9.02153	8.31057	8.9695	8.36844	7.47513	8.84219	9.12874	8.27546
Q9UKU0	ACSL6	Long-chain-fatty-acid--CoA ligase 6	_VGFFQGDIR_.2, _LPELGDLGQFFR_.2, _WLLEFAAK_.2, _ALC[Carbamidomethyl (C)]PTIFPVVPR_.2, _LIILMDPFEEALK_.2, _AVLLLEHVER_.3, _AVLLLEHVER_.2, _MIVTGAAPASPTVLGFLR_.2, _M[Oxidation (M)]IVTGAAPASPTVLGFLR_.2, _MIVTGAAPASPTVLGFLR_.3, _M[Oxidation (M)]IVTGAAPASPTVLGFLR_.3, _AILEDMVR_.2, _QDDVLISFLPLAHMFER_.3, _TMYQVFR_.2, _TM[Oxidation (M)]YQVFR_.2, _TMYQVFR_.1, _LIILMDPFEEALKER_.3, _LIILMDPFEEALKER_.2, _ES…	35	14.4004	10.3578	10.669	9.95257	10.6218	9.45892	8.96604	10.565	14.7861	9.65925	13.5035	10.3099	10.0216	8.81958	8.9857	9.5142	10.7915	10.654	10.2718	13.8782	10.5287	9.59718	9.06934	11.5445	13.944	10.1585	11.2026	10.2644	10.5377	7.36119	9.72861	10.2597	10.3192	13.1349	10.4907	10.4138	9.42088	9.49533	13.2414	10.0883	10.1503	9.54088	10.2285	10.0555	9.31676
Q9ULD0	OGDHL	2-oxoglutarate dehydrogenase-like, mitochondrial	_SWDSFFR_.2, _LEQISPFPFDLIK_.2, _FEDFLAR_.2, _FEDFLAR_.1, _EASEEAFSGSAQPRPPSVVHESR_.3, _EASEEAFSGSAQPRPPSVVHESR_.4, _VIPEDGAAAR_.2, _FLDTAFNLQAFEGK_.2, _FGLEGC[Carbamidomethyl (C)]EVMIPALK_.2, _FGLEGC[Carbamidomethyl (C)]EVM[Oxidation (M)]IPALK_.2, _SSFDQMVSGTSFQR_.2, _SSFDQM[Oxidation (M)]VSGTSFQR_.2, _DPAAAPATGNR_.2, _DPAAAPATGNR_.1, _NITLSLVANPSHLEAVDPVVQGK_.3, _SSEMGIENVILGMPHR_.3, _SSEMGIENV…	35	9.81379	10.3471	9.27306	10.1127	10.8225	10.949	10.9315	9.40244	9.94488	9.5256	9.79824	10.6453	9.79606	10.5612	10.625	13.1903	9.94739	10.67	11.2217	9.82489	11.038	10.7653	10.64	9.43776	10.2117	10.5626	9.75334	10.4892	10.6115	10.2325	11.098	9.64	10.8003	9.04165	10.1953	10.2061	10.3666	10.8527	8.67388	10.1764	5.82287	9.06415	10.0951	11.0799	10.8399
O00410	IPO5	Importin-5	_ITFLLQAIR_.2, _SLVEIADTVPK_.2, _QMAAVLLR_.2, _QM[Oxidation (M)]AAVLLR_.2, _LVLPMIK_.2, _FYFHDGVR_.2, _VC[Carbamidomethyl (C)]DIAAELAR_.2, _AIGTEPDSDVLSEIMHSFAK_.3, _LVLEQVVTSIASVADTAEEK_.3, _LVLEQVVTSIASVADTAEEK_.2, _VAAAESMPLLLEC[Carbamidomethyl (C)]AR_.2, _FLFDSVSSQNVGLR_.2, _FLFDSVSSQNVGLR_.3, _VSDILHSIFSSYK_.2, _VSDILHSIFSSYK_.3, _TIEC[Carbamidomethyl (C)]ISLIGLAVGK_.2, _VIAALLQTMEDQGNQR_.2,…	34	10.0826	9.89978	9.71353	10.0497	9.32266	9.73454	9.85032	8.17166	10.4742	9.28991	9.80505	9.85772	9.93827	9.79083	9.81841	8.9165	9.7805	8.74152	9.57106	9.96957	10.2002	9.47358	9.39987	10.1553	9.85406	9.48153	10.5386	10.531	9.24121	9.02134	9.58958	8.75675	9.21003	8.583	9.54675	8.92707	8.79474	8.78952	9.59508	7.93879		9.0541	8.79407	8.59796	8.20676
O00571	DDX3X	ATP-dependent RNA helicase DDX3X	_SPILVATAVAAR_.2, _VGNLGLATSFFNER_.2, _SFLLDLLNATGK_.2, _QYPISLVLAPTR_.2, _HAIPIIK_.2, _YLVLDEADR_.2, _DLLDLLVEAK_.2, _ELAVQIYEEAR_.2, _FSGGFGAR_.2, _MLDMGFEPQIR_.2, _M[Oxidation (M)]LDMGFEPQIR_.2, _MLDM[Oxidation (M)]GFEPQIR_.2, _M[Oxidation (M)]LDM[Oxidation (M)]GFEPQIR_.2, _IGLDFC[Carbamidomethyl (C)]K_.2, _HVINFDLPSDIEEYVHR_.3, _HVINFDLPSDIEEYVHR_.4, _GC[Carbamidomethyl (C)]HLLVATPGR_.2, _GC[…	34	9.63851	9.84909	10.9483	9.48293	10.3743	10.1133	9.40476	10.5768	9.96938	9.18782	10.2583	9.3606	9.77654	9.89786	10.8564	9.17705	10.2954	10.2376	8.96422	10.7634	9.71238	9.94889	9.42933	10.8255	9.90986	8.27153	10.4634	10.4757	10.3717	13.4362	10.0116	9.02122	9.83008	10.2102	10.4499	9.96891	9.7985	9.33485	9.93673	8.44114	9.17648	9.96457	10.0117	9.57265	10.6952
O60282	KIF5C	Kinesin heavy chain isoform 5C	_ATEILNLLLK_.2, _FRPLNEAEILR_.2, _FRPLNEAEILR_.3, _ELQTLHNLR_.2, _LYLVDLAGSEK_.2, _ILQDSLGGNC[Carbamidomethyl (C)]R_.2, _LFVQDLTTR_.2, _TGAEGAVLDEAK_.2, _ANEQLTDELAQK_.2, _EDLKGLEETVSR_.2, _EDLKGLEETVSR_.3, _ISFLENNLEQLTK_.2, _SLSALGNVISALAEGTK_.2, _SLSALGNVISALAEGTK_.3, _LHDPQLMGIIPR_.3, _LHDPQLMGIIPR_.2, _VSYFEIYLDK_.2, _FVSSPEEVMDVIDEGK_.2, _KLFVQDLTTR_.2, _DLGEIGGIIGTNDVK_.2, _SHSIFLINIK_.2, …	34	7.9382	8.56298	8.90042	8.42129	8.52145	8.9007	7.98743	8.94157	8.42598	8.13426	9.44476	8.56332	8.22804	8.51782	9.13081		8.68774	7.70609	7.61524	9.51326	8.90138	8.5917	8.7771	8.32613	8.72982	7.77777	8.73761	7.91145	8.27249	7.3743	8.31699	8.38198	8.76326	8.57388	8.93268	8.77332	8.59426	7.68992	8.76406	8.77079	7.4416	5.68036	7.57891	8.78066	7.64588
O95757	HSPA4L	Heat shock 70 kDa protein 4L	_EDISSIEIVGGATR_.2, _SGGIETIANEYSDR_.2, _VLATTFDPYLGGR_.2, _EFSITDLVPYSITLR_.2, _EFSITDLVPYSITLR_.3, _SFDDPIVQTER_.2, _NAVEEYVYDFR_.2, _C[Carbamidomethyl (C)]TPAC[Carbamidomethyl (C)]ISLGSR_.2, _SQIVTNVR_.2, _SVMAAAQVAGLNC[Carbamidomethyl (C)]LR_.2, _SIDLPIQSSLC[Carbamidomethyl (C)]R_.2, _FITPEDLSK_.2, _LSLTQDPVVK_.2, _AQFEQLC[Carbamidomethyl (C)]ASLLAR_.2, _EPFELEAFYTNLHEVPYPDAR_.3, _YLEEERPFAIE…	34	11.1328	11.15	11.196	11.0823	11.0275	10.5283	10.2631	11.4933	11.2767	10.9375	11.3772	11.0702	10.8194	10.4469	10.1549	10.3816	11.3839	11.0779	11.0146	11.3626	11.3171	10.4355	10.3611	11.3565	10.7984	10.6423	11.6519	11.2332	10.8845	9.64313	10.2824	11.7658	12.0412	11.4134	11.5322	11.2825	10.6849	10.6372	10.403	11.7088	10.7648	10.1212	11.0354	10.5566	10.1585
P00450	CP	Ceruloplasmin	_EVGPTNADPVC[Carbamidomethyl (C)]LAK_.2, _GAYPLSIEPIGVR_.2, _ALYLQYTDETFR_.2, _EYTDASFTNR_.2, _DLYSGLIGPLIVC[Carbamidomethyl (C)]R_.2, _QYTDSTFR_.2, _GPEEEHLGILGPVIWAEVGDTIR_.3, _GPEEEHLGILGPVIWAEVGDTIR_.2, _DIFTGLIGPMK_.2, _GVYSSDVFDIFPGTYQTLEMFPR_.2, _GVYSSDVFDIFPGTYQTLEMFPR_.3, _TTIEKPVWLGFLGPIIK_.3, _TTIEKPVWLGFLGPIIK_.2, _ERGPEEEHLGILGPVIWAEVGDTIR_.4, _ERGPEEEHLGILGPVIWAEVGDTIR_.3, _MYYSAVDP…	34	8.68847	10.7853	8.75507	9.31608	9.31431	8.48968	8.48841	11.9203	8.19	7.71281	10.7351	9.05372	8.29794	9.34653	7.16193	7.84491	8.86906	6.71577	11.8582	9.67062	9.21962	8.0592	7.40552	10.3815	8.66525	11.0903	8.96236	10.3226	7.48576		7.3086	9.51038	11.5355	8.95786	9.34941	7.51314	7.64897	7.04001	9.47852	10.963	9.46983	9.96235	8.60737	4.77771	6.56725
P02730	SLC4A1	Band 3 anion transport protein	_FLFVLLGPEAPHIDYTQLGR_.3, _LQEAAELEAVELPVPIR_.2, _LQEAAELEAVELPVPIR_.3, _ADFLEQPVLGFVR_.2, _ADFLEQPVLGFVR_.3, _VLLPLIFR_.2, _VLLPLIFR_.1, _FIFEDQIRPQDR_.3, _FIFEDQIRPQDR_.2, _IPPDSEATLVLVGR_.3, _AAATLMSER_.2, _AAATLM[Oxidation (M)]SER_.2, _AAATLMSER_.1, _GWVIHPLGLR_.3, _GWVIHPLGLR_.2, _GTVLLDLQETSLAGVANQLLDR_.3, _GTVLLDLQETSLAGVANQLLDR_.2, _SVTHANALTVMGK_.2, _HSHAGELEALGGVKPAVLTR_.3, _HSHAGELEALG…	34	10.2853	9.04998	9.41828	10.8485	9.51198	11.0947	9.24766	10.6146	9.97969	8.91143	9.70271	10.6703	10.0203	10.1219	9.93516	12.077	10.7093	10.5778	11.3326	9.45567	11.3058	10.0128	9.30751	10.3497	12.1559	10.2553	10.5324	11.4195	9.78204	8.85892	10.066	9.84014	11.5832	9.53098	10.5914	9.18286	10.1988	9.20137	9.77501	10.1822	14.0866	9.9872	10.6672	9.45864	10.1328
P05771	PRKCB	Protein kinase C beta type	_LSVEIWDWDLTSR_.2, _LGC[Carbamidomethyl (C)]GPEGER_.2, _NDFMGSLSFGISELQK_.2, _NDFM[Oxidation (M)]GSLSFGISELQK_.2, _LTDFNFLMVLGK_.2, _LTDFNFLM[Oxidation (M)]VLGK_.2, _DVLIVLVR_.2, _ASVDGWFK_.2, _ASVDGWFK_.1, _RLSVEIWDWDLTSR_.3, _DIKEHAFFR_.3, _DIKEHAFFR_.2, _[Acetyl (Protein N-term)]ADPAAGPPPSEGEESTVR_.2, _[Acetyl (Protein N-term)]ADPAAGPPPSEGEESTVR_.3, _YIDWEKLER_.2, _YIDWEKLER_.3, _C[Carbamidome…	34	9.45996	9.70586	9.93492	9.72321	9.75815	8.89631	8.75065	10.9857	9.07185	9.64819	9.31752	9.08288	8.86761	8.81999	8.68535	9.02379	9.8193	9.64667	8.16045	9.70947	9.62034	8.51082	8.54517	11.0584	6.85347	9.15284	9.41202	9.42975	9.09377	9.07229	8.40096	7.74302	7.44402	7.85684	7.17336	7.18381	7.80637	8.01512	7.64844	8.42052	8.67064	8.43404	7.99459	8.12302	6.37357
P10515	DLAT	Dihydrolipoyllysine-residue acetyltransferase component of pyruvate dehydrogenase complex, mitochondrial	_ILVPEGTR_.2, _ILVAEGTR_.2, _ISVNDFIIK_.2, _DVPLGTPLC[Carbamidomethyl (C)]IIVEK_.2, _VFVSPLAK_.2, _VFVSPLAK_.1, _GVETIANDVVSLATK_.2, _GVETIANDVVSLATK_.3, _DIDSFVPSK_.1, _DIDSFVPSK_.2, _VAPAPAAVVPPTGPGMAPVPTGVFTDIPISNIR_.4, _VAPAPAAVVPPTGPGMAPVPTGVFTDIPISNIR_.3, _VAPAPAAVVPPTGPGM[Oxidation (M)]APVPTGVFTDIPISNIR_.4, _VAPAPAAVVPPTGPGM[Oxidation (M)]APVPTGVFTDIPISNIR_.3, _VVDGAVGAQWLAEFR_.2, _VPLPSLS…	34	10.7404	12.1704	9.81211	11.6479	12.138	13.0026	13.0248	11.4394	10.8672	11.0331	7.62998	11.8991	11.6142	12.6327	12.5932	11.2696	10.7332	12.0776	12.1294	10.0909	12.0956	13.0929	12.5721	10.8556	10.9149	11.6019	10.1418	12.1433	12.3219	11.8528	12.9345	9.65145	11.5231	9.19418	11.5997	11.4307	12.7863	12.5128	9.71537	11.8223	9.10403	10.9035	11.6673	12.7635	11.767
P10909	CLU	Clusterin	_ELDESLQVAER_.2, _LFDSDPITVTVPVEVSR_.2, _LFDSDPITVTVPVEVSR_.3, _VTTVASHTSDSDVPSGVTEVVVK_.3, _VTTVASHTSDSDVPSGVTEVVVK_.2, _IDSLLENDR_.2, _ASSIIDELFQDR_.2, _ASSIIDELFQDR_.3, _ASSIIDELFQDRFFTR_.3, _SGSGLVGR_.2, _SGSGLVGR_.1, _TLLSNLEEAK_.2, _EPQDTYHYLPFSLPHR_.4, _EPQDTYHYLPFSLPHR_.3, _KYNELLK_.2, _KYNELLK_.1, _EILSVDC[Carbamidomethyl (C)]STNNPSQAK_.2, _EILSVDC[Carbamidomethyl (C)]STNNPSQAK_.3, _RELD…	34	11.1756	11.0018	9.92258	10.9466	12.0198	10.6921	11.5174	12.1343	11.8859	11.5005	11.7238	11.4138	11.9147	10.476	11.3354	10.8588	11.4485	11.4759	11.2568	10.5271	11.1587	10.7051	10.6867	12.0201	10.2392	11.3566	10.6531	11.049	11.5958	9.10521	10.77	10.9331	10.7421	10.6985	10.48	10.3509	9.68307	10.4572	10.5613	10.7662	10.2038	11.244	10.6858	9.45311	10.4632
P24043	LAMA2	Laminin subunit alpha-2	_SLGLIC[Carbamidomethyl (C)]DGC[Carbamidomethyl (C)]PVGYTGPR_.2, _IGPVTYSIDGC[Carbamidomethyl (C)]VR_.2, _IYFGGLPTLR_.2, _VSFLWDVGSGVGR_.2, _ISEISMEVAEQGR_.2, _ISEISM[Oxidation (M)]EVAEQGR_.2, _AGTFGLQSAR_.2, _PGNWILER_.2, _VNVEGIHC[Carbamidomethyl (C)]DR_.2, _NEDPC[Carbamidomethyl (C)]FGPC[Carbamidomethyl (C)]IC[Carbamidomethyl (C)]K_.2, _C[Carbamidomethyl (C)]ALGYYGIVK_.2, _TPYNILSSPDYVGVTK_.2,…	34	9.10698	9.25444	9.01611	9.14258	8.84786	9.25658	8.82703	9.21613	9.3363	9.12018	8.55625	8.50228	8.681	8.89894	9.32704	9.21122	9.5035	9.11714	9.16663	9.39869	8.99814	9.50565	8.93247	10.4704	9.34081	9.20023	9.64585	9.17561	8.68195	8.47625	9.00177	8.91512	9.18621	9.36208	8.9354	8.10128	8.82467	8.58135	10.0131	8.8676	10.4515	8.98146	8.65095	8.73595	9.37857
P24752	ACAT1	Acetyl-CoA acetyltransferase, mitochondrial	_TPIGSFLGSLSLLPATK_.2, _TPIGSFLGSLSLLPATK_.3, _FGNEVIPVTVTVK_.2, _LGSIAIQGAIEK_.2, _LNVTPLAR_.2, _LNVTPLAR_.1, _LEDLIVK_.2, _LEDLIVK_.1, _NEQDAYAINSYTR_.2, _EVVIVSATR_.2, _EVVIVSATR_.1, _RLNVTPLAR_.2, _EAYMGNVLQGGEGQAPTR_.2, _EAYMGNVLQGGEGQAPTR_.3, _QAVLGAGLPISTPC[Carbamidomethyl (C)]TTINK_.2, _QAVLGAGLPISTPC[Carbamidomethyl (C)]TTINK_.3, _IVGHLTHALK_.2, _IVGHLTHALK_.3, _IVGHLTHALK_.1, _LEDLIVKDG…	34	12.3927	9.98736	11.7224	9.33442	10.6438	11.6664	11.1578	12.1936	9.56675	9.14347	10.4394	10.3486	10.4696	11.2281	10.7894	12.4311	8.86187	10.6204	9.91467	11.9602	10.1385	11.5213	10.5705	11.4624	9.59315	9.35052	11.6319	10.4145	10.7885	10.1652	11.1266	11.8035	12.27	11.641	9.69944	10.1608	11.031	10.2665	8.2889	9.5812	10.2756	9.0071	10.3128	11.5507	10.2494
P30038	ALDH4A1	Delta-1-pyrroline-5-carboxylate dehydrogenase, mitochondrial	_STGSIVGQQPFGGAR_.2, _SADVESVVSGTLR_.2, _SADVESVVSGTLR_.3, _VGDPAEDFGTFFSAVIDAK_.2, _VGDPAEDFGTFFSAVIDAK_.3, _SSPSLTILAGGK_.2, _SSPSLTILAGGK_.1, _AIEAALAAR_.2, _AIEAALAAR_.1, _VANEPVLAFTQGSPER_.2, _VANEPVLAFTQGSPER_.3, _AADMLSGPR_.2, _AADM[Oxidation (M)]LSGPR_.2, _KEWDLKPIADR_.3, _KEWDLKPIADR_.2, _WTSPQVIK_.2, _WTSPQVIK_.1, _NAAGNFYINDK_.2, _LYVPHSLWPQIK_.3, _LYVPHSLWPQIK_.2, _IKVGDPAEDFGTFFSAVID…	34	11.2584	10.7765	11.013	11.1839	11.5442	11.079	10.9829	12.1407	11.69	10.7678	10.0696	11.1628	11.2396	11.0677	10.5924	10.0229	11.5229	11.2502	10.5185	11.9465	11.5677	11.61	10.5298	11.5283	11.1647	10.6518	11.8886	12.062	11.2029	11.2303	10.9605	10.769	9.93452	9.46173	10.6896	10.1286	9.36304	10.0827	11.014	11.0989	10.736	10.9319	10.7551	10.8212	11.0069
P48637	GSS	Glutathione synthetase	_ALAEGVLLR_.2, _FVLKPQR_.2, _LFVDGQEIAVVYFR_.2, _EGIAQTVFLGLNR_.2, _AIENELLAR_.2, _AIENELLAR_.1, _QYSLQNWEAR_.2, _TFEDISEK_.2, _TFEDISEK_.1, _HVGHLLR_.1, _HVGHLLR_.2, _GLALGIAK_.1, _GLALGIAK_.2, _HVLSVLSK_.1, _HVLSVLSK_.2, _SDYMFQR_.2, _SDYM[Oxidation (M)]FQR_.2, _[Acetyl (Protein N-term)]ATNWGSLLQDK_.2, _IEPEPFENC[Carbamidomethyl (C)]LLRPGSPAR_.3, _IEPEPFENC[Carbamidomethyl (C)]LLRPGSPAR_.2, _QI…	34	12.226	11.8254	12.6217	12.3605	11.5147	11.9947	11.6973	11.1279	12.4267	12.7549	13.0387	12.5372	12.0471	11.4449	11.8099	12.9249	12.0973	11.0895	11.3911	13.1327	12.2915	11.547	11.5583	10.9545	11.9484	11.9149	12.5544	12.6279	11.5517	11.4217	11.5301	12.6607	11.9232	10.6496	11.831	11.0946	10.9312	10.4446	12.4272	12.0746	12.8634	12.2707	11.4908	11.293	11.1139
P60842	EIF4A1	Eukaryotic initiation factor 4A-I	_QFYINVER_.2, _GYDVIAQAQSGTGK_.2, _GIYAYGFEKPSAIQQR_.2, _GIYAYGFEKPSAIQQR_.3, _VLITTDLLAR_.2, _VLITTDLLAR_.1, _GIDVQQVSLVINYDLPTNR_.3, _GIDVQQVSLVINYDLPTNR_.2, _VFDMLNR_.2, _VFDMLNR_.1, _VFDM[Oxidation (M)]LNR_.2, _ATQALVLAPTR_.2, _EELTLEGIR_.2, _MFVLDEADEMLSR_.2, _M[Oxidation (M)]FVLDEADEMLSR_.2, _MFVLDEADEM[Oxidation (M)]LSR_.2, _M[Oxidation (M)]FVLDEADEM[Oxidation (M)]LSR_.2, _KVDWLTEK_.2, _KV…	34	9.42308	9.42834	8.83555	9.52845	10.012	13.1307	12.0956	9.59863	9.31973	11.6832	12.4593	11.6012	9.56494	12.5681	12.4796	11.8806	9.45758	10.2205	9.25857	12.8036	9.68281	12.5571	12.0457	9.55636	8.51911	9.2602	9.08034	9.12992	9.59956	11.85	12.7577	9.38254	9.89837	8.663	9.31015	9.84235	12.0827	11.2816	12.0793	9.41681	12.6657	8.99541	9.1215	12.6698	11.8834
P61163	ACTR1A	Alpha-centractin	_TLFSNIVLSGGSTLFK_.2, _TLFSNIVLSGGSTLFK_.3, _APELLFR_.2, _YC[Carbamidomethyl (C)]FPNYVGR_.2, _APELLFRPDLIGEESEGIHEVLVFAIQK_.4, _APELLFRPDLIGEESEGIHEVLVFAIQK_.3, _AGFAGDQIPK_.1, _AGFAGDQIPK_.2, _AQYYLPDGSTIEIGPSR_.2, _AQYYLPDGSTIEIGPSR_.3, _IWQYVYSK_.2, _IWQYVYSK_.1, _FRAPELLFRPDLIGEESEGIHEVLVFAIQK_.5, _FRAPELLFRPDLIGEESEGIHEVLVFAIQK_.4, _DQLQTFSEEHPVLLTEAPLNPR_.3, _DQLQTFSEEHPVLLTEAPLNPR_.2, _TTG…	34	11.3692	11.0501	9.9191	10.9114	10.0242	11.4871	11.1545	11.6381	11.7574	11.8613	8.59698	11.3777	10.8609	11.1955	11.08	11.5224	11.2833	11.2053	10.998	11.4417	11.3455	11.1704	10.8812	12.1238	11.0051	10.9582	11.2256	11.5005	10.991	10.8854	8.59219	11.4433	10.4358	9.96269	8.53872	10.9937	10.8892	10.6628	11.0638	10.5863	10.6409	11.2146	9.23452	10.8689	10.6167
Q02978	SLC25A11	Mitochondrial 2-oxoglutarate/malate carrier protein	_LGIYTVLFER_.2, _[Acetyl (Protein N-term)]AATASAGAGGIDGK_.2, _NVFNALIR_.2, _EEGVLTLWR_.2, _LTGADGTPPGFLLK_.2, _[Acetyl (Protein N-term)]AATASAGAGGIDGKPR_.2, _[Acetyl (Protein N-term)]AATASAGAGGIDGKPR_.3, _YEGFFSLWK_.2, _GFTPYYAR_.2, _ITREEGVLTLWR_.3, _GIYTGLSAGLLR_.2, _GIYTGLSAGLLR_.3, _M[Oxidation (M)]AATASAGAGGIDGKPR_.2, _AVIGMTAGATGAFVGTPAEVALIR_.3, _AVIGM[Oxidation (M)]TAGATGAFVGTPAEVALIR_.3,…	34	12.8808	12.9506	12.2101	12.9522	13.0737	13.6019	12.9279	12.4014	12.8576	12.4517	11.611	12.991	12.1101	13.3142	13.0906	12.616	12.9791	12.7145	13.4508	12.504	13.4753	13.8607	12.8402	12.4231	13.1381	12.9559	12.029	13.3701	12.7765	12.0844	13.2185	11.6563	12.2287	11.7537	12.3523	12.2698	13.1604	12.6169	11.9665	13.0745	11.0502	10.9506	12.0749	13.4059	12.0595
Q06124	PTPN11	Tyrosine-protein phosphatase non-receptor type 11	_SNPGDFTLSVR_.2, _ESQSHPGDFVLSVR_.3, _ESQSHPGDFVLSVR_.2, _TVWQYHFR_.2, _TVWQYHFR_.3, _GVDGSFLAR_.2, _INAAEIESR_.2, _INAAEIESR_.1, _WFHPNITGVEAENLLLTR_.3, _FDSLTDLVEHYK_.3, _FDSLTDLVEHYK_.2, _HGSFLVR_.2, _SGMVQTEAQYR_.2, _SGM[Oxidation (M)]VQTEAQYR_.2, _NILPFDHTR_.2, _NILPFDHTR_.3, _YPLNC[Carbamidomethyl (C)]ADPTSER_.2, _FIYMAVQHYIETLQR_.3, _MVFQENSR_.2, _M[Oxidation (M)]VFQENSR_.2, _WFHGHLSGK_.3,…	34	9.78498	9.71353	9.505	9.68892	9.66996	9.72992	9.4853	10.1469	9.96541	10.2378	9.10833	9.70461	9.98779	9.51133	9.13941	9.68468	9.78905	9.69467	9.18527	10.2878	9.66767	9.46209	9.15795	10.7711	9.4894	9.17773	9.42336	9.74272	9.7564	9.32641	8.98674	9.38665	9.19495	9.13869	9.47985	9.42569	8.40681	8.60356	8.87023	9.70509	7.73537	8.92766	9.78478	8.71324	7.71028
Q15435	PPP1R7	Protein phosphatase 1 regulatory subunit 7	_SLETVYLER_.2, _QIDATFVR_.2, _VMLALPSVR_.2, _VM[Oxidation (M)]LALPSVR_.2, _ELDLYDNQIK_.2, _IEGLQNLVNLR_.2, _AIENIDTLTNLESLFLGK_.2, _AIENIDTLTNLESLFLGK_.3, _LFLVNNK_.2, _LTMLDIASNR_.2, _LTM[Oxidation (M)]LDIASNR_.2, _IEGFEVLK_.2, _IEGFEVLK_.1, _GEEDPEEEHELPVDMETINLDR_.3, _IENLSNLHQLQMLELGSNR_.3, _QIDATFVRF_.2, _LQNLDALTNLTVLSMQSNR_.3, _LQNLDALTNLTVLSMQSNR_.2, _LQNLDALTNLTVLSM[Oxidation (M)]QSNR_.3…	34	12.348	11.9844	12.732	12.1878	11.9224	11.4741	11.1404	12.0536	12.6408	12.5274	12.5312	12.5434	12.1982	11.2856	11.0704	9.72429	12.3545	11.7656	11.4561	12.8521	12.3632	11.0923	11.006	12.0248	12.0298	11.77	12.7871	12.1968	12.103	10.9794	10.8592	11.674	11.167	11.7446	11.6655	11.4692	10.4806	10.244	10.9586	11.751	12.2106	11.1842	11.5213	11.2453	9.85912
Q16798	ME3	NADP-dependent malic enzyme, mitochondrial	_GIFASGSPFK_.2, _GIFASGSPFK_.1, _LYPPLSTIR_.2, _AVVVTDGER_.2, _DPLYIGLK_.2, _DPLYIGLK_.1, _GMAFTLEER_.2, _GM[Oxidation (M)]AFTLEER_.2, _HIPDEIFLLTAEQIAQEVSEQHLSQGR_.4, _HIPDEIFLLTAEQIAQEVSEQHLSQGR_.3, _TFIPGQGNNAYVFPGVALGVIAGGIR_.3, _TFIPGQGNNAYVFPGVALGVIAGGIR_.2, _LQLGIHGLIPPC[Carbamidomethyl (C)]FLSQDVQLLR_.3, _VLTSDVEK_.2, _VLTSDVEK_.1, _FGINC[Carbamidomethyl (C)]LIQFEDFANANAFR_.3, _GLFITIHDK_…	34	11.4771	11.8575	7.69928	12.0665	12.3089	10.7683	10.8791	12.0966	12.4197	12.0044	10.4654	12.9582	12.1036	9.64416	11.1052	11.0582	11.3295	12.1483	11.9222	7.87964	12.1843	10.9707	10.2365	11.2407	10.2242	12.1025	8.17661	11.7223	11.8905	9.53482	9.21599	11.8544	11.5828	6.55461	10.5533	10.6936	8.49025	8.814	9.28437	11.7605	8.63797	8.51682	11.2052	11.0648	9.38533
Q8N3V7	SYNPO	Synaptopodin	_YPTNAPGAFR_.2, _APAPQPPSLPDR_.2, _TARPFGIQAPGGTSQMER_.3, _TARPFGIQAPGGTSQM[Oxidation (M)]ER_.3, _TARPFGIQAPGGTSQMER_.2, _TGILEESMAR_.2, _TGILEESM[Oxidation (M)]AR_.2, _VYSEVHFTLAKPPSVVNR_.4, _VYSEVHFTLAKPPSVVNR_.3, _VYSEVHFTLAKPPSVVNR_.2, _DQGEVGVEEEPFALGAEASNFQQEPAPR_.3, _VASEEEEVPLVVYLK_.2, _YVIESSSHTPELAR_.3, _YVIESSSHTPELAR_.2, _PFGIQAPGGTSQMER_.2, _PFGIQAPGGTSQM[Oxidation (M)]ER_.2, _SPPSYS…	34	8.9338	9.16715	10.1146	8.23025	10.5763	8.70529	6.36991	10.508	10.1736	9.95399	9.90498	10.4445	10.6095	8.27448	7.09064	10.3672	9.35227	9.84284	7.93607	9.72598	9.55508	9.02837	5.87461	10.2558	9.72031	7.973	10.0498	9.90583	10.265		4.92132			9.94518	5.94934	8.01188	7.82819				9.69795
Q9NZR1	TMOD2	Tropomodulin-2	_NIPIPTLR_.2, _FSLAATR_.2, _VAAAITK_.1, _EDFVPFTGEK_.2, _DREDFVPFTGEK_.3, _DREDFVPFTGEK_.2, _SNDPVAIAFADMLK_.2, _SNDPVAIAFADM[Oxidation (M)]LK_.2, _KFSLAATR_.2, _FGYQFTK_.1, _FGYQFTK_.2, _QQLGTAVEMEIAQMLEENSR_.3, _QQLGTAVEM[Oxidation (M)]EIAQMLEENSR_.3, _QQLGTAVEMEIAQMLEENSR_.2, _QQLGTAVEM[Oxidation (M)]EIAQM[Oxidation (M)]LEENSR_.3, _QQLGTAVEMEIAQM[Oxidation (M)]LEENSR_.3, _ANDPSLQEVNLNNIK_.2, _…	34	10.8696	11.5751	10.5021	10.9293	12.1858	11.3491	11.977	8.92574	11.3796	12.0834	10.5749	11.69	12.162	12.0439	11.9079	11.9942	11.0879	11.6922	11.182	10.4651	11.4547	12.2712	12.4417	9.28503	10.6786	11.1889	10.8907	11.5047	12.1078	11.3327	11.9279	10.1481	9.49121	10.0253	10.9584	11.4604	10.522	9.79173	9.31376	11.2588	7.5511	10.3539	11.2978	11.7362	10.6381
Q9UH03	SEPTIN3	Neuronal-specific septin-3	_VVNIIPVIAK_.2, _VVNIIPVIAK_.1, _STLVNTLFK_.2, _STLVNTLFK_.1, _TDAAMSELVPEPR_.2, _TDAAM[Oxidation (M)]SELVPEPR_.2, _AIGHVIEEGGVK_.2, _AIGHVIEEGGVK_.3, _AIGHVIEEGGVK_.1, _FLKEEVNIAR_.2, _FLKEEVNIAR_.3, _THLQDLK_.2, _THLQDLK_.1, _ELEVNGIEFYPQK_.2, _TGFDFNIMVVGQSGLGK_.2, _EVTHNIHYETYR_.2, _EVTHNIHYETYR_.3, _VHC[Carbamidomethyl (C)]C[Carbamidomethyl (C)]LYFISPTGHSLRPLDLEFMK_.4, _VHC[Carbamidomethyl (…	34	9.78122	10.6263	10.0491	9.98522	10.8006	11.0336	11.0546	11.2835	10.3834	10.436	10.397	11.1147	11.2079	10.6919	10.334	10.6995	9.51401	10.3883	10.6136	10.6302	10.5202	10.6882	9.54408	10.6004	9.37125	10.8152	9.84335	10.6507	10.5924	8.69521	10.4257	7.14293	9.15349	7.22391	9.93823	9.43076	9.42001	9.47793	8.32395	9.56285	8.26593	9.35664	9.10888	8.61084	8.66196
Q9Y2Q0	ATP8A1	Phospholipid-transporting ATPase IA	_FLYSQFR_.2, _QLNFVFTGR_.2, _IIYQAASPDEGALVR_.2, _YALTFGVR_.2, _YNIITFLPR_.2, _YELLNVLEFTSAR_.2, _YELLNVLEFTSAR_.3, _VAVGEIVK_.1, _VAVGEIVK_.2, _HLYDFVGNIR_.2, _HLYDFVGNIR_.3, _SQDPGAVVLGK_.2, _LDGHGTVPLGADQILLR_.3, _LDGHGTVPLGADQILLR_.2, _TLVDEVQELEAK_.2, _TSLADQEEVR_.2, _TPDSVIIDSLGQEERYELLNVLEFTSAR_.3, _TPDSVIIDSLGQEERYELLNVLEFTSAR_.4, _TIFINQPQLTK_.2, _HC[Carbamidomethyl (C)]TTLGDALR_.2, _TPD…	34	10.5984	10.7403	10.4215	10.7131	10.9944	8.91069	9.33119	11.6032	11.7212	10.9271	11.5832	11.8267	11.269	9.2495	9.94272	10.2533	10.5128	10.5928	10.1781	10.6154	10.7517	8.615	7.54425	10.2613	9.88552	10.5834	11.061	10.8695	9.80264	9.01382	9.1578	8.94569	9.65044	9.2945	9.94206	9.62778	7.9397	7.49873	9.71303	10.5136	9.21515		8.43737	10.3792	7.75631
O00408	PDE2A	cGMP-dependent 3',5'-cyclic phosphodiesterase	_EALSAVLPR_.2, _VLQYLQQETR_.2, _GVDDSTGFR_.2, _DIILATDLAHHLR_.3, _DIILATDLAHHLR_.2, _VFDGGVVDDESYEIR_.2, _EFFSQGDLEK_.2, _IDC[Carbamidomethyl (C)]PTLAR_.2, _LLQDLFPK_.2, _LGC[Carbamidomethyl (C)]NGLGFSDLPGKPLAR_.3, _KIAELIYK_.2, _HTLVALR_.2, _VQVLQQR_.2, _VQVLQQR_.1, _SVLAALYSSEGSVMER_.2, _SVLAALYSSEGSVM[Oxidation (M)]ER_.2, _LLHDGIQPVAAIDSNFASFTYTPR_.3, _AAELYER_.2, _IPADQGIAGHVATTGQILNIPDAYAHPL…	33	8.33642	9.59089	8.36186	9.08665	9.71436	10.2976	10.4388	9.46045	9.25705	9.78205	9.15423	10.632	10.3083	10.7917	10.5999	6.12576	8.06326	9.02223	9.06257	8.42267	9.74221	10.7126	9.19762	8.31957	8.54123	9.09446	8.61238	9.98661	9.4318	9.3598	10.4079		6.07972			5.92433				9.42215	13.405		6.76698	9.28909
O14980	XPO1	Exportin-1	_QLYLPMLFK_.2, _LISGWVSR_.2, _IYLDMLNVYK_.2, _ETLVYLTHLDYVDTER_.3, _ETLVYLTHLDYVDTER_.2, _AVGHPFVIQLGR_.3, _AVGHPFVIQLGR_.2, _EFAGEDTSDLFLEER_.2, _EPEVLSTMAIIVNK_.2, _FLNVPMFR_.2, _YYGLQILENVIK_.2, _LVLDSIIWAFK_.2, _QLLDFSQK_.2, _VDTILEFSQNMNTK_.2, _AIIASNIMYIVGQYPR_.3, _AIIASNIMYIVGQYPR_.2, _YMLLPNQVWDSIIQQATK_.3, _YMLLPNQVWDSIIQQATK_.2, _ISTSLNPGNPVNNQIFLQEYVANLLK_.3, _MAQEVLTHLK_.3, _MAQEVLTHL…	33	7.86043	9.40019		9.17763	9.83398	7.70166	8.37638	8.84537	8.5713	9.20067		9.17965	9.40885	7.49996	8.31688	9.70579	7.40499	9.36437	8.69438	6.64921	9.32381	8.24312	7.54306	9.7602	9.19236	7.51944	7.74011	8.9538	9.46093	6.26634	8.61579		9.51227	6.98794	9.52927	9.71568	8.16416	7.64911	8.45504	7.83379	7.85352	6.88087	9.2441	7.15011	7.25327
O15240	VGF	Neurosecretory protein VGF	_RPESALLGGSEAGER_.3, _RPESALLGGSEAGER_.2, _LLQQGLAQVEAGR_.2, _NAPPEPVPPPR_.2, _SPQPPPPAPAPAR_.2, _VNLESPGPER_.2, _TLQPPSALR_.2, _LADLASDLLLQYLLQGGAR_.2, _LADLASDLLLQYLLQGGAR_.3, _GLQEAAEER_.2, _LLQQGLAQVEAGRR_.3, _VGEEDEEAAEAEAEAEEAER_.2, _VGEEDEEAAEAEAEAEEAER_.3, _THLGEALAPLSK_.2, _THLGEALAPLSK_.3, _ALAAVLLQALDRPASPPAPSGSQQGPEEEAAEALLTETVR_.4, _ALAAVLLQALDRPASPPAPSGSQQGPEEEAAEALLTETVR_.5, _APLPP…	33	9.75373	10.2876	9.86145	9.93629	9.22278	8.44796	7.53501	11.0802	10.8497	11.4385	10.7801	10.8204	10.2935	8.94277	8.0083	10.1097	10.0748	9.00516	10.4027	10.0176	10.4691	10.3655	8.07201	10.6427	8.7472	9.9765	11.0908	10.4428	9.5544	7.86173	8.73695	7.24201	6.20804	4.4836	8.24971				9.63087	10.0318	10.4705	8.35214	8.5025	8.36305	8.75764
O75489	NDUFS3	NADH dehydrogenase [ubiquinone] iron-sulfur protein 3, mitochondrial	_VVAEPVELAQEFR_.2, _VVAEPVELAQEFR_.3, _DFPLSGYVELR_.2, _ILTDYGFEGHPFR_.3, _ILTDYGFEGHPFR_.2, _SLVDLTAVDVPTR_.2, _SLVDLTAVDVPTR_.3, _FEIVYNLLSLR_.2, _FEIVYNLLSLR_.3, _KDFPLSGYVELR_.3, _KDFPLSGYVELR_.2, _EIWDMFGVFFANHPDLR_.3, _EIWDM[Oxidation (M)]FGVFFANHPDLR_.3, _EIWDMFGVFFANHPDLR_.2, _QLSAFGEYVAEILPK_.2, _QPPESLK_.2, _QNRFEIVYNLLSLR_.3, _QNRFEIVYNLLSLR_.2, _EIWDMFGVFFANHPDLRR_.3, _EIWDMFGVFFANHPD…	33	12.7856	12.9931	12.8247	12.8616	13.2551	12.7394	12.151	13.3816	13.0278	12.3748	11.864	12.9908	12.7849	12.3054	12.1566	12.0037	12.8594	13.0022	13.0243	13.2298	13.2675	12.8432	11.8379	13.3743	13.0819	12.8331	12.9035	13.0464	13.1061	10.9181	12.184	11.9181	12.3028	11.8122	12.3094	12.4467	11.9483	11.6159	11.1997	12.2377	11.1375	10.9673	12.1187	12.2322	10.9175
P00734	F2	Prothrombin	_ELLESYIDGR_.2, _SGIEC[Carbamidomethyl (C)]QLWR_.2, _NPDSSTTGPWC[Carbamidomethyl (C)]YTTDPTVR_.2, _NPDSSTTGPWC[Carbamidomethyl (C)]YTTDPTVR_.3, _LAAC[Carbamidomethyl (C)]LEGNC[Carbamidomethyl (C)]AEGLGTNYR_.3, _LAAC[Carbamidomethyl (C)]LEGNC[Carbamidomethyl (C)]AEGLGTNYR_.2, _RQEC[Carbamidomethyl (C)]SIPVC[Carbamidomethyl (C)]GQDQVTVAMTPR_.3, _RQEC[Carbamidomethyl (C)]SIPVC[Carbamidomethyl (C)]GQ…	33	7.61306	9.45498	8.20325	7.30877	8.23869			9.17158	12.0175	8.63589	8.48493		6.56819			8.16245	10.6314		9.27549	11.1393	11.3648			10.2701	8.35933	8.65321	6.55578	8.58059	7.35854					11.359	10.3368				8.74123	5.44893	8.14574		11.251		8.63703
P40123	CAP2	Adenylyl cyclase-associated protein 2	_EFPIPEQFK_.2, _LMDSMVAEFLK_.2, _NDLVISETELK_.2, _IQEIQTFR_.2, _IQEIQTFR_.1, _VEYQEDR_.2, _[Acetyl (Protein N-term)]ANMQGLVER_.2, _[Acetyl (Protein N-term)]ANM[Oxidation (M)]QGLVER_.2, _[Acetyl (Protein N-term)]ANMQGLVER_.1, _ILAGDVETHAEMVHSAFQAQR_.3, _ILAGDVETHAEM[Oxidation (M)]VHSAFQAQR_.3, _ILAGDVETHAEMVHSAFQAQR_.4, _ILAGDVETHAEM[Oxidation (M)]VHSAFQAQR_.4, _LITEPAEIMA_.1, _LITEPAEIMA_.2, _LIT…	33	10.0429	10.4881	10.0889	10.5144	10.6358	10.1837	10.7595	10.4395	10.3378	10.7465	10.6044	10.6083	11.1311	10.1301	10.6818	9.35032	9.9329	9.74756	9.6757	9.68969	9.85201	10.9084	9.89077	10.3818	9.924	9.48363	10.5507	10.2879	10.519	8.8276	10.1939	8.54128	8.99108	8.82893	9.44675	9.11065	8.86557	8.5223	9.41729	8.55852	9.87078	8.60689	8.84217	8.67609	5.3561
P43034	PAFAH1B1	Platelet-activating factor acetylhydrolase IB subunit beta	_PGPFLLSGSR_.2, _TAPYVVTGSVDQTVK_.2, _VWDYETGDFER_.2, _SNGYEEAYSVFK_.2, _LWDFQGFEC[Carbamidomethyl (C)]IR_.2, _EEFTSGGPLGQK_.2, _FILSC[Carbamidomethyl (C)]ADDK_.2, _YAGLLEK_.1, _YAGLLEK_.2, _GVLFHSGGK_.2, _GVLFHSGGK_.1, _LNEAKEEFTSGGPLGQK_.2, _LNEAKEEFTSGGPLGQK_.3, _EAELDVNEELDKK_.2, _EAELDVNEELDKK_.3, _EWIPRPPEK_.2, _EWIPRPPEK_.3, _GHTDSVQDISFDHSGK_.3, _GHTDSVQDISFDHSGK_.2, _EAELDVNEELDK_.2, _KS…	33	9.53343	8.89357		8.78445	9.92979	8.10171	9.54696	8.93222	9.61376	9.33934	8.86828	9.55331	9.88837	9.07227	9.48471	7.90105	9.42396	10.0796	8.77492	9.04574	9.20068	7.06512	8.99215	8.77634	7.64202	9.35721	9.05249	8.64693	8.57733	10.5159	9.25517	9.18733	9.56744	7.63768	8.2628	9.9088	9.66112	8.83775		8.72964		7.73558	9.20179	7.92426	7.75777
P84243	H3-3A	Histone H3.3	_STELLIR_.2, _STELLIR_.1, _EIAQDFK_.1, _EIAQDFK_.2, _YRPGTVALR_.2, _YRPGTVALR_.1, _YQKSTELLIR_.3, _YQKSTELLIR_.2, _YQKSTELLIR_.1, _EIAQDFKTDLR_.2, _EIAQDFKTDLR_.3, _PGTVALR_.2, _PGTVALR_.1, _RVTIMPK_.2, _RVTIM[Oxidation (M)]PK_.2, _RVTIMPK_.1, _VTIMPKDIQLAR_.3, _VTIMPKDIQLAR_.2, _VTIM[Oxidation (M)]PKDIQLAR_.3, _VTIM[Oxidation (M)]PKDIQLAR_.2, _KQLATKAAR_.2, _FQSAAIGALQEASEAYLVGLFEDTNLC[Carbamido…	33	15.6463	16.7277	15.7692	16.6935	16.1528	16.2352	15.4026	13.8594	15.4847	15.9992	14.5602	15.841	16.0565	16.183	15.7927	14.1696	15.7911	16.2105	16.2297	15.2162	16.6023	15.7344	15.7414	14.4727	16.1036	16.2955	15.2316	16.5269	16.2615	16.6192	16.3805	15.4231	17.5653	17.5061	18.5283	18.1434	17.2936	17.6356	15.5221	15.9527	12.5664	15.8062	15.9153	15.7054	15.515
Q00325	SLC25A3	Phosphate carrier protein, mitochondrial	_TVEALYK_.1, _TVEALYK_.2, _GVAPLWMR_.2, _GVAPLWM[Oxidation (M)]R_.2, _GVAPLWMR_.1, _FGFYEVFK_.2, _FGFYEVFK_.1, _GIFNGFSVTLK_.2, _GSSASLVLK_.1, _GSSASLVLK_.2, _IQTQPGYANTLR_.2, _IQTQPGYANTLR_.3, _GSSASLVLKR_.2, _LPRPPPPEMPESLK_.3, _LPRPPPPEM[Oxidation (M)]PESLK_.3, _LPRPPPPEMPESLK_.2, _LPRPPPPEM[Oxidation (M)]PESLK_.2, _MQVDPQK_.1, _IQTQPGYANTLRDAAPK_.2, _IQTQPGYANTLRDAAPK_.3, _GIFNGFSVTLKEDGVR_.3…	33	12.597	10.0244	10.5248	9.41601	10.2494	10.7851	10.6217	8.12241	8.00301	8.30128	11.9491	10.0978	11.7657	10.7922	10.8896	10.8091	7.68294	10.4979	10.1522	11.3615	10.0555	10.5072	10.6228	10.4506	7.49918	9.91065	12.4457	9.55714	10.0369	9.47256	10.9596	12.2453	10.1185	10.6945	8.95956	9.72156	10.0425	10.378	11.9219	9.85261	10.9643	9.327	9.87948	10.1396	10.4258
Q27J81	INF2	Inverted formin-2	_LQASISAFR_.2, _NEFIGLQLLDVLAR_.2, _NEFIGLQLLDVLAR_.3, _SSQLLWEALESLVNR_.2, _SSQLLWEALESLVNR_.3, _DLEQPSQAAGINLEIIR_.2, _ALDELFEAIEQK_.2, _AEDEEELLR_.2, _VSASVAEVQEQYTER_.2, _LFSFPAAK_.2, _QGIEYILSNQGYVR_.2, _ATEPVATSNPAGDPVGSTR_.2, _ATEPVATSNPAGDPVGSTR_.3, _ISDALLQLTC[Carbamidomethyl (C)]VSC[Carbamidomethyl (C)]VR_.2, _LLQMPSVVNYSGLR_.2, _LLPEKHEIENLR_.3, _LLPEKHEIENLR_.2, _EITFLDAK_.2, _SFSEDAV…	33	10.052	9.44438	10.5212	9.86959	9.07132	14.1711	8.92761	7.72013	9.35272	9.1722	9.55047	8.83057	8.4572	9.13898	8.92241	9.6778	10.4683	9.16764	9.31209	10.4772	9.44753	8.06053	9.36417	9.2655	8.86143	9.10618	9.81123	8.72518	9.42951		9.08766	9.94627	8.87149	8.07128	8.42762	8.98424	11.6979	7.34494	8.84147	9.54709	8.09601	8.20536	9.03331	6.86715	8.41678
Q8WXG6	MADD	MAP kinase-activating death domain protein	_LLDYLVIVGAR_.2, _VYLYEGLLGR_.2, _EIEAWIYR_.2, _QDIIPDVEISR_.2, _LFPRPVVAFQAGSFLASRPR_.4, _QAEIGEGSVR_.2, _VDIEVLPQELQPALTFALPDPSR_.3, _VDIEVLPQELQPALTFALPDPSR_.2, _IFTGSLLVEEK_.2, _YLSLGEHDR_.2, _SSALLHDLR_.2, _RVDIEVLPQELQPALTFALPDPSR_.3, _FHEGQEIPLLLGR_.3, _FHEGQEIPLLLGR_.2, _HPSSDSVAQTPELLR_.2, _HPSSDSVAQTPELLR_.3, _LASDSDAESDSR_.2, _AHSLKPSIK_.2, _MVQSEDDARQDIIPDVEISR_.3, _SPVPVSGQK_.2, _FFN…	33	10.0001	9.90109	10.6675	9.73007	10.5497	10.3652	9.93655	9.90758	10.3625	10.0417	10.4334	10.4354	10.0291	10.0355	10.0721	9.56574	9.83462	9.75423	9.95887	10.3376	10.316	10.1608	8.9935	10.5907	9.63388	9.93386	10.3184	10.1136	9.96509	8.16611	9.58459	8.62298	9.09476	9.77964	9.36976	9.18961	9.0845	8.44841	7.92797	8.56362	7.58428	6.41588	7.59911	8.73965	7.86391
Q92900	UPF1	Regulator of nonsense transcripts 1	_IAYFTLPK_.2, _NVFLLGFIPAK_.2, _LVVLGIRPIR_.3, _LVVLGIRPIR_.2, _TVTSATIVYHLAR_.2, _TVTSATIVYHLAR_.3, _EAIDSPVSFLALHNQIR_.3, _EAIDSPVSFLALHNQIR_.2, _KLVNTINPGAR_.2, _KLVNTINPGAR_.3, _LVNTINPGAR_.2, _C[Carbamidomethyl (C)]FLSWLVK_.2, _FMTTAMYDAR_.2, _AGLSQSLFER_.2, _GNTSGSHIVNHLVR_.3, _GNTSGSHIVNHLVR_.2, _TFAVDETSVSGYIYHK_.2, _TFAVDETSVSGYIYHK_.3, _VLVEGPLNNLR_.2, _AGAKPDQIGIITPYEGQR_.3, _ADSVVVLLC…	33	8.72655	9.91144	9.51345	9.24932	9.5316	10.0855	9.48502	10.2681	9.17743	9.68795	9.54201	8.96736	9.56789	9.5215	9.84286	10.9549	9.08226	8.57809	8.86523	10.6822	9.40533	10.0668	9.33181	7.22816	8.70469	9.54645	10.9009	9.39103	9.41244	9.29025	9.75664	8.52655	9.9606	9.05394	9.38566	9.27275	8.71208	10.0203	8.8532	9.23264	8.22028	8.9516	8.86616	9.16068	9.3013
Q99536	VAT1	Synaptic vesicle membrane protein VAT-1 homolog	_PAAPPAPGPGQLTLR_.2, _PAAPPAPGPGQLTLR_.3, _TVENVTVFGTASASK_.2, _VLLVPGPEK_.2, _VLLVPGPEK_.1, _LPPLPVTPGMEGAGVVIAVGEGVSDR_.3, _LPPLPVTPGM[Oxidation (M)]EGAGVVIAVGEGVSDR_.3, _AC[Carbamidomethyl (C)]GLNFADLMAR_.2, _AC[Carbamidomethyl (C)]GLNFADLM[Oxidation (M)]AR_.2, _C[Carbamidomethyl (C)]LVLTGFGGYDK_.2, _LQSRPAAPPAPGPGQLTLR_.3, _GVDIVMDPLGGSDTAK_.2, _GVDIVM[Oxidation (M)]DPLGGSDTAK_.2, _VVTYGMANLL…	33	11.7993	10.6158	12.2825	11.6971	10.7942	10.7087	10.4367	9.71431	11.6449	11.8631	12.4832	10.9143	10.9577	11.1177	10.3705	11.2663	12.2535	11.0724	9.721	12.329	11.4699	10.4272	10.9667	11.8098	10.6492	10.055	11.9933	10.5167	10.2694	11.1426	10.7912	12.121	11.0567	11.3532	10.59	10.5981	10.9037	10.6112	12.8126	11.4517	13.637	12.5681	12.2644	12.1431	11.208
Q9BSJ8	ESYT1	Extended synaptotagmin-1	_ALTLGALTLPLAR_.2, _LLVPLVPDLQDVAQLR_.2, _LLVPLVPDLQDVAQLR_.3, _IHLLAAR_.2, _AEDLPLR_.2, _AEDLPLR_.1, _VELGEKPLR_.2, _FEWELPLDEAQR_.2, _SAELAAALLSIYMER_.2, _SAELAAALLSIYMER_.3, _TLSPEFNER_.2, _LLAETVAPAVR_.2, _AQDLPLK_.2, _KPHTESLELQVR_.3, _KPHTESLELQVR_.2, _QLLDDEEQLTAK_.2, _IHVLEAQDLIAK_.3, _IHVLEAQDLIAK_.2, _VQLDLAETDLSQGVAR_.2, _FFLQDPQSQELDVQVK_.2, _AVYSTNC[Carbamidomethyl (C)]PVWEEAFR_.2, _…	33	11.0737	11.1496	11.6072	11.1191	11.0158	11.4987	10.7698	10.8607	11.5033	10.992	10.94	10.8055	10.8111	10.9409	10.6191	13.0771	11.4145	11.1722	10.9039	11.8314	11.2543	11.0303	10.8655	11.1338	11.6758	10.657	11.6453	11.221	10.604	10.5755	11.1746	10.9978	10.7473	10.1583	10.5778	10.3363	10.2072	10.0194	11.2127	10.7113	10.9161	10.2128	10.8827	11.8743	10.8027
Q9HCJ6	VAT1L	Synaptic vesicle membrane protein VAT-1 homolog-like	_SFFSFAK_.1, _SFFSFAK_.2, _AVVLAGFGGLNK_.2, _AVVLAGFGGLNK_.1, _LILDVEK_.2, _LILDVEK_.1, _TPLVPGFEC[Carbamidomethyl (C)]SGIVEALGDSVK_.3, _TPLVPGFEC[Carbamidomethyl (C)]SGIVEALGDSVK_.2, _AC[Carbamidomethyl (C)]GLNFIDLMVR_.2, _AC[Carbamidomethyl (C)]GLNFIDLM[Oxidation (M)]VR_.2, _DSVTHLFDR_.2, _AMPEPQDGELK_.2, _LIGLYNQK_.2, _LIGLYNQK_.1, _IKPVVDSLWALEEVK_.3, _IKPVVDSLWALEEVK_.2, _LGDAQEMR_.2, _LGDAQ…	33	8.67397	8.55965	9.6111	7.61929	10.1912	10.8845	9.98087	10.7474	9.6213	9.13013	9.80915	9.00982	10.5742	11.0965	9.82587	11.538	9.23102	9.01921	9.44471	10.7697	10.8789	9.99749	8.33059	9.94938	8.15092	8.28294	8.92164	9.34893	10.2112		8.89754	7.97312	9.42033	9.37199	10.101	10.2001	10.2689	9.81568	9.44181	10.6156	10.0469	8.85399	10.3343	11.0739	9.98631
Q9NSE4	IARS2	Isoleucine--tRNA ligase, mitochondrial	_DSFLGSIPGK_.2, _ELSNFYFSIIK_.2, _EPPYGADVLR_.2, _FLINLEGGDIR_.2, _AVLEEGTDVVIK_.2, _TALAEAELEYNPEHVSR_.2, _TALAEAELEYNPEHVSR_.3, _EAQNLSAMEIR_.2, _EAQNLSAM[Oxidation (M)]EIR_.2, _VWGVPIPVFHHK_.3, _SC[Carbamidomethyl (C)]QTALVEILDVIVR_.3, _SC[Carbamidomethyl (C)]QTALVEILDVIVR_.2, _SYKPVFWSPSSR_.3, _SYKPVFWSPSSR_.2, _FPLLKPSPK_.2, _SFAPILPHLAEEVFQHIPYIK_.3, _SFAPILPHLAEEVFQHIPYIK_.4, _YTAESSDTLC[C…	33	8.08182	8.41379		8.2685	9.13368	9.21645	9.05368	8.04215	8.03738	7.47947		9.01343	8.47413	9.08886	8.92919		8.65517	9.07977	8.09705		9.19532	9.1509	8.98411	8.01627	8.69078	7.08994		8.68675	8.93968		9.21413	5.7792	9.01976		8.69211	8.75428	8.9386	9.32588		8.06779			8.53441	9.48619	8.85501
Q9P265	DIP2B	Disco-interacting protein 2 homolog B	_TGYLGFVR_.2, _DVSLSSLR_.2, _RPGVPGAPLPGR_.3, _RPGVPGAPLPGR_.2, _SGLLGFVGPGSLVFVVGK_.2, _VVIVNPETK_.2, _TWPTIIDTDDLPR_.2, _GLEPSPAAVAALPPEVR_.2, _TPLGGIHISQTK_.2, _AVSTTFGSR_.2, _LSFGDAAQTLWAR_.2, _DLGQIEENDLVR_.2, _GTSGSLADVFANTR_.2, _SSLMDTADGVPVSSR_.2, _LAYTLLNK_.2, _GAPQSLLLSESGK_.2, _TC[Carbamidomethyl (C)]VVVAEERPR_.3, _TC[Carbamidomethyl (C)]VVVAEERPR_.2, _SDIHTEAVQAALAK_.2, _SDIHTEAVQAALA…	33	9.94384	10.5542	10.9457	10.1586	10.023	10.8392	9.92046	6.97576	10.8477	10.4373	9.86542	9.00348	9.82075	9.15614	10.6603	11.8209	11.0083	9.59673	9.44371	10.1551	10.2748	10.407	10.9186	11.2801	9.89055	10.2347	10.7488	10.0339	10.3214	11.0205	11.1603	11.0002	11.0045	10.8332	10.8119	9.86729	10.7044	10.9787	10.4386	10.661	10.1121	8.87476	10.1391	10.4201	9.38478
[truncated: 4,167 more rows]
[truncated: 54 more columns]
