# Supplementary material for: Region-resolved proteomic map of the human brain: functional interconnections and neurological implications
Source: Signal Transduct Target Ther. 2026 Feb 4;11:43. doi: 10.1038/s41392-025-02554-8 (PMC12868004; doi:10.1038/s41392-025-02554-8)
Supplement: Supplementary file 5 — Supplementary Table 4 [file 41392_2025_2554_MOESM5_ESM.xlsx]

## Sheet: Supplementary Table 4
Supplementary Table 4. Detailed list of region-specific, highly-expressed proteins identified in 13 brain regions. The 13 distinct regions of human brain including the frontal lobe (FL), temporal lobe (TL), parietal lobe (PL), occipital lobe (OL), cerebellum (CB), brainstem (BS), thalamus/hypothalamus (THA/HT), optic chiasm (OC), corpus callosum (CC), ventricle (VT), hippocampus (HIP), amygdaloid…
Gene Symbol	Normalized Protein Intensity (Average)													adj.P.Val	adj.P.Val_dupcor	Highly expressed region
	FL	TL	PL	OL	CB	BS	THA/HT	OC	CC	VT	HIP	AN	OB/OT
ESYT2	9.96411	9.91492	9.82901	9.75422	8.31889	9.22576	9.48353	8.67709	9.27364	9.22193	9.3833	9.63692	8.60315	1.70586e-109	1.98257e-79	FL
TUBAL3	12.0225	11.763	11.5876	11.3798	10.9548	11.0135	11.0849	11.3161	11.9171	11.5032	11.577	11.6727	10.4634	2.52718e-108	8.93642e-77	FL
SYT5	11.0795	10.7413	10.8589	10.4204	10.7077	9.36876	10.1468	8.21454	10.2543	10.5693	10.6318	10.295	9.46756	8.67347e-86	2.2936e-56	FL
GAK	9.13451	8.87587	9.09502	8.68298	6.00968	5.43598	5.44778	2.29787	5.67499	8.7347	8.23414	8.86453	7.94254	2.79633e-35	1.9838e-18	FL
AP5Z1	10.0946	9.76468	9.74441	9.99835	8.63906	9.51448	9.46953	8.09198	10.0515	9.60585	9.58052	9.60299	8.81169	1.23169e-79	6.9369e-56	FL
HSPA12A	14.0681	13.9226	14.0387	13.7875	13.2695	13.3226	13.8337	12.8966	14.0608	13.786	13.8163	13.6871	11.3687	7.08524e-129	2.80785e-96	FL
HTRA2	9.0668	8.7443	8.73407	8.98433	8.5519	8.69049	8.9145	7.39951	8.26213	9.01533	8.76869	8.61793	6.72229	6.35853e-82	4.38825e-52	FL
ZNRD2	9.54737	9.23952	9.30864	9.26102	8.98239	8.47741	8.78048	8.39154	9.31856	9.28268	9.12327	9.08731	7.93077	1.46086e-87	1.26351e-71	FL
SPAG9	10.2665	10.2116	10.2027	9.54249	9.62928	9.39834	9.79957	8.91767	10.16	9.64688	10.0294	9.94772	8.54762	4.06783e-104	2.37855e-72	FL
TBC1D4	7.72742	6.64994	7.40133	7.23113	7.09123	5.19637	6.69936	4.89481	7.06242	6.67668	7.31786	7.33986	5.42729	1.49862e-53	3.64009e-31	FL
RANBP6	8.37341	8.36125	8.24766	7.80294	7.43639	6.53213	7.458	6.56476	7.82441	8.06947	8.11295	8.22854	6.71283	2.20315e-77	2.93136e-56	FL
TOM1	10.7544	10.6525	10.4653	10.6069	10.2308	9.87077	10.1862	8.6741	10.2984	10.1849	10.3821	10.6246	9.30308	1.98415e-102	1.03821e-79	FL
GAS7	8.35083	8.04583	7.79438	6.60599	6.1702	7.98255	7.36363	7.58604	7.89405	8.19761	7.82655	7.58352	6.64434	6.03412e-19	6.5067e-12	FL
PPP1R11	10.6144	10.3654	9.95515	10.4254	9.30489	9.70887	9.82938	10.0284	10.1566	9.94651	10.1357	9.88181	9.22433	3.53867e-78	2.1741e-54	FL
DNAJC6	10.0206	9.95193	9.81665	9.6988	9.14075	8.77553	9.31286	7.69321	9.55807	9.63621	9.78606	9.74788	7.92459	6.26186e-91	5.296e-65	FL
DENND4B	9.65196	9.29433	9.55578	9.1509	8.59253	8.22092	8.81379	7.69555	8.77144	8.80291	8.83943	9.10685	8.85147	2.73847e-100	2.37964e-70	FL
ADAM23	10.7617	10.2808	10.4746	10.7201	9.5918	9.58189	10.2942	9.33563	10.3439	10.3748	9.80956	9.93989	8.52021	1.97466e-107	9.24762e-80	FL
CLASP2	9.82786	9.71846	9.15894	9.38125	8.65039	8.75976	9.11202	8.29468	9.19294	8.90671	9.28238	9.72944	8.61682	1.02827e-80	2.70495e-63	FL
DNAJB6	9.16295	8.80837	8.38207	8.54782	8.48096	8.07754	8.00026	7.79358	7.99029	8.6397	8.8637	8.36339	7.03039	1.28102e-79	1.88746e-54	FL
PMPCB	9.70459	9.2716	9.65658	9.22275	8.25449	8.56065	8.24916	7.1579	8.48054	9.18968	8.9407	8.89233	6.83841	5.07406e-80	1.55939e-54	FL
NDUFS3	12.8015	12.6107	12.7585	12.6809	12.0505	11.5444	12.1788	10.7218	11.8457	12.2645	12.5202	12.2925	10.4473	1.04655e-117	1.24469e-83	FL
ATP5MG	11.5662	11.308	11.4259	11.4153	11.0012	11.4152	10.7588	10.2967	10.5754	10.6096	11.2661	10.4636	9.6801	4.15395e-98	8.63241e-73	FL
TPPP	13.4319	13.4067	12.9923	13.3127	11.4228	11.4345	12.6392	11.343	12.8774	12.6166	12.7711	12.952	11.4402	1.10939e-123	2.45748e-90	FL
TOMM70	9.5419	9.49413	9.00536	9.47087	8.46687	8.11579	8.98205	7.92636	8.88523	9.01563	9.32073	9.4581	8.36325	4.29671e-86	2.61381e-53	FL
DDHD2	9.63135	9.10408	9.62037	9.31568	8.49544	8.58291	8.80182	8.20726	8.79496	9.1903	9.36611	9.2674	7.86288	3.6836e-101	1.10462e-73	FL
AP2A2	10.6173	10.5659	10.3911	10.1589	9.83418	8.90359	9.70091	9.36994	10.0138	10.1707	10.3311	10.3572	9.36655	5.80063e-103	1.98312e-69	FL
NDUFB6	9.37119	8.76981	8.76664	9.10841	9.03443	8.79674	8.93906	7.2868	8.79521	8.90405	9.14768	9.25061	7.65758	9.96814e-68	3.00197e-45	FL
NDUFA7	8.58331	7.43022	8.10165	8.45714	8.19306	5.9902	6.77891	5.65114	7.47957	5.45064	7.65856	7.49515	7.44634	9.8106e-29	3.13376e-16	FL
FMNL1	13.6609	13.6237	12.8928	12.8802	6.11619	8.48023	12.3567	4.73896	13.5749	11.3122	12.9175	13.2132	8.82513	3.82276e-43	1.11708e-26	FL
MLYCD	9.048	8.64758	8.5994	8.58915	8.41587	8.18739	8.56218	8.15495	7.68585	8.25855	8.53	8.27724	8.57195	2.10844e-55	5.65449e-39	FL
TXNDC12	9.25369	8.62195	8.57065	8.07162	8.81142	8.74725	8.34116	8.32165	8.53085	8.64904	8.6297	8.88262	7.84324	3.37309e-55	1.25523e-41	FL
CLPTM1	8.51678	8.46908	8.33464	7.8644	7.2791	7.73673	7.91253	7.6312	8.32076	7.52085	7.99625	8.02089	7.46635	2.76193e-81	7.68336e-53	FL
GOT2	14.0694	13.892	14.0106	14.0667	13.7143	13.3751	13.4884	12.2376	13.2042	13.7594	13.6604	13.482	12.1881	3.66129e-117	3.66196e-88	FL
NRAS	11.4116	11.0558	11.2569	10.9052	10.2042	9.90268	10.2155	9.30934	10.6717	10.9023	10.777	10.7495	10.2897	8.80124e-101	1.07183e-71	FL
MT-ND4	8.86074	8.55778	8.32262	8.03303	8.56908	8.18071	8.15513	6.51808	7.90561	8.28777	7.88552	8.2642	6.91983	2.18174e-65	1.67647e-43	FL
PRKCB	9.46129	9.30989	9.1295	9.05919	7.60322	7.95212	9.19602	7.96031	9.10523	9.08587	9.28165	8.69099	7.60166	1.04411e-91	2.79957e-59	FL
PFKM	12.32	11.9179	11.8281	12.0054	12.0014	11.9861	12.1774	11.0888	11.7025	11.6795	11.8973	11.9852	10.2417	9.30502e-106	3.48549e-72	FL
SYP	10.1445	10.0894	10.0507	9.83101	8.38812	8.41109	8.45127	9.37231	8.87193	9.76823	9.96021	10.1101	8.37238	2.07675e-76	8.65648e-52	FL
DLD	11.7125	11.4201	11.6516	11.5534	10.8571	10.8289	11.1103	9.99521	11.0909	11.2995	11.5361	11.3834	9.56388	3.90179e-98	1.29473e-78	FL
DLAT	11.7909	11.2136	11.7577	11.5958	11.2426	11.1061	11.2106	10.2224	11.0175	11.4103	11.5395	11.4697	9.31199	6.27976e-86	4.88952e-64	FL
COX5B	10.4522	10.2223	10.3875	10.3617	9.77208	9.16241	9.86256	7.71396	9.60186	9.95655	10.0746	10.0084	8.00638	5.56581e-81	1.46502e-60	FL
ITGAM	10.7181	9.3106	9.26832	10.2622	9.64992	8.60311	9.94033	8.14637	9.9007	8.38178	8.64462	10.6284	8.68658	1.3865e-59	4.98795e-36	FL
PC	11.8098	11.0386	11.7422	11.3171	11.1678	11.1396	11.3933	10.5593	11.4948	11.4363	11.4499	11.3368	9.32072	5.60817e-95	5.27583e-71	FL
ADH5	9.96649	9.33163	8.71138	8.73282	8.57808	8.68084	8.30526	9.06707	8.9316	9.55116	8.97974	9.47983	9.10813	1.3356e-84	4.33889e-53	FL
BCKDHA	9.6351	9.28716	9.42756	9.20511	9.05826	8.51967	8.83085	8.765	9.32918	9.07936	9.09069	9.01778	8.9356	8.41002e-94	6.18483e-69	FL
PEPD	15.9724	14.2318	14.4116	14.3421	15.6585	15.6274	15.6617	14.4832	15.6232	15.716	15.7642	15.665	14.9353	2.05332e-94	1.37177e-60	FL
RPS2	11.1055	10.5511	10.7858	10.7659	10.3075	10.8932	10.3257	9.96716	10.4355	10.7823	10.7761	10.5067	9.98078	1.52255e-93	6.76527e-75	FL
TMEM11	9.16488	9.10134	8.67927	9.13771	8.35596	9.00062	8.20022	7.09561	8.31122	8.4941	8.9702	8.558	7.05484	1.48966e-66	1.0068e-44	FL
RASA1	8.81892	8.76966	8.6615	8.53748	7.65609	7.32593	7.84294	7.31035	8.43075	8.42852	8.41488	8.67689	7.49854	2.64758e-92	1.00422e-64	FL
MMUT	9.0823	8.21236	8.33956	7.65635	8.44805	7.82475	7.90806	7.22491	8.00568	8.07755	8.25051	8.36496	7.54409	4.41843e-56	2.1899e-32	FL
EEF1B2	12.1173	12.1165	10.2365	11.9932	10.3301	9.40351	10.5871	9.00538	10.6691	10.5224	11.2737	11.2664	10.1068	1.12272e-66	2.74288e-40	FL
GRK2	10.1027	9.96953	10.0984	9.77702	9.48713	8.39157	8.45271	8.03217	9.17402	9.46159	9.8673	9.71316	9.0568	2.2954e-105	4.2714e-73	FL
MPST	9.20601	8.57044	8.39555	7.94975	8.53464	8.57884	8.7554	8.98872	9.00654	8.11912	8.76963	9.00463	7.81679	6.95713e-91	3.22421e-56	FL
APEX1	8.30069	7.56473	7.22704	7.47065	7.07691	6.80791	7.28927	6.44568	6.43634	6.51974	6.38573	6.94497	8.02543	3.54653e-37	1.85641e-23	FL
ITPKB	9.32053	8.93259	8.57189	8.62583	8.12662	7.98281	8.30258	8.19114	8.58098	8.39837	8.50104	8.6938	8.03172	1.05565e-67	2.15844e-44	FL
NDUFS1	13.2793	13.0548	13.2625	13.0673	12.589	11.9993	12.6512	10.9843	12.3154	12.811	13.0027	12.8884	10.7539	2.09243e-114	4.35709e-84	FL
GABRB3	9.14686	8.77635	8.51641	8.59402	7.84213	7.23989	6.1333	7.02247	6.3398	7.81976	8.52211	8.33426	8.90501	5.53945e-46	1.34235e-32	FL
PRDX3	14.4871	13.9626	14.3039	14.2641	14.0173	13.7076	13.9853	12.6693	14.1259	14.1228	14.0808	13.9577	12.3145	1.30558e-113	6.33062e-86	FL
ADSS2	9.98828	9.47026	9.4884	8.88951	9.70704	9.81799	9.07086	9.44604	9.70674	8.89667	8.6861	9.69559	8.7467	3.9384e-78	3.72898e-52	FL
UQCRC1	13.3537	13.224	13.1722	13.2928	13.2062	12.3528	12.776	11.1	12.5843	13.1306	13.2293	12.9773	10.8251	1.67355e-104	5.67577e-75	FL
GUCY1A2	9.83178	9.44915	9.71416	9.37036	8.61278	7.98042	8.15735	6.65776	8.68905	9.06899	9.50857	8.69139	8.5121	2.2039e-100	4.44998e-70	FL
PHB	13.5746	13.3341	13.424	13.308	12.8903	12.6695	12.979	11.8331	12.8389	13.1115	13.3215	13.228	11.6098	1.68042e-117	3.80159e-90	FL
MYH11	9.10551	8.89646	8.79706	8.44093	7.75151	7.42565	8.50018	8.72313	8.47488	8.78096	8.7591	7.36871	8.48652	2.35068e-71	1.51606e-42	FL
DLST	12.5999	11.9936	12.4907	12.3542	12.3714	11.9147	12.2573	10.8971	11.811	12.4652	11.9881	12.07	10.5298	2.12541e-111	3.7327e-80	FL
MDH2	12.2473	12.1787	12.1068	12.1681	11.1573	11.1217	11.6263	9.71789	11.4334	11.7769	12.0652	12.0681	10.3205	2.62912e-107	6.41756e-81	FL
LRPPRC	11.6048	11.0442	11.5723	10.994	11.1573	10.1044	10.7166	9.05873	10.9762	11.0925	11.3422	11.0855	9.52421	4.91649e-99	1.15433e-69	FL
NSF	12.7435	12.6268	12.3823	12.277	12.1135	11.6164	12.0911	10.2289	12.1724	12.2466	12.5609	12.5813	10.2931	1.55614e-111	1.85777e-86	FL
LSS	9.52751	9.20101	9.17476	8.72781	8.44538	8.91624	8.43207	9.05763	8.22083	8.70058	8.70531	7.95604	7.6271	1.37756e-58	4.4021e-39	FL
TSC2	9.94956	9.7283	9.83541	9.93169	8.92707	8.32536	9.1153	7.64119	9.36168	9.46619	9.45919	9.16214	8.32503	4.72999e-93	4.90762e-61	FL
NDUFV1	11.8077	11.3948	11.7736	11.6603	11.3663	10.7069	11.5212	9.42418	11.1451	11.5321	11.6262	11.5609	9.80909	4.66849e-112	1.85778e-77	FL
IDH3A	12.502	12.433	11.9999	12.4234	12.0344	11.2964	12.162	10.6217	12.0117	11.9352	12.196	12.2789	9.79544	4.50632e-105	1.62984e-71	FL
DNM2	11.5755	11.4077	11.0539	11.1614	10.8471	10.4586	10.5909	10.1035	11.0278	11.0882	11.175	11.1811	9.47399	1.46309e-110	1.48464e-81	FL
SSR4	10.0767	9.90527	9.7375	10.0528	9.98966	8.13704	9.10926	7.80723	9.92005	9.42665	9.76928	9.73266	9.07023	2.17024e-87	1.80053e-61	FL
CLCN6	8.62618	8.55241	8.31871	8.47149	7.8946	7.45551	8.21639	7.68913	8.16631	7.99987	8.00104	8.08451	7.27411	1.44294e-78	1.67086e-54	FL
ARHGDIB	10.2561	7.43411	9.01231	7.05633	7.71504	8.68824	7.82376	8.30026	8.39376	8.19236	7.80131	9.10892	8.07256	1.63453e-34	8.06927e-22	FL
AP2S1	13.0147	12.6917	12.709	12.4832	12.2249	12.0116	12.2685	11.2167	12.402	12.3942	12.757	12.731	12.458	5.46756e-110	1.053e-77	FL
BCAT1	8.89434	7.96607	8.32656	8.4209	8.10922	8.56119	8.27267	8.021	8.21127	8.21222	8.49415	8.46243	8.05	2.87063e-56	2.89432e-39	FL
OXCT1	11.0475	10.8485	10.7209	10.7854	9.87402	9.69245	10.3015	9.38115	10.5127	10.6944	10.8873	10.7557	9.13078	1.63905e-107	2.28367e-75	FL
NDUFA6	10.0182	9.32619	9.43853	9.51627	9.54713	8.64131	8.95542	8.53247	8.71788	9.07862	9.30686	9.65909	8.54504	1.74856e-69	2.08464e-51	FL
CORO7	9.23958	8.62056	8.85985	8.07346	8.18779	7.70087	8.96285	8.55879	8.60376	8.70565	8.41795	8.56672	9.00622	1.05893e-64	1.51334e-41	FL
STXBP1	15.0949	14.9452	14.6005	14.8797	14.1678	12.7603	13.806	11.9532	13.9769	14.366	14.4683	14.5354	12.5174	9.06519e-121	4.0175e-89	FL
TIMM10	7.71947	7.41072	7.17425	7.12077	6.57632	7.06412	7.2971	6.68076	7.2427	7.28432	7.37921	7.60584	5.98123	7.18153e-53	8.91021e-40	FL
PPP1CB	10.2012	10.114	9.77434	9.75981	9.29432	9.18541	9.68109	9.12382	9.75003	9.64663	9.74885	9.73227	9.13644	2.51424e-114	7.91642e-83	FL
RPS13	12.085	11.3912	11.5012	11.2957	11.8093	11.6856	11.4902	11.3264	11.3452	11.7653	11.7109	11.7481	10.8902	7.69635e-96	2.0792e-62	FL
RPL38	9.80176	8.85269	8.8161	8.97406	8.81145	8.9243	8.7577	8.69884	8.98653	8.44386	9.00517	8.85285	7.44299	8.55256e-53	3.77643e-41	FL
TUBA4A	16.4277	15.7547	15.9308	16.0874	15.4258	14.5216	15.8702	14.5691	16.105	16.1419	15.8592	15.7661	13.7281	4.22287e-123	1.1662e-89	FL
CSNK2A1	10.1587	9.99063	9.97743	9.73791	9.72968	9.06568	9.45429	8.44072	9.58924	9.52241	10.0565	10.0568	8.67463	6.75036e-111	7.94005e-81	FL
GTF2I	10.059	8.30853	8.12693	7.62792	8.36346	7.44852	7.82521	9.02212	9.27331	7.75168	8.21128	7.8376	8.69072	2.96801e-49	1.00512e-25	FL
SRPK2	9.6823	9.19351	8.70327	8.59145	7.83999	7.28341	8.47698	6.80095	8.90941	9.65951	9.29689	9.3644	7.60249	2.90349e-73	7.11698e-46	FL
KCNJ10	9.36571	8.51866	8.65417	8.56186	8.09427	8.1163	9.09059	6.28557	7.40983	8.92652	8.65789	9.16732	8.77121	2.78993e-16	5.43851e-11	FL
ARHGAP4	10.9695	10.1789	10.0146	10.6358	8.05677	10.9285	9.46281	10.4603	8.5109	9.39942	9.17853	10.1174	10.3475	1.80106e-59	4.79304e-38	FL
BDH1	11.8748	11.3123	11.7127	11.4115	10.8127	10.9283	11.1983	9.58207	11.0709	11.3587	11.5327	11.3875	9.35634	2.09593e-99	8.61453e-77	FL
DST	10.1258	8.92542	8.56256	7.92214	9.61649	7.88658	9.03291	9.18842	9.01466	9.36529	8.92947	8.83535	7.76868	3.56525e-79	1.09848e-45	FL
TAP1	7.05508	5.75688	6.12974	6.493	5.23121	6.06532	5.56281	5.91225	5.38533	5.40599	6.39247	5.19676	6.82338	6.8039e-38	1.26751e-23	FL
PPID	9.6456	9.51624	9.32742	9.01837	8.99091	8.99029	8.7289	8.76884	9.30884	9.12304	9.19834	9.14166	7.95859	2.48957e-98	7.88502e-77	FL
ANK3	11.4039	11.2461	10.804	10.7465	10.259	10.0456	10.5708	9.88962	10.615	10.7031	10.7738	11.22	10.5699	7.30481e-110	5.15741e-79	FL
DLG1	10.833	10.6465	10.0834	10.6853	9.90231	10.319	9.62248	9.46528	9.97547	10.2605	10.7295	10.7364	8.78281	1.51914e-83	5.81782e-52	FL
ACACA	9.78713	9.56707	9.59828	9.45324	8.7715	8.74603	9.42308	8.8541	9.37754	9.22693	9.35927	9.43524	7.57224	6.19525e-105	1.16552e-75	FL
EIF3I	9.702	8.35166	8.07438	8.44289	8.01247	6.89557	9.57828	7.26103	8.02994	8.93427	7.83416	8.01907	9.05722	1.38706e-59	5.04749e-30	FL
PIN1	11.7634	11.6571	11.5652	11.3535	10.7852	11.2457	11.1702	9.9319	11.1229	11.3678	11.4438	11.5773	9.81717	1.5658e-117	8.44506e-88	FL
UBAP2L	7.2048	7.18747	6.88275	6.71707	6.65939	6.29882	6.60883	6.7756	6.39741	6.48516	6.93502	6.69368	5.5491	5.17996e-54	3.34206e-39	FL
DPYSL3	15.1089	15.0916	14.6842	14.6588	13.0949	14.1603	14.4499	13.9289	14.7265	14.0645	14.7409	14.7776	14.3211	2.73823e-117	1.76691e-92	FL
GRM2	11.1094	10.6128	10.6542	10.2035	10.9867	8.55467	8.89636	8.88176	9.43803	9.56614	10.0714	10.4804	9.4609	9.58028e-89	1.75564e-57	FL
NECTIN1	11.3823	11.2873	10.8778	11.26	10.2413	9.93762	10.39	10.1516	11.0738	10.7135	10.8173	10.9467	10.3219	3.25065e-103	1.42878e-70	FL
PTPRK	9.1571	8.7622	9.06007	8.83109	7.15956	7.09463	7.36672	7.05691	8.04902	8.32418	8.46915	9.0663	7.7947	2.31927e-68	1.40257e-49	FL
SEC23B	9.55242	9.20586	9.3246	9.15164	8.96339	8.52665	9.05672	7.98565	9.19159	9.00748	8.69106	9.22009	7.89234	5.09238e-97	1.76478e-65	FL
ETFDH	9.74009	9.44066	8.96398	9.31099	8.65341	9.40188	9.24815	9.11693	8.40105	8.9374	9.13237	9.58568	9.49617	1.29816e-53	1.46238e-36	FL
CDC37	9.201	8.90342	9.02343	8.84358	8.49168	7.81193	8.4775	7.78441	8.67414	7.66233	8.58375	8.55605	8.14815	1.13237e-73	4.30883e-44	FL
INF2	10.2939	8.89308	9.49692	9.18381	9.04911	8.4296	9.22401	9.23403	10.0387	9.46433	9.84674	9.61133	8.88794	3.37321e-78	1.50414e-46	FL
KIAA1109	8.2748	8.18013	8.15109	7.85707	7.83445	7.26542	7.90688	6.71476	8.05269	7.53985	7.98592	7.76819	6.83451	3.5148e-89	1.07189e-62	FL
TIMM50	7.71682	7.44761	7.39838	7.48313	6.3196	6.25703	7.2635	6.31766	6.65343	6.47555	7.45681	7.277	4.96649	1.01319e-53	5.96193e-36	FL
AGK	9.24821	8.9064	9.17426	8.79459	8.91032	8.02915	8.58502	7.84383	8.6811	9.0265	8.86313	8.66676	7.98938	5.76341e-71	3.46678e-50	FL
TMEM177	10.7608	9.59512	10.2016	10.1182	10.323	8.8183	9.81361	9.28077	9.22161	10.2706	10.0032	10.5778	9.8085	3.44837e-46	1.6273e-34	FL
AARS2	7.82604	7.11281	7.67137	7.3109	7.31611	6.62277	7.52856	6.24635	7.089	7.1645	7.35663	7.19438	6.01503	6.03617e-79	1.67495e-51	FL
SOGA3	11.0589	11.0233	10.8019	10.7286	10.6299	9.34679	10.0844	8.67227	10.2883	10.4303	10.7299	10.688	8.48183	1.26197e-108	1.38131e-77	FL
YOD1	10.332	10.1547	10.2504	10.2542	8.98148	9.09115	9.62592	7.92132	9.86428	9.89525	9.89363	9.97356	7.83405	5.45435e-98	2.0087e-71	FL
TAPT1	10.3504	9.71144	10.0461	9.6351	9.67654	9.2884	9.47722	8.96194	9.96355	9.98191	10.0634	10.0679	8.90032	6.65463e-103	1.90732e-74	FL
TMEM65	9.97365	9.87985	9.63644	9.30564	8.48818	8.67695	8.93673	8.30046	9.30596	9.38186	9.61672	9.84502	8.53922	3.69425e-81	1.0782e-56	FL
MTHFD1L	8.6332	7.96899	8.32421	8.51134	8.47015	7.55528	8.01152	6.67792	7.94813	7.95215	7.87701	8.30667	6.56615	5.38251e-69	4.76592e-47	FL
KYAT3	9.92308	9.46112	9.4284	9.63996	8.94039	9.55596	9.43039	8.83397	9.55726	9.44927	9.57578	9.45859	8.12616	1.36878e-89	6.78624e-68	FL
BTN2A1	9.7386	9.32168	9.33279	9.51296	8.91199	8.52756	9.01111	8.5483	9.15139	8.98201	9.1756	9.28287	7.51866	1.49094e-106	2.88735e-78	FL
TAOK1	8.37134	8.11979	7.66536	7.99432	7.56477	7.45735	7.55047	6.69746	7.93236	7.71833	8.13736	8.10621	6.23953	4.89791e-86	4.16954e-57	FL
RRM2B	9.39266	8.32214	8.70091	8.12136	9.02481	8.58008	8.90037	8.57436	8.74929	8.86308	9.27235	8.59403	8.75088	1.11766e-52	1.84648e-35	FL
ATG9A	8.50082	8.14607	8.2549	8.21347	8.03624	7.82398	7.92205	7.14975	8.08734	7.87108	8.08989	7.99347	7.21973	3.51291e-92	2.29e-63	FL
CLASP1	9.70423	8.77675	9.53868	9.28401	8.79412	8.74488	9.0782	9.07465	9.25882	8.80509	8.87663	9.40384	5.60964	3.38551e-69	1.14202e-37	FL
CADPS2	10.6562	10.3199	10.6127	10.5798	10.5474	9.19047	9.1766	9.80042	9.60455	9.84837	10.5474	10.3901	9.42259	6.02118e-87	3.26928e-56	FL
CASZ1	9.54645	8.86033	8.54994	8.7971	8.32614	8.60345	8.87398	7.66035	8.85359	8.87674	8.66924	9.32509	8.72813	1.74973e-41	1.25593e-28	FL
HOGA1	9.98472	8.1834	8.12685	8.50763	8.77711	8.4026	8.63829	9.53425	8.244	8.49895	8.86165	8.15529	7.99762	1.87169e-29	8.93809e-21	FL
CPNE8	7.23409	6.68294	6.53663	6.98466	0.382069	5.47246	5.70281	6.74555	6.29003	6.76538	6.92495	6.8005	5.92472	1.03362e-48	2.83017e-31	FL
GPSM1	9.62754	9.57296	9.12441	9.61907	9.58521	8.43878	8.47893	7.67013	8.49759	9.05219	9.05846	9.58105	8.70126	1.89085e-66	3.99301e-48	FL
CLVS1	9.71839	9.63585	9.50172	9.52567	9.35556	7.97516	8.48442	6.95808	8.86218	9.15187	9.34821	9.32322	7.97008	4.23208e-94	9.16925e-65	FL
BRSK2	8.60194	8.46743	8.24749	8.35144	8.12269	6.20025	7.64272	7.41932	6.90792	6.70919	8.06908	7.95528	6.67003	4.84227e-60	1.92216e-37	FL
RHOT1	10.9331	10.4897	10.7061	10.5304	10.3797	9.75292	10.4047	9.4818	10.2685	10.3568	10.6555	10.6654	9.52173	4.84596e-111	9.09398e-77	FL
CMTM4	9.42521	8.41936	8.5009	7.68791	9.1442	8.86806	8.33242	7.84869	9.34619	9.1848	8.52105	8.26338	7.74344	1.64415e-25	2.10041e-15	FL
CAMKK1	10.3903	10.1285	10.0694	9.81989	8.45028	8.2061	9.4913	6.5419	9.65824	9.72011	9.71454	9.85613	7.5843	1.64574e-83	8.71968e-58	FL
MRPL43	10.1008	9.7357	9.89067	8.57556	9.5539	9.4478	9.51672	8.75664	9.1346	9.42262	9.99613	9.75715	9.46263	1.55191e-74	1.06969e-49	FL
ATAD1	8.94879	8.03708	8.48315	8.43044	8.71978	7.73674	8.40154	7.8441	7.38814	8.03492	7.81236	8.65532	8.65712	3.13568e-26	7.4058e-18	FL
SVIP	8.28539	8.11182	7.95429	7.88674	6.54066	7.9598	7.90353	7.41201	8.18717	7.64464	6.90824	8.01721	6.94813	2.19949e-56	3.24648e-40	FL
PREX1	12.6212	11.5412	10.4577	10.5135	11.0469	9.94573	12.119	9.86858	11.9344	10.0484	10.315	11.4878	9.75113	2.02349e-34	2.88524e-16	FL
CHD6	10.9953	10.5803	10.6466	9.76179	10.7003	9.55685	10.2037	9.54952	10.4312	9.91594	10.6132	10.1197	9.36211	4.62235e-49	1.34726e-37	FL
ZC3H15	8.45997	8.41297	8.14369	7.91548	8.15922	7.39683	7.24003	7.1009	7.55385	8.10739	7.65352	8.07208	7.43226	5.20042e-39	1.03702e-28	FL
SPRYD4	8.27729	8.07146	7.86966	8.02373	6.57704	7.45247	7.70957	7.36188	7.32674	7.7812	7.46249	7.73708	7.13352	1.13844e-37	9.01408e-28	FL
ATL1	12.1354	12.0428	12.0194	11.6681	11.043	10.6502	11.3613	10.0448	11.6833	11.6959	11.7988	12.0765	9.38665	2.40073e-113	6.55459e-81	FL
KIFAP3	9.64328	9.30857	9.39135	9.1217	8.84999	8.17867	9.02724	7.69461	9.21217	9.40033	9.38404	9.17779	8.52168	2.20722e-104	4.18155e-74	FL
OSTF1	10.5863	10.1589	9.87004	10.4419	9.58094	9.00534	10.158	9.79697	10.4113	10.4032	9.21237	9.1311	9.04375	9.26676e-80	2.52516e-49	FL
USP9X	8.65746	8.42276	8.04348	8.18496	8.05403	7.25879	8.08634	7.651	8.27498	7.85029	8.46484	8.21327	7.95451	1.7219e-97	9.1862e-67	FL
CCDC47	8.8297	8.78267	8.7532	8.15459	8.44335	8.25246	8.15121	7.90944	8.25038	8.34355	8.43103	7.98908	7.19875	1.62035e-82	2.59448e-57	FL
VPS33A	8.45298	7.60694	8.3731	8.24788	8.00883	6.72145	7.14703	7.19841	7.72497	7.87442	7.13778	7.83755	6.78469	1.12726e-67	3.9273e-40	FL
BORCS7	9.44785	9.19516	9.19811	9.07955	8.94681	8.73685	8.39202	7.74813	9.07645	9.04306	8.69418	9.11925	8.86864	7.34934e-71	4.24133e-53	FL
TAMM41	9.5119	8.72752	9.00962	9.05859	9.10446	8.51907	9.22391	8.17186	8.93423	8.87363	9.43463	9.25978	8.54577	1.7248e-87	1.08449e-64	FL
AP2M1	13.5165	13.4707	13.2709	13.4896	12.1584	11.9606	12.5324	11.2533	12.7806	13.1441	12.8882	13.1308	11.606	1.7387e-120	4.03429e-86	FL
SHISA4	11.0808	10.8872	10.609	10.3528	9.93232	9.77068	10.5821	9.55247	10.9848	10.7152	10.9737	10.9686	8.54546	3.65337e-101	1.27476e-75	FL
BSCL2	10.3706	10.1727	9.94772	9.85165	9.99371	9.75957	9.42477	9.38433	9.7296	10.0153	9.97862	10.3549	8.62653	1.77404e-93	7.71881e-66	FL
SCYL1	9.84526	9.80666	9.79564	9.57062	8.60736	8.78258	8.70446	8.5987	9.07523	9.1241	9.37539	9.45144	8.02514	5.22837e-91	3.48913e-63	FL
JAKMIP1	8.95544	8.56515	8.03707	8.7731	8.49416	8.21329	8.58758	6.90062	8.74836	8.3499	8.38662	8.57824	6.60634	3.70091e-59	2.92465e-40	FL
VPS35	11.2885	11.281	11.2603	10.4455	10.3021	10.0698	10.0752	9.64065	10.4802	10.4917	10.8873	10.8111	10.053	2.16852e-108	1.18146e-74	FL
CYTH2	10.7956	10.7182	10.5216	10.3193	10.0138	9.47242	9.91164	9.47319	10.0175	10.2423	10.332	10.2997	9.80493	1.5403e-103	2.81473e-78	FL
ACO2	11.9282	11.8957	11.8928	11.873	11.2041	10.6732	11.3074	10.3294	11.3147	11.4956	11.6935	11.5751	10.078	4.22352e-106	3.45743e-83	FL
EBNA1BP2	14.0286	13.655	14.0023	13.8864	13.486	13.0154	13.4789	11.954	13.1508	13.5294	13.7332	13.6461	11.3198	3.06373e-115	3.79265e-84	FL
SH3GL3	10.0727	9.96683	9.68046	9.83854	8.88684	8.85428	8.72631	7.12565	9.17341	9.56993	9.76009	9.77684	8.73146	1.80473e-92	8.2367e-65	FL
APOL2	8.55042	7.94701	8.43782	8.28119	7.20033	8.00521	7.81648	8.18121	7.44562	8.20465	7.67745	7.72199	7.38658	5.22567e-69	1.5045e-46	FL
PDCD2L	6.15175	5.88421	5.74236	4.95749	5.46791	4.95803	4.89266	5.40922	5.57914	5.64417	5.72687	5.53844	4.85092	1.47745e-22	3.26175e-15	FL
ADPGK	6.71074	5.65392	5.96334	6.3853	5.68597	6.51408	6.29409	6.46451	6.18857	5.98482	5.80624	6.06918	5.55327	1.09399e-53	6.05059e-38	FL
SRCIN1	10.6558	10.5197	10.4818	10.4534	10.1999	9.21669	10.1397	9.17649	10.3888	9.93334	10.1989	10.1283	9.13554	1.38339e-107	4.05165e-78	FL
MRPL18	9.26972	8.63742	9.11666	8.97395	8.48398	8.72315	8.51602	8.3577	8.3835	8.58936	8.79174	8.3702	7.90344	2.22436e-84	4.09851e-60	FL
TMX4	9.45012	9.11249	9.0051	8.68607	8.26481	8.46848	8.36188	8.36574	8.42259	8.49056	8.40232	8.62046	7.79881	1.22566e-65	2.04668e-44	FL
SPTBN4	10.569	10.3021	9.93348	10.1721	9.79169	9.47524	10.3083	8.49893	10.3622	10.3118	10.3574	10.1424	8.19392	2.4061e-98	4.23871e-65	FL
MVB12B	10.8357	10.4815	10.493	10.6165	10.1555	9.69741	10.1114	9.20967	9.91374	9.98	10.4891	10.4939	10.3034	2.49421e-82	4.21573e-62	FL
PLEKHA1	8.99075	8.6144	8.88655	8.77831	7.62685	7.42997	8.01783	7.95174	8.5064	8.37995	8.20332	8.31398	6.79986	1.62361e-86	7.89654e-60	FL
LYRM4	11.344	11.0785	11.3074	11.151	9.91913	10.4656	10.4834	9.67614	10.5762	10.6772	10.9084	10.9056	9.71394	2.23495e-105	5.2916e-82	FL
TIGAR	8.77152	8.63553	8.72824	8.02544	6.55673	7.91256	8.52401	6.85114	8.55849	8.67146	8.33928	8.02411	5.4908	6.44821e-68	9.85045e-44	FL
TUBA8	11.0639	10.7536	10.7605	10.8857	10.2734	9.26761	9.61408	8.78059	10.9299	10.7901	10.6192	10.2772	10.0535	1.68276e-106	2.22406e-77	FL
ACTR10	10.812	10.4809	9.75876	9.61298	9.73462	8.37238	9.81541	8.0184	9.8628	9.0713	10.6782	10.3416	8.13462	1.46881e-58	4.28067e-39	FL
OGFR	9.20666	9.1457	8.67948	8.92565	8.20949	7.81682	8.8263	8.45312	9.03192	8.86729	9.12657	8.81636	7.53826	6.34386e-77	2.1581e-56	FL
MPP6	12.146	11.9059	11.9327	11.9462	11.0293	10.75	10.5997	9.83065	11.0076	11.2016	11.9955	11.7469	10.4974	1.23483e-109	1.33408e-79	FL
MRPL27	9.96874	9.83728	9.03212	8.87031	9.39191	9.3409	9.6479	8.11916	9.12961	9.33728	9.86282	9.41665	9.50655	3.95128e-51	3.24456e-42	FL
SEPTIN10	9.8764	8.90965	9.37442	9.2538	9.31179	7.86305	8.4581	8.59845	8.35651	7.99409	8.67904	9.73984	6.83408	6.30238e-62	2.7459e-38	FL
HECW2	9.01044	8.74757	8.40931	8.70894	8.33209	7.09477	7.78881	6.42883	8.26652	8.64288	8.41068	8.29046	6.52242	5.60982e-84	1.50567e-58	FL
VPS29	8.9813	8.849	7.93635	8.54026	8.36174	7.68605	8.26421	7.67188	7.95954	8.47492	8.5999	8.47932	8.07457	2.40944e-59	1.87202e-41	FL
EIF2B4	11.8169	11.2304	10.5591	11.5299	10.4368	10.8742	11.1354	9.57177	11.1696	10.57	11.2349	11.6439	11.1155	5.09926e-71	1.5497e-48	FL
RIMS3	10.2772	9.7442	9.9184	9.71398	8.87189	7.82366	9.01261	5.81625	9.46228	9.33716	9.06863	9.40322	8.696	1.37058e-70	7.88312e-49	FL
CPSF3	11.1632	11.0468	11.0096	11.0661	10.7419	9.16098	10.8137	9.48315	10.9661	10.6465	10.4689	10.7913	9.57865	5.48677e-71	1.2531e-54	FL
SRRM2	10.0941	9.9883	9.13722	8.47739	9.52898	9.76717	9.41096	9.13743	9.28897	9.56638	8.18361	9.4494	9.07175	4.30635e-32	9.24472e-20	FL
RPH3A	9.00199	8.52035	8.8914	8.5822	7.87144	7.74942	7.96919	7.84017	7.88022	8.95757	8.08463	8.61738	8.5273	4.11898e-78	1.51306e-49	FL
EPB41L3	12.9394	12.6633	12.8024	12.6732	12.2826	11.9219	12.4512	11.7712	12.6871	12.6032	12.4174	12.3913	11.2549	7.8003e-125	7.23863e-95	FL
MRPS28	9.4557	8.86294	9.25017	8.81103	8.6735	8.3934	8.67851	8.5794	8.52851	8.85785	9.09098	8.88261	6.33519	1.50891e-70	3.43327e-53	FL
UCHL5	9.10016	8.69284	8.70883	8.49927	7.87719	8.36951	7.45769	8.75763	8.26505	7.88827	8.60777	8.79453	7.72109	1.15368e-70	1.89368e-46	FL
CDC42BPB	8.73808	8.37635	8.44203	7.95953	7.42445	7.35797	7.94675	8.49285	8.06652	7.83181	8.36451	8.30063	7.93897	3.90785e-73	4.44871e-48	FL
NFS1	8.8876	8.50837	8.79062	8.41668	7.46699	8.24904	8.2676	5.98781	8.02296	8.214	8.49558	8.12223	7.44713	1.53771e-74	4.50159e-48	FL
CYP46A1	8.82409	8.29589	7.77092	8.26207	6.46175	7.90662	7.96075	7.65804	7.88663	8.04024	8.56477	8.58071	7.48846	2.85266e-65	7.37695e-48	FL
MTCH2	12.3604	11.8867	12.1226	11.8124	11.9434	11.6792	11.9762	11.1758	11.8595	11.9199	11.9939	12.0537	10.7903	1.89826e-114	2.65783e-82	FL
STK24	6.59143	6.2505	6.098	6.22937	5.9507	6.01575	6.3725	6.22263	6.48438	5.5542	5.92351	5.62664	4.7862	3.88471e-46	2.08962e-30	FL
NUDT4B	8.61697	8.72691	8.6352	8.29609	7.14197	7.79224	7.63239	7.85261	8.40382	8.19548	8.23298	8.05946	7.63352	2.86299e-74	6.79407e-53	TL
IGKV1-27	8.1999	10.2408	8.67342	8.64554	9.19024	8.26816	8.98833	9.48529	8.2568	8.33694	9.99479	8.6413	8.10468	3.03453e-32	9.47875e-22	TL
IGKV3D-15	11.1392	11.7473	11.2025	10.3257	10.8236	11.0483	10.6047	10.8399	11.1597	10.6282	11.4186	11.4103	11.1742	4.70735e-55	1.75032e-40	TL
POTEF	13.3623	13.8709	13.373	13.536	12.6967	13.189	12.9817	13.0358	13.5116	12.9476	13.5218	13.7631	12.1755	4.1814e-91	3.17813e-75	TL
EIF3CL	8.3094	8.93724	8.46793	8.68564	7.89624	8.24102	7.68732	8.22272	8.06802	7.83378	8.40637	8.13615	7.37094	5.2375e-84	3.87648e-57	TL
MCRIP1	8.42271	9.20594	9.0908	8.72769	8.65022	8.01477	7.98215	6.73534	8.33462	8.87853	8.56987	8.52135	7.53232	5.51603e-25	2.87303e-19	TL
KIF2A	10.8786	11.1962	10.9269	10.9623	10.3011	10.1659	10.6417	9.94386	10.7497	10.4516	10.9372	10.9151	9.97657	1.01395e-114	2.45039e-86	TL
PSMD12	7.9394	8.46708	8.04165	8.29194	7.19888	7.01607	7.58494	7.33256	8.10679	7.89006	8.19238	7.92048	6.41209	9.82536e-77	1.32037e-54	TL
ATOX1	8.82686	9.3766	8.21494	9.13892	8.00372	8.68666	8.89932	8.97936	8.33187	8.48225	8.92134	9.16507	7.52957	3.21638e-57	1.17928e-39	TL
EXOC5	8.30024	8.60335	8.37526	8.20929	7.98483	6.87356	7.81207	7.48702	8.22615	7.56053	7.8191	8.14732	7.29535	5.34689e-55	5.73857e-36	TL
KPNA4	7.80562	8.844	8.51517	8.44134	8.39498	7.58231	8.37399	7.39848	7.90574	8.22411	8.15701	8.22104	7.96039	6.27501e-68	5.59181e-46	TL
C2CD2L	9.77754	10.3219	9.63507	9.80476	8.2978	7.4214	8.70681	5.86168	8.6512	8.91032	10.0313	9.61708	7.44549	9.82835e-81	7.24125e-50	TL
DYNC1I1	10.012	10.4429	9.72601	9.48985	9.75054	9.32524	9.81035	8.93854	9.86742	9.69752	10.1242	10.009	9.69039	1.23586e-96	4.72407e-70	TL
ABLIM1	9.72562	10.3775	9.90699	9.89711	10.2007	9.25698	9.2519	9.66523	9.58413	9.58433	9.54064	9.91747	9.79219	2.0391e-108	1.75554e-74	TL
LIN7A	10.875	11.0319	10.9335	10.8825	10.9875	9.55557	9.42404	8.97449	9.82277	10.4854	10.7414	10.5406	9.81442	3.41658e-104	1.85814e-68	TL
RGS12	7.52559	8.05851	7.88232	7.48569	4.99721	4.01529	4.94889	4.35085	6.46113	7.24512	7.18822	7.44534	7.00047	5.24584e-50	1.01673e-31	TL
PPP1R12A	8.93067	9.11612	8.38182	8.94326	8.13866	7.26068	8.57614	7.70162	8.34616	8.74752	8.76443	8.47707	8.5297	1.39359e-60	4.84196e-43	TL
SYN3	9.43554	9.74047	9.64141	9.51423	8.30714	8.1428	8.06022	8.10526	8.43708	9.26683	9.34818	9.26892	7.94521	1.96026e-92	3.898e-67	TL
DCLK1	10.9028	11.2713	10.8739	10.8656	9.41285	10.1818	9.9945	10.7714	10.5597	10.4955	10.9759	11.0569	10.9817	6.90043e-112	1.69104e-86	TL
SNPH	9.21363	9.37453	8.7236	8.75431	8.22269	8.51626	8.19067	9.06403	8.56259	8.59625	8.81333	8.29952	8.00367	3.70291e-58	2.02744e-41	TL
SMAD9	9.15107	9.55984	9.35421	9.06703	9.07233	8.80684	8.89751	8.82431	8.88156	8.73162	8.87171	9.07556	8.58904	1.14635e-78	1.17881e-58	TL
PFDN6	9.46476	10.0448	9.60956	9.42907	9.25516	9.58773	9.20692	9.36774	9.40565	9.46313	9.60495	9.40523	7.72979	9.39812e-97	3.65867e-68	TL
VGF	9.29212	10.2767	9.81458	9.63164	6.54584	9.15836	8.83403	8.73287	8.70352	9.32817	9.4168	9.98552	9.10202	3.12468e-81	2.15565e-56	TL
NCAM2	12.2143	12.846	12.0678	12.21	10.6803	11.099	11.6	11.0172	11.8842	11.8333	12.1436	12.5185	11.1127	2.92332e-121	6.27892e-96	TL
STX7	10.2198	10.9419	10.0952	10.3878	9.98237	9.44205	9.96091	9.46071	10.0239	9.82287	10.4609	10.1567	9.99052	4.04293e-89	2.91484e-64	TL
SRGAP3	9.27282	9.46704	9.00002	9.4501	7.83287	8.5967	8.32226	7.91386	8.63661	9.18797	9.26868	8.89274	8.00069	8.97923e-78	2.798e-54	TL
SYNJ1	11.9811	12.1077	11.795	11.6921	10.9902	10.6788	11.4935	10.189	11.6482	11.5818	12.0512	11.8486	10.1084	1.24188e-122	7.01732e-89	TL
FIBP	8.59173	9.10189	8.68115	8.51886	8.47687	7.89335	7.64228	8.39703	7.9796	8.52048	8.82966	8.86418	7.15071	2.02846e-77	9.08255e-54	TL
EIF4G3	8.74381	8.94507	8.69154	8.53043	7.93648	7.99138	7.98359	8.06916	8.29131	8.24841	8.63467	7.96216	8.66017	6.86626e-81	1.14086e-55	TL
SYT7	9.60623	9.86723	9.58945	9.62794	8.61458	8.82324	9.09308	8.24881	8.81908	9.22549	9.39197	9.38292	9.25261	3.73466e-90	5.90817e-62	TL
TIMM44	10.1191	10.4132	9.58981	9.1467	9.59042	9.9634	9.60807	9.6973	9.29704	9.21523	10.0036	9.04817	10.0826	4.74789e-57	1.89331e-38	TL
SYNGR1	10.7842	11.0933	10.9169	10.5173	10.3263	9.2578	9.50149	9.57466	9.67446	10.721	10.9065	10.8474	9.30292	1.20672e-86	1.89497e-59	TL
SYNGR3	13.1062	13.5935	12.856	12.9319	11.0431	11.4201	11.5436	9.41854	11.5405	12.7359	12.6844	13.1877	11.8234	4.6906e-91	1.54423e-65	TL
GMDS	10.8304	11.1222	10.6476	9.95091	10.1203	10.1001	10.9455	9.16777	10.6055	9.72646	10.9526	11.0583	9.17569	6.65005e-78	1.53357e-59	TL
SNAP91	11.6323	11.8621	11.613	11.4337	10.7664	10.7652	10.7828	10.4439	10.9357	11.081	11.5948	11.3921	11.0295	4.79935e-97	5.28854e-75	TL
EXOC3	9.89742	9.96059	9.84211	8.98934	9.09601	8.04046	8.67416	7.75417	9.44875	9.31328	9.83263	9.8327	7.42405	9.07571e-96	3.19141e-64	TL
ADAM11	9.89158	9.98524	9.80197	9.77077	9.79828	9.23605	9.41276	7.74798	9.52704	9.67748	9.76779	8.99682	8.50112	2.54514e-95	4.87725e-66	TL
ATP9A	10.8579	11.069	10.7107	10.6478	9.96773	10.1028	10.3741	9.00457	10.3389	10.4278	10.7123	11.023	9.39944	6.51678e-116	1.87139e-85	TL
PPFIA3	10.3829	10.6638	10.306	10.2652	9.31032	9.48706	9.53508	9.89269	9.83882	10.0392	10.2701	10.3196	9.02813	1.0501e-103	4.25551e-71	TL
TSC22D2	10.2399	10.4646	9.80774	10.3353	9.34913	9.00546	9.59787	8.95369	9.68823	9.413	9.63308	10.3163	8.91733	5.44462e-81	1.89436e-55	TL
PPFIA2	10.3775	10.7557	10.0577	10.234	8.43762	8.20636	9.54272	9.87364	9.32986	10.0088	10.2878	10.1183	8.64708	1.25059e-86	1.34556e-58	TL
PPFIA4	7.20766	8.00523	7.5531	7.47241	8.00358	7.63	7.60156	6.2111	7.18608	7.73088	7.54955	7.37061	6.29332	1.65907e-61	2.46852e-33	TL
NDUFB1	9.2908	9.7499	8.8551	8.93562	8.17272	8.57339	8.10509	8.12792	8.50372	7.78648	8.84566	7.86268	5.20269	4.39893e-21	1.63888e-16	TL
TIPRL	8.68727	8.9275	8.5499	8.86365	7.72268	7.48829	8.4001	6.81326	8.30991	8.22342	8.35988	8.48716	7.40504	7.16167e-97	4.87426e-64	TL
UTP20	7.98135	8.06622	7.82897	7.39396	6.96441	6.89011	7.15078	6.05388	7.08115	7.06704	7.89935	7.36582	6.02612	2.16131e-73	3.1615e-50	TL
PALM	12.8485	13.2797	12.7463	12.9092	11.5551	11.7781	12.0495	11.8444	12.1206	12.2069	12.6419	12.807	11.8707	8.4872e-123	3.73946e-96	TL
PAK3	8.31075	8.83796	8.13592	8.59842	6.89716	6.9859	8.21305	7.9294	8.08766	8.30408	8.16543	8.11104	7.82875	4.62482e-57	7.23703e-36	TL
FLOT1	11.2849	11.6309	11.1202	11.2058	10.6128	10.2568	10.7181	10.4346	11.0662	11.2296	11.2882	11.6145	9.79235	2.03784e-112	5.66876e-81	TL
TRIO	9.80985	9.87798	9.1754	9.84135	9.18314	7.34366	8.47436	4.70666	8.25191	8.39328	9.01355	9.42443	8.2883	1.34586e-59	9.92619e-35	TL
SNCG	10.0018	10.416	10.025	9.58268	9.57793	10.2162	9.59603	10.2794	9.49444	8.54615	10.15	10.203	6.60454	2.37924e-65	3.48364e-35	TL
LY6H	9.42518	10.0017	8.94673	9.52858	5.83509	7.33794	8.36005	7.57061	8.20197	8.73041	9.68225	9.20053	8.97066	2.706e-58	9.63182e-45	TL
SORBS2	9.357	10.1243	8.95938	9.01558	6.75067	8.27925	7.26052	8.72358	8.18101	8.89977	9.42159	9.05228	6.72835	1.02602e-72	5.67903e-48	TL
ADGRL1	9.2005	9.61168	9.06963	8.85682	7.03338	7.05628	8.27604	6.21688	8.17816	8.13439	8.7906	9.21283	8.82642	9.30998e-72	4.00924e-48	TL
CLSTN1	10.3259	10.632	10.377	10.6154	8.72588	8.47821	9.44645	9.10137	9.58077	9.97983	10.2024	10.0772	9.70631	1.17314e-91	1.06478e-71	TL
NDUFB8	10.0399	10.4311	9.76205	10.2631	9.78724	9.74998	9.61956	8.88606	8.98278	10.009	9.45237	9.74099	9.63911	6.12633e-54	6.41704e-40	TL
SBF1	10.2946	10.3046	10.1463	10.0803	9.3757	7.88987	9.18103	7.76996	9.73408	9.59248	9.94902	9.99791	8.44335	3.0677e-109	8.88414e-81	TL
RASAL1	10.1248	10.7735	9.63609	9.54684	7.08177	7.49913	9.57654	7.46899	9.91921	9.63401	10.7248	10.6593	8.48632	1.95232e-98	1.61925e-67	TL
CD2BP2	11.3081	11.5922	10.904	10.7918	10.0932	11.5481	10.4162	10.0184	10.8712	9.78266	10.9178	11.0815	9.59933	2.8708e-58	2.62518e-39	TL
ASMTL	8.04116	9.04278	8.72143	8.01794	8.21567	7.70896	8.22226	7.6132	7.37118	8.30587	7.90444	8.4251	7.60683	3.63017e-66	6.94372e-38	TL
SNAP29	8.08372	8.38076	7.38182	7.37112	8.11413	6.70336	6.85605	7.43967	7.10825	7.93661	7.76715	7.40971	7.06876	3.94406e-51	1.11577e-36	TL
AP2A1	13.2588	13.4958	13.3395	12.9856	12.0214	11.6145	12.3064	10.6822	12.6042	12.8109	13.2038	13.076	11.0892	2.68531e-120	4.83109e-86	TL
SLC25A27	8.74899	9.20164	8.5068	8.3106	7.19636	5.44277	8.15934	9.15817	7.95249	8.66243	8.24428	8.71133	6.99906	2.8669e-61	6.15709e-42	TL
NUDT3	11.0601	11.6442	11.0974	11.1461	10.9653	10.9575	10.9527	10.8257	11.0894	10.9598	11.3695	11.1748	10.117	3.22855e-118	1.4828e-92	TL
HPRT1	11.999	12.2191	11.8634	11.9976	11.0477	10.9076	11.6232	10.1094	11.5061	11.6656	11.9263	11.9215	10.5872	2.62699e-119	7.64157e-87	TL
IGLV3-19	6.04713	7.73575	7.0711	5.97734	5.45276	5.59239	6.24264	7.13571	6.90346	7.0533	6.66177	7.01654	6.46573	1.97775e-18	9.5665e-12	TL
APOE	10.8974	11.42	10.7178	11.0481	10.3518	10.5934	10.5967	10.1109	10.5895	9.98467	11.2616	11.2289	11.1674	9.27243e-89	9.98437e-73	TL
ALDOA	12.9926	13.8995	12.9378	13.045	12.4572	12.5532	13.0237	12.2098	12.9252	12.8586	13.3369	13.0943	12.6857	1.09654e-107	1.83849e-82	TL
PRNP	7.99976	9.03223	8.06039	8.43373	8.04029	7.21318	7.77916	8.00136	7.90988	8.09675	8.57978	8.31607	7.97734	7.46168e-61	5.87341e-40	TL
THY1	11.1347	11.5238	11.2987	11.3307	9.96855	10.5874	10.9183	10.2757	10.7704	10.9843	11.2657	11.4817	10.1635	3.7547e-111	1.47366e-87	TL
FABP3	9.41659	10.2359	9.3497	9.29308	8.56787	9.31729	9.28713	10.1998	8.96393	9.07684	9.60413	9.66651	8.29535	6.30506e-79	1.08289e-55	TL
SSB	7.81077	10.4809	8.75109	8.68624	7.52973	9.31713	9.89669	9.70617	8.44329	9.16853	8.40648	9.66216	9.64956	1.05175e-47	1.27317e-29	TL
ATP5F1B	15.7587	16.0195	15.9744	15.8937	15.073	15.0868	15.3987	14.027	14.9278	15.2814	15.8686	15.4683	14.0269	6.65713e-122	8.04518e-89	TL
APOA4	8.57693	9.54356	8.3044	8.31711	5.0625	8.94854	8.51926	8.23709	8.15679	7.50366	9.42857	6.91621	8.52607	1.37622e-27	2.91484e-16	TL
ACYP1	7.99278	8.52072	7.48033	8.1644	8.0082	7.46742	7.67366	8.16864	7.09194	7.31165	7.94079	7.88004	6.915	2.91138e-54	4.59624e-36	TL
C8G	7.5943	9.98823	8.58565	8.12608	7.8984	8.98366	8.38607	8.57591	8.53446	9.06901	9.60882	8.88688	8.89748	1.55333e-21	1.21403e-15	TL
TUBB	12.8197	13.0565	12.5436	12.7259	11.6794	11.6028	12.435	11.9662	12.8216	12.6237	12.6053	12.7894	11.6462	6.55447e-108	9.85447e-86	TL
ABCB1	8.71819	8.95352	8.51601	6.62622	6.93945	8.91286	7.29404	8.03389	8.13499	8.10226	7.95562	7.58102	7.33903	2.93361e-36	1.87181e-19	TL
GNAO1	15.7122	16.1169	15.3901	15.5343	14.4086	13.5754	14.6404	13.4151	14.6833	14.8389	15.3372	15.4679	14.2983	5.64491e-110	1.3905e-90	TL
CLTA	10.6232	11.155	10.7696	10.9347	9.9495	9.34591	9.51232	8.57284	10.0516	10.38	10.3546	10.4971	8.93804	1.09542e-98	2.96191e-71	TL
CLTB	10.4125	10.694	10.3724	10.6209	9.79557	9.32019	9.81903	9.8957	9.99208	10.0738	10.3954	10.4608	9.10492	6.83809e-102	2.51189e-69	TL
RAP2A	9.82186	9.90848	9.77424	9.7224	7.94943	8.47122	9.2571	8.56309	9.29673	9.5064	9.52624	9.49909	8.37222	1.23827e-90	9.15758e-72	TL
CLU	11.0394	11.5481	11.0147	10.8486	10.4778	10.4825	10.4005	10.7004	10.6957	10.7805	11.2357	11.1885	10.5787	4.07826e-117	5.26909e-88	TL
MAP2	11.0321	11.7694	11.3025	10.7485	10.7054	10.8573	10.5253	11.1614	10.6209	11.0496	11.5688	11.0644	10.8087	3.11373e-97	1.26387e-67	TL
HARS1	10.9498	11.517	10.887	10.9164	10.9642	10.3332	10.8003	10.6229	10.8362	11.2837	10.928	10.9176	9.64291	1.25238e-105	9.91141e-71	TL
ACTN1	11.6979	12.0763	11.68	11.6235	9.95597	10.2495	10.3783	10.6137	11.0763	11.2063	11.3681	11.2825	10.3054	2.10505e-106	3.091e-85	TL
COX4I1	9.3158	9.64307	9.27411	9.48721	9.10567	8.95736	9.26183	7.3516	8.90494	9.03676	9.54548	9.26678	8.58944	2.98398e-92	8.46737e-64	TL
PDIA4	8.21793	9.45048	8.08388	8.35344	8.40139	9.21467	8.80361	8.65208	8.23492	7.72163	8.94463	8.88652	8.49624	1.03521e-74	2.66924e-49	TL
PRKAR2A	11.1245	11.657	11.2069	11.3144	9.61472	10.5988	10.6231	10.4136	10.5567	10.6627	11.2315	11.3844	10.8527	1.32595e-100	4.9811e-78	TL
PPP3CB	12.3975	12.7783	12.2734	12.2549	11.2577	9.85055	11.5922	9.1771	11.5896	12.0251	12.5649	12.4875	10.5656	2.98445e-120	1.36875e-87	TL
ATP2A2	11.3557	11.4463	11.1469	10.9602	11.026	9.32929	10.4173	9.42189	10.3091	10.9058	11.0574	10.7332	9.6037	1.58684e-104	1.47625e-71	TL
CPE	9.58744	10.3288	9.50515	9.42166	9.07419	9.38015	9.85747	8.94999	9.04755	10.0744	9.937	10.2953	9.35755	8.47412e-99	1.28873e-64	TL
STMN1	13.3597	14.0332	13.1672	13.1592	11.7113	12.4129	12.7975	12.9396	13.4994	12.9449	13.3169	13.1813	12.6564	6.4782e-106	7.18571e-82	TL
SYN1	13.4439	13.7952	13.1557	13.2245	11.6092	10.4776	11.3744	9.69944	12.0113	12.4951	13.3396	13.2435	10.5962	7.14225e-95	4.02764e-64	TL
PTPRA	9.44238	9.81786	9.50443	9.56979	8.61801	8.6894	8.29621	9.10731	8.96527	8.93888	9.41449	9.36354	9.04397	2.6969e-88	5.73955e-70	TL
PAM	9.11615	9.42971	9.21325	8.89403	7.56715	8.76166	9.19832	8.33028	8.62919	8.4544	9.34046	9.3989	9.14825	9.99763e-67	5.99671e-51	TL
ATP2B1	11.4828	11.4952	11.3355	11.3866	10.515	9.25021	9.91973	9.1519	10.1102	10.6875	11.0843	11.1177	9.38404	3.96001e-109	1.53959e-78	TL
M6PR	8.88623	8.96565	8.74768	8.45005	7.86605	8.02835	8.02345	7.78262	8.22871	8.47853	8.89299	8.56503	7.56828	4.36234e-75	2.01144e-52	TL
ATP4A	9.25222	9.77207	9.14587	9.17265	9.10415	9.02828	8.47981	8.20147	8.86474	8.92224	9.2593	9.31542	7.54965	4.79608e-59	4.64168e-42	TL
CDK11B	6.62326	7.21462	6.86083	6.92096	6.27427	6.40764	6.46932	5.47721	6.44022	6.44976	6.75711	6.76633	6.64942	2.38504e-74	6.16924e-51	TL
ATP6V1B2	11.2193	11.5209	11.351	10.9214	10.1266	9.81762	10.5097	9.6555	10.6801	10.9135	11.076	11.1167	10.1006	2.26475e-98	1.52212e-71	TL
ATP6V1C1	11.3127	11.4392	11.3357	10.9587	10.6558	10.5459	10.6035	9.00813	11.1874	11.3255	11.2214	10.92	8.73042	1.81894e-91	4.76906e-67	TL
SYT1	10.8688	11.2494	10.6636	10.8223	9.26251	9.01841	9.18596	8.48551	9.90772	10.1411	10.6884	10.7673	9.41767	6.44896e-97	8.83213e-62	TL
IDS	8.03465	8.55501	7.9112	8.39498	8.12215	8.23635	7.71417	7.59698	7.56155	7.96909	8.18305	8.3328	7.31317	5.10113e-82	7.79741e-59	TL
PRKACB	10.5755	11.0444	10.7351	10.6351	9.19437	8.63727	10.0006	8.80382	10.3231	10.649	10.3887	10.5688	8.49053	9.3559e-84	3.38856e-62	TL
PTPRZ1	12.6787	12.9161	12.6697	12.7429	11.8132	11.5225	12.1477	11.1488	12.3098	12.6091	12.8609	12.8843	11.8598	1.04064e-127	5.37282e-98	TL
F8A1	9.39556	9.88841	9.26639	9.81591	8.57264	8.32439	8.66659	9.34505	8.9084	8.81934	9.36399	9.42398	8.8547	3.56831e-93	1.75093e-68	TL
ATP2B4	10.0135	10.9096	10.1338	10.0579	9.14018	8.88906	8.96692	9.48297	9.16966	9.52845	10.2936	10.7677	8.83224	1.25267e-94	2.80037e-64	TL
DNAJB2	11.3701	11.651	10.9683	11.1846	10.8292	10.5406	10.8667	10.2973	11.1983	10.946	11.084	11.2668	10.6594	1.472e-119	4.28909e-96	TL
PSMA2	7.25958	8.02334	7.92987	7.8187	7.24198	6.47627	7.0146	6.31869	7.04991	7.58815	7.41575	7.39431	7.47163	2.95052e-68	2.05175e-47	TL
VARS1	9.88466	10.1368	9.8643	10.1072	8.90241	9.44231	9.47959	9.20462	9.65325	9.54084	9.73567	9.22358	9.18988	6.5659e-104	6.78091e-79	TL
EEF1G	10.8672	11.329	10.8852	10.8668	10.4279	10.8461	10.4841	10.4167	10.5657	10.5821	11.1524	10.9879	10.7913	4.17102e-91	4.02487e-77	TL
MAPK3	9.90413	10.5405	10.1598	9.87338	9.25763	10.0561	9.6624	9.76931	9.95283	9.72911	10.2706	10.3291	9.75371	6.30898e-110	1.10717e-78	TL
PSMB5	9.33972	9.73286	9.09671	9.2459	9.23936	8.64211	9.04911	8.17756	8.99079	9.12832	9.38786	9.31	8.5986	4.02334e-101	6.86004e-72	TL
MAPK1	12.6804	12.9791	12.1726	12.6287	11.7411	11.9827	12.2655	12.1848	12.316	12.2568	12.5511	12.933	12.2279	2.37872e-92	8.40981e-77	TL
PML	9.47581	11.2566	9.15832	8.21213	8.95785	9.73775	8.37209	7.98087	8.47844	9.58359	9.70705	8.44729	9.29178	2.90942e-28	6.35479e-16	TL
CORO1A	9.64115	10.4166	9.63302	9.40808	8.56576	7.69742	8.44872	7.10015	9.00202	9.39319	9.7651	9.71533	8.33252	1.60509e-96	1.4368e-64	TL
PRKAR1B	9.06746	9.34635	8.68307	8.44821	8.03386	8.6181	8.66674	7.47142	8.45165	8.44636	9.19947	9.25406	8.60131	1.16209e-92	6.97282e-66	TL
PRKAR2B	9.95745	10.5229	9.56052	10.1631	8.44656	8.029	9.11687	8.44091	9.08104	9.32652	9.85115	9.87872	8.10911	1.2688e-91	2.04004e-59	TL
YWHAB	14.2324	14.3386	13.9355	13.9006	13.4047	13.0997	13.5926	12.7763	13.7735	13.6866	14.2267	14.1683	13.5326	2.15171e-126	1.53582e-101	TL
STIP1	12.4042	12.7822	12.1672	12.2969	12.217	12.0498	11.7438	11.7051	12.3756	12.3825	12.6085	12.3069	11.597	3.79232e-106	4.89686e-79	TL
L1CAM	11.2088	11.6618	11.0925	11.1809	11.1912	10.2024	10.5821	9.76774	10.0981	10.6559	10.9935	11.234	10.7748	6.67829e-99	1.00009e-71	TL
VIPR1	9.12513	9.67378	9.1523	9.12121	8.95937	8.69368	8.5	8.4464	9.05716	8.67991	9.48105	9.17472	7.57379	2.35593e-89	6.15366e-62	TL
DUT	7.76247	7.91684	7.7182	7.59333	7.35101	7.31531	6.51331	6.78932	7.12535	7.41945	7.35639	7.17075	7.01518	1.76315e-61	2.8465e-38	TL
CTNNB1	11.1872	11.2215	11.1745	10.9301	10.2819	10.0261	10.1686	10.1458	10.5166	10.5343	11.0364	10.9043	9.80064	2.12372e-108	2.25981e-82	TL
ACTN2	10.4247	10.6885	10.3646	9.50678	8.01865	8.94235	8.22787	7.79808	9.1761	9.69576	9.90021	10.3764	7.95014	4.08732e-89	5.18603e-56	TL
ADD1	8.55229	9.62833	9.08729	9.58769	8.80271	8.6815	8.3769	8.45479	9.0484	9.18972	9.02456	9.29349	8.70507	4.35293e-88	4.02298e-60	TL
ADD2	10.5095	10.9937	10.791	10.3456	10.1298	10.6218	10.2137	9.81549	10.2575	10.011	10.8651	10.6604	10.1182	3.01014e-107	2.49666e-74	TL
GLRX	8.00717	8.99374	8.65753	8.44402	8.86901	8.0621	8.25071	7.53169	7.92314	8.75583	8.96263	8.11626	7.5143	1.27399e-52	2.78986e-35	TL
PPP1CC	8.64395	8.94773	8.68043	8.61468	8.07809	7.80208	8.52679	7.87799	8.37372	8.24064	8.43612	8.49301	7.46869	6.15067e-92	3.26372e-65	TL
SNCA	8.35732	9.06874	8.57406	8.38873	7.36011	8.79816	7.66332	7.07088	8.24799	8.62182	8.58921	8.60117	7.5206	8.35616e-59	6.01841e-42	TL
ATP6V1A	13.3642	13.4769	13.1776	13.2521	12.5119	12.4175	12.7004	11.4531	12.667	12.9952	13.1329	13.2931	12.4417	2.57124e-120	2.83286e-95	TL
CAP2	10.3876	10.5849	9.88092	10.0211	8.90094	8.47541	9.49255	8.24093	9.78128	9.78907	10.5838	10.3044	8.66564	1.13599e-102	4.04565e-68	TL
CCT6A	11.4061	11.6021	10.7931	10.8878	10.8497	10.7438	10.8318	10.461	11.2915	11.1003	11.2738	11.2375	10.0012	3.28915e-108	4.15227e-79	TL
CETN2	8.92404	9.55214	8.58014	8.67764	8.50442	8.47686	8.20784	8.37093	8.38525	8.53568	8.81871	8.88264	8.80313	7.8484e-82	7.41031e-60	TL
TMPO	8.89489	9.49155	8.97869	9.00217	9.40238	7.47377	8.36207	8.53916	8.85472	9.2201	9.12612	8.91273	8.38584	9.05901e-62	2.38541e-42	TL
GRIA1	9.35136	10.0556	9.73641	9.82717	8.78205	7.9933	8.13823	8.54091	9.10971	9.59273	10.0528	9.75623	9.28248	8.74336e-74	5.76979e-54	TL
GRIA2	10.6831	11.1125	10.7966	10.4045	8.37516	7.44875	8.47614	6.98765	9.29332	9.86102	10.8463	10.918	8.46962	1.64123e-81	7.54229e-49	TL
GRIA3	9.67911	10.1576	9.94683	9.94546	8.73168	8.59773	8.12675	7.85538	8.57549	9.38606	9.82084	9.62682	9.08641	1.69257e-91	8.04666e-66	TL
PI4KA	9.89345	10.1872	9.68092	9.76792	9.42762	8.16517	8.48939	7.59797	8.5681	9.20892	9.65741	9.51297	8.051	3.21549e-102	7.0771e-70	TL
DPP6	10.3875	10.8315	10.2896	10.3232	9.71428	9.13163	10.373	8.53433	9.46883	9.83487	10.4882	10.5037	8.9862	2.73616e-114	1.47675e-80	TL
HTT	9.45704	9.70473	9.15102	9.37144	8.40829	8.09344	8.51126	8.26593	9.01257	9.10805	9.17108	9.13161	8.27966	4.16229e-100	1.23101e-65	TL
USP5	11.3034	11.4426	11.2307	11.0689	10.7432	10.542	10.9272	10.1588	11.0593	10.9465	11.1184	11.0795	9.45086	9.36729e-126	1.78674e-96	TL
MAPK9	9.84046	10.1954	10.0415	9.15525	9.77065	9.19094	9.18164	8.48472	9.51884	9.60572	9.82434	9.63487	9.45511	3.65971e-46	2.94777e-33	TL
BAG6	10.3524	10.7119	10.2144	10.2832	9.79182	9.76718	10.0519	9.66404	10.1395	10.0712	10.3436	10.259	9.29867	3.29411e-95	9.01143e-79	TL
RAP1GAP	8.56556	9.67318	8.70881	9.14272	8.22602	8.4854	8.51161	8.46194	8.29538	8.57307	8.49485	8.82525	8.20137	7.31483e-90	8.72556e-57	TL
SLC6A9	6.22092	8.49314	6.48338	8.04705	7.16563	7.98161	7.56062	7.76283	7.50606	7.2441	6.54576	6.65719	7.52454	1.12623e-39	2.07371e-27	TL
PPP3CC	13.2306	13.4818	12.9117	12.9724	11.4489	10.5473	12.6261	9.19561	12.5641	12.578	13.1337	12.9763	10.3916	8.26366e-108	8.96775e-79	TL
CCT3	12.3695	12.6143	12.163	12.2276	11.9751	11.7917	11.9468	11.5253	12.1146	12.0341	12.3702	12.2361	11.2056	7.23304e-130	1.25405e-96	TL
AMPH	10.9563	11.3133	11.0472	11.0093	9.67777	8.70756	9.56703	8.32263	10.3138	10.8042	10.9727	10.8926	9.66698	2.14726e-106	2.90526e-78	TL
HINT1	10.95	11.2729	10.7708	11.0035	10.3638	10.2162	10.8631	9.89335	10.8955	10.8661	10.7914	10.8647	9.17917	3.38592e-110	4.2785e-80	TL
RGS7	10.4537	10.5977	10.3198	10.4676	9.96679	8.57002	9.39034	8.34055	9.66463	10.0202	9.93033	9.92442	9.01866	7.69039e-114	2.29785e-81	TL
GATM	8.10309	8.88543	8.2283	7.56218	7.42081	7.99589	7.49458	8.29107	7.27238	6.89566	7.63812	7.83471	8.88456	4.2432e-37	1.74416e-25	TL
RAB5C	10.1067	10.2887	9.76923	10.1965	9.39636	9.12621	9.76116	9.3841	9.93226	9.54891	9.879	9.42673	9.04249	9.13744e-99	3.79127e-70	TL
GPM6A	13.2626	13.7961	13.357	13.0591	12.968	11.5856	12.0434	11.5627	12.5742	12.9477	13.4059	13.5475	12.3242	5.70146e-107	1.80705e-81	TL
APLP1	11.2534	11.4886	11.0734	11.1538	10.244	9.08781	9.7854	9.80404	10.5104	9.46626	9.98647	11.1688	9.95157	1.64553e-54	1.71429e-32	TL
USP11	8.61413	8.94684	8.70805	8.73386	7.60358	7.01763	7.86907	7.15935	7.90558	8.39872	8.72239	8.6435	8.34164	4.21094e-88	7.66304e-69	TL
DGKQ	8.1709	8.3034	7.99999	7.57352	6.2031	6.65082	7.51648	5.87768	7.33558	7.44813	8.27082	8.06741	5.85691	9.3428e-90	1.46143e-59	TL
THOP1	11.1277	11.6224	9.99175	11.1742	9.3353	11.0804	10.2185	11.3492	11.5993	10.0013	11.141	10.355	8.68819	9.68549e-63	9.1403e-37	TL
CRIP2	8.54644	8.75096	8.19686	8.202	6.26988	7.71376	7.76163	8.0226	7.86031	7.33542	7.94853	8.05964	8.41153	8.82182e-63	1.00821e-43	TL
NUBP1	7.12438	8.85295	6.98146	7.15147	7.46661	7.11708	8.14267	7.41791	7.16535	7.10539	6.99305	7.5172	6.48692	1.16141e-38	6.37706e-26	TL
SUCLG1	7.83612	7.86414	7.53999	7.35631	7.43333	6.86309	6.87856	6.98941	7.08902	7.77788	7.27728	7.25546	6.57813	4.04894e-46	4.49604e-29	TL
AP3M2	10.1514	10.8073	10.3581	10.2806	9.36254	7.98679	8.64986	7.51534	9.44885	9.79186	10.1374	10.4245	8.31567	4.17477e-81	8.61562e-54	TL
SUB1	9.55943	9.78016	9.66953	9.33434	9.56001	8.90607	8.39093	8.04211	9.15764	9.53126	9.43565	8.7653	9.00658	1.43267e-73	2.67018e-54	TL
PDE1A	9.507	10.171	9.1457	9.2242	8.69212	8.48098	9.50265	8.01058	9.2403	9.34321	9.75059	9.98071	7.49012	6.97607e-90	1.3828e-62	TL
NAP1L1	8.50262	9.0013	8.46435	8.65034	7.85827	8.04953	8.30324	8.21913	8.42396	8.45943	8.23811	8.47049	8.09668	8.69231e-91	2.73906e-65	TL
ADK	10.2303	11.1657	10.3364	10.0685	10.8806	9.65864	10.79	9.83235	9.81693	10.0528	9.77637	10.2864	10.6624	5.24066e-76	1.6767e-51	TL
CTBP2	8.98122	9.68794	9.02697	9.11632	8.85323	8.24392	8.10566	7.9319	8.32623	8.78262	9.30471	9.30591	8.78829	3.68125e-68	2.53109e-50	TL
MTPN	5.99721	8.14036	7.56468	7.74838	7.73616	7.64588	7.42882	7.60278	7.45197	7.28782	7.47244	7.47699	6.84869	1.37296e-38	1.47823e-26	TL
FXYD7	10.8877	11.5388	10.4172	10.9315	9.08811	10.215	10.4725	9.46186	10.706	10.5441	11.27	10.7582	9.35562	1.44805e-91	1.11553e-67	TL
GNG2	9.68611	10.7236	10.3043	10.0037	8.61151	9.10925	9.14749	9.01359	9.48348	9.39345	10.0943	10.0535	9.23641	7.90909e-94	1.84711e-66	TL
SNAP25	11.191	11.2552	11.0232	11.145	10.6605	9.71059	10.4459	8.75811	10.3051	10.64	10.9009	11.0391	10.003	6.26445e-103	3.86192e-78	TL
DSTN	11.1894	11.4107	11.0847	10.9316	10.9694	10.5997	10.8052	10.2718	10.9837	10.8284	11.0214	10.9142	9.9186	5.58384e-117	1.40455e-89	TL
GMFB	10.2757	10.8687	10.1845	10.2242	9.80892	9.5172	10.1226	9.99438	10.3439	10.1597	10.5593	10.6371	9.1903	3.78346e-116	1.10034e-85	TL
RAB2A	12.2987	12.7018	12.3554	12.3271	11.6901	11.4977	11.8096	11.2221	12.0065	12.0237	12.3212	12.2799	11.2072	4.25769e-125	2.1324e-92	TL
UBE2D3	8.64343	9.50412	9.08679	9.01078	8.70359	8.98747	8.45458	8.8402	8.98658	8.48732	8.97319	8.72098	7.56573	3.26923e-66	8.67863e-52	TL
ACTR2	9.40984	10.0021	9.81709	9.40643	8.97688	8.54865	9.41238	9.14348	9.49839	9.42962	9.99528	9.96003	9.06207	1.24424e-107	4.40165e-77	TL
ARF3	11.526	11.8448	11.7144	11.3668	11.0116	10.7849	11.046	10.6923	11.419	11.4088	11.7467	11.717	10.5027	1.84596e-112	3.68225e-84	TL
RAP2B	9.47753	10.3109	9.46829	9.14488	7.65058	8.38476	9.12292	8.39132	9.22907	9.09162	10.144	9.9905	8.53724	8.48212e-105	7.48246e-76	TL
ATP6V0D1	13.3378	13.7038	13.1393	12.9349	11.898	11.044	11.5671	9.95069	12.2269	12.2685	13.1748	13.1769	10.9685	2.372e-98	2.46932e-70	TL
PPP1CA	7.4879	8.25628	8.01288	7.78786	7.5146	7.21077	7.38389	6.70412	7.41815	7.4978	8.21361	7.51112	7.32544	1.40818e-60	9.09241e-42	TL
NCS1	8.05015	9.20738	8.05267	8.32039	7.57385	6.48953	6.86738	5.28978	7.53464	7.33391	8.56175	8.78984	7.29473	2.58139e-82	5.19953e-54	TL
YWHAE	12.3379	12.652	12.1962	12.3428	11.6531	11.5042	11.9331	11.4084	12.1069	11.9874	12.4586	12.4317	11.0702	5.16265e-125	1.35704e-97	TL
RPS14	11.8807	12.1283	11.7349	11.6681	11.3785	11.3782	10.9481	10.701	11.3136	11.5894	11.8508	11.3896	11.224	1.0984e-112	3.44799e-80	TL
GNB1	12.7805	13.2411	12.8109	12.6518	12.4601	11.5273	12.0735	11.4779	12.3517	12.4618	12.6439	12.6216	11.556	1.54669e-110	4.01505e-79	TL
GNB2	11.6244	11.9387	11.4472	11.4159	10.957	11.0147	10.7885	10.7581	11.2516	11.3138	11.668	11.6557	10.982	7.4274e-110	6.56209e-86	TL
FKBP1A	9.76629	10.6252	10.0143	9.99534	9.38652	9.93082	9.85555	9.9341	9.98412	9.53449	10.1381	10.1658	9.821	2.44607e-97	1.8013e-73	TL
AP2B1	11.2907	11.5507	11.2595	11.1348	10.2416	9.53867	10.6067	9.20893	10.7425	10.9707	11.1457	11.0469	9.37682	1.41726e-97	7.24264e-76	TL
VAMP2	12.0446	12.4183	11.7425	11.758	10.5715	10.5621	10.4838	9.99316	10.7186	11.2612	11.6586	11.8816	10.6634	3.20955e-104	3.02487e-74	TL
GNAI1	10.9993	11.0879	10.7525	10.809	10.2653	10.0812	10.3782	9.85517	10.7423	10.587	10.8016	10.6489	9.8884	1.96636e-116	3.00579e-86	TL
YWHAZ	9.75099	10.501	9.55033	9.82307	9.4049	9.00928	9.47817	8.81354	9.50377	9.79815	9.91197	10.1138	9.52106	1.17501e-106	2.06252e-76	TL
DYNLL1	9.67259	9.72737	9.64688	9.67589	9.01326	8.67781	8.97673	8.68117	9.20742	9.00009	9.45532	9.585	7.58975	1.1639e-93	7.00045e-68	TL
RPS21	9.55021	9.85577	9.55047	9.38976	9.36446	9.39282	9.00255	8.74739	9.22835	9.22295	9.58538	9.14038	8.96382	8.05541e-107	1.28232e-75	TL
PPP2CA	10.6052	10.7697	10.2857	10.3738	9.93776	9.8071	10.0793	9.73162	10.2199	10.1199	10.4549	10.3152	9.36634	1.25168e-107	1.50487e-85	TL
ACTA1	10.9493	11.5114	11.0806	10.9539	10.1297	10.2044	10.4261	10.6813	10.9522	10.6084	11.4439	11.4229	9.69148	4.28808e-112	3.14891e-83	TL
SIRPA	13.9231	13.9246	13.8526	13.8927	12.3997	10.7213	12.195	10.8153	12.9396	13.1689	13.053	13.5001	11.6922	2.02105e-93	5.89431e-68	TL
DLG4	10.6597	11.2098	10.6367	10.3776	9.2426	8.91067	9.07516	8.37429	9.58452	9.60483	10.7236	10.5416	9.13315	7.82808e-92	9.26623e-61	TL
PIP4K2B	10.7408	11.1023	10.6342	10.6021	10.1685	9.41039	10.2754	9.12717	10.3894	10.4951	10.4917	10.3779	8.99963	4.03325e-114	4.66714e-85	TL
BASP1	7.09815	7.72929	7.26464	7.13888	5.35131	6.11251	6.52989	6.92189	6.31548	6.14327	7.32324	7.07021	5.88219	3.74218e-65	1.24406e-40	TL
CDK3	9.89655	10.8827	10.7791	9.71008	8.60612	8.9331	10.3985	8.74989	9.71853	9.19763	10.8804	9.61936	7.94648	3.58113e-35	5.23799e-24	TL
CLTC	13.6259	13.7039	13.6592	13.519	12.5883	11.8687	12.35	11.2752	12.9974	13.2171	13.328	13.3599	11.2228	7.67206e-116	1.8432e-87	TL
SPTBN1	14.0899	14.3449	13.8599	13.8977	13.4349	13.243	13.7215	13.3008	13.8	13.7525	14.095	14.0668	13.2213	2.47555e-127	6.63107e-102	TL
ANK2	10.8419	11.0004	10.6413	10.6444	9.92279	9.8555	10.315	9.31804	10.1208	10.286	10.7624	10.921	9.92523	4.62243e-112	1.28425e-80	TL
GUCY1A1	8.89653	9.03484	8.26553	8.02886	8.41827	6.65069	8.40946	7.61429	8.60531	8.36271	8.45355	8.89283	7.71216	2.74133e-62	1.77119e-45	TL
GUCY1B1	7.44591	8.4201	8.08714	8.05529	6.18668	7.42109	7.32328	7.10088	7.22588	8.01161	7.97103	7.7907	6.89592	2.08541e-62	5.91221e-39	TL
PRKCE	7.4334	8.04139	7.03486	7.4187	6.10328	6.30476	6.88747	5.88795	7.30301	6.78824	7.71886	7.5879	5.18811	3.32636e-62	1.14152e-40	TL
GRIN1	11.2071	11.4825	11.1296	11.1602	9.88527	8.30313	8.56192	7.98498	9.79394	10.8208	11.1819	11.1575	10.304	3.79594e-85	3.30546e-59	TL
PDE4B	9.94743	10.2516	8.67705	8.73922	9.65046	10.1574	9.68185	8.58538	10.0244	10.0664	8.93292	8.89783	7.38863	4.29727e-45	1.84769e-28	TL
ARHGAP1	9.27264	9.41177	9.1284	9.13391	8.30372	7.97111	8.13972	7.20308	8.50334	9.13393	9.30793	9.3313	6.84994	8.60495e-88	2.23555e-55	TL
DMTN	11.561	11.6035	11.3813	11.528	10.0985	10.5332	10.9275	11.0392	11.1322	10.9745	11.0574	11.2342	9.80457	5.49701e-93	6.49714e-66	TL
CD47	11.418	11.6617	11.314	11.4018	10.448	10.5382	10.909	10.6471	11.2178	11.1182	11.3036	11.3227	10.4288	6.04207e-98	7.38682e-81	TL
DMWD	9.87437	10.2396	9.52385	9.84351	8.17778	8.27675	9.02747	8.27908	9.24018	9.35882	9.82699	10.0894	9.0628	2.58909e-100	6.95737e-74	TL
KIF1A	10.716	10.9224	10.7264	10.4424	10.3447	9.88204	10.4252	9.91649	10.5001	10.2982	10.6052	10.6787	8.84969	7.95763e-119	1.0013e-86	TL
ABR	11.1655	11.4641	10.8883	10.8067	9.47596	10.1226	10.3775	9.68268	10.6905	10.7735	11.0022	11.0489	9.55373	9.24883e-114	5.71766e-80	TL
EIF2B5	9.24532	9.72307	9.46415	9.54671	8.64152	8.91055	8.93027	8.23056	8.84523	8.93494	8.94839	9.20153	8.68071	1.06973e-85	2.73482e-60	TL
PAK1	12.6033	13.1067	12.5288	12.455	10.7256	10.4235	11.3088	9.59917	12.0988	11.9032	12.2343	12.3811	11.3199	6.33827e-109	1.84066e-85	TL
PAK2	8.67566	9.02623	8.5658	8.88222	7.93082	8.23055	8.01817	7.3077	8.54426	8.35173	8.3559	8.81606	7.97995	4.57974e-85	1.5035e-62	TL
PTPRS	10.0664	10.4113	10.1159	10.212	8.73339	9.36816	9.41178	9.28671	9.48351	9.79523	10.2249	10.2647	9.69482	4.36178e-109	2.42307e-80	TL
CTBP1	11.4331	11.77	11.463	11.0825	10.9615	9.87922	10.365	9.29779	10.4638	10.9635	11.4614	11.1973	10.078	2.46845e-109	6.23836e-80	TL
SNTB2	9.27957	9.38843	9.01067	9.19057	7.42838	7.80715	7.96898	8.35307	8.68264	8.57063	9.12001	9.10671	8.34379	3.69584e-93	6.05821e-68	TL
CUL2	7.5867	7.91205	7.67101	6.86666	6.19041	7.83968	7.58878	6.78066	7.2339	7.3082	7.83408	7.43371	6.36007	1.98666e-66	5.39429e-45	TL
RIN1	7.46718	8.52032	7.83255	7.87479	5.77962	8.1828	6.71392	5.11475	7.32484	7.40038	7.91714	8.28079	6.2388	1.31583e-53	6.43911e-37	TL
SPTAN1	13.4242	13.6937	13.3358	13.231	12.7652	12.47	12.9706	12.5667	13.0791	12.9095	13.2593	13.3588	12.5965	7.61683e-114	9.15316e-96	TL
DOC2A	9.75492	10.2451	9.31883	9.37937	8.48544	7.93765	8.14952	8.15844	9.22816	8.91965	9.46342	9.89961	7.35463	3.57794e-104	3.34886e-75	TL
CTTN	9.8072	10.2428	9.81937	9.81902	9.44524	9.25115	9.69563	9.66939	9.59353	9.98311	9.86663	9.62405	9.09792	4.94131e-85	1.44599e-68	TL
FLOT2	10.5842	10.9085	10.4679	10.5694	10.0983	9.72849	9.62345	9.35616	9.91418	10.4412	10.4975	10.4396	9.58028	3.95547e-110	3.89233e-79	TL
PTK2B	8.94609	8.95433	8.76001	8.59327	7.15304	6.90913	7.78554	5.90796	8.67663	8.38329	8.85432	8.58287	7.95556	5.93099e-79	2.76583e-60	TL
TRIP12	9.33656	9.36231	8.86274	8.56898	8.07049	7.6835	8.45707	6.52217	8.47955	8.69992	7.93071	9.03248	7.62022	4.71093e-53	5.6687e-38	TL
KPNB1	10.323	10.965	10.1927	10.7137	10.1801	9.90655	10.1083	10.6997	10.1899	10.0628	10.5083	10.3408	10.209	2.87554e-92	4.50201e-71	TL
OPCML	10.525	10.9718	10.3381	10.6058	9.00597	8.96066	9.53272	8.15663	9.86215	10.2413	10.4906	10.5102	9.50312	7.43026e-102	7.19244e-73	TL
PSMD6	8.93421	9.35245	8.73455	9.10941	8.58648	8.39696	8.75269	8.20266	8.85133	8.65643	9.17283	8.98587	7.47038	3.75456e-89	1.02365e-65	TL
PDK2	9.11444	9.56145	9.30774	8.89069	9.00419	8.66204	9.06818	8.15611	8.68115	8.96372	9.08339	8.95798	6.59281	3.06857e-77	2.27979e-54	TL
PEA15	11.0179	11.5015	10.5377	10.6446	10.2389	10.4094	10.6131	11.0856	10.872	10.5046	11.002	11.3785	10.7135	5.00284e-104	1.30126e-78	TL
RCN1	8.07331	8.80585	8.02803	7.98093	8.56181	8.09327	8.32149	8.58308	7.32099	8.76362	8.50783	8.28538	7.40195	2.08523e-71	1.60049e-48	TL
RPS6KA2	9.26406	9.42216	9.41974	9.10895	7.70441	8.4504	8.89418	8.31042	8.41995	8.62211	8.86832	9.40869	9.01578	3.4385e-81	1.2337e-54	TL
SEC23A	9.36174	9.46027	9.16565	9.16778	9.03519	8.48063	8.24866	8.10583	8.61781	8.72631	8.92004	8.86575	7.93472	8.58545e-105	7.36699e-71	TL
SKIV2L	9.00589	9.31166	8.7966	8.97921	7.70462	8.73796	8.53306	7.56473	8.80334	8.62822	8.62257	8.98898	8.84882	1.77149e-83	5.29046e-54	TL
SLC9A3R2	9.42612	9.92756	9.17466	8.93181	9.27529	9.11905	8.87432	9.7808	9.10462	8.94435	9.4542	9.36792	9.59039	8.12466e-94	2.43603e-65	TL
DLG2	10.0921	10.5404	9.78649	9.91661	9.88345	9.21716	9.20058	8.43618	9.41533	9.49382	10.3255	9.82664	9.20871	2.94335e-96	1.64928e-68	TL
SPEG	11.3157	11.6502	11.4031	10.6393	11.3819	11.0064	11.0697	10.4489	10.8597	11.3356	11.642	11.2669	10.2589	6.22874e-77	6.93542e-63	TL
TBCE	8.30542	8.76184	8.08707	8.48651	7.64824	7.49363	8.49375	5.35314	8.61788	7.87807	8.07822	7.53041	8.20801	4.40783e-46	4.50217e-31	TL
NPTX1	10.8478	11.6496	10.9981	10.4833	9.48512	8.10277	8.25279	8.84544	9.95647	10.9457	11.1085	11.1553	8.86522	3.82981e-92	6.11831e-59	TL
STXBP2	11.6307	11.6656	10.9017	11.0197	11.0693	10.1577	10.0536	10.2852	10.7346	10.852	11.1011	10.6158	9.14631	1.03976e-86	1.28417e-58	TL
VAMP3	10.8131	11.907	10.6306	11.1599	10.2819	10.0442	9.48233	7.96408	9.65863	10.5273	10.6891	11.0718	9.6876	7.93331e-93	3.63788e-60	TL
ATP6AP1	11.0339	11.5859	11.1659	10.8359	10.3101	9.64136	10.1019	8.72028	10.0003	10.6693	11.0017	11.4113	10.9108	2.22156e-90	7.53766e-64	TL
ADRM1	11.0685	11.5004	10.8983	11.1631	10.1516	10.9591	10.538	10.7284	10.7675	10.6825	11.0545	10.9161	11.1745	1.09493e-103	5.92758e-79	TL
CCDC6	8.37052	8.90901	8.55363	8.44137	7.48439	7.69187	7.83964	7.85606	8.5687	8.76927	8.70056	8.87333	7.76409	1.54677e-76	9.30633e-52	TL
NTRK3	9.45659	10.2286	9.42964	9.58263	8.80219	8.7673	8.91901	8.95401	8.7997	9.2253	9.72892	9.8782	9.17248	4.33581e-89	4.91648e-62	TL
PPP2R5E	8.27813	8.41294	7.83251	8.24089	7.0945	6.80897	7.62366	7.47826	7.48395	7.38066	8.22708	8.13678	6.2903	5.5838e-73	4.32719e-45	TL
STX1A	11.3046	11.8038	11.1116	11.4994	9.27752	8.14651	9.52028	7.82578	10.2856	10.6617	10.9191	11.1053	9.5899	9.24385e-93	3.90136e-65	TL
FSCN1	12.7585	12.8593	12.5429	12.6511	11.2934	11.5493	12.3993	11.2423	12.5529	12.3845	12.6336	12.6217	11.0985	1.35644e-129	1.17279e-96	TL
RTN1	9.19247	9.68519	8.82853	9.025	8.67068	7.44648	8.73008	7.0924	8.59806	8.05518	8.94334	9.22959	8.9234	1.60847e-82	6.6373e-54	TL
PTPRN	8.75057	9.46965	8.33006	8.49484	5.60968	8.42832	8.5724	8.38494	7.76378	8.33992	8.7306	9.40634	8.912	1.48974e-77	8.87195e-53	TL
AAK1	9.66562	10.7863	9.7334	10.3338	9.02199	9.70844	9.32078	9.17509	9.49129	9.485	10.4181	9.72205	9.63902	2.63992e-75	2.01545e-55	TL
RABL6	9.3707	9.64364	9.50409	8.74676	8.78179	8.05869	8.15238	7.1354	8.30343	9.0873	8.75303	9.41814	8.26754	4.71882e-78	3.17347e-46	TL
VPS26B	10.8123	11.395	10.8341	11.1337	9.9254	9.9864	10.1101	9.47589	10.3435	10.6863	10.82	10.707	10.2003	4.02031e-118	1.28484e-87	TL
TBC1D10B	9.73646	10.0867	9.89551	9.67549	7.76177	8.04567	8.69201	7.41321	9.23903	9.06929	9.30714	9.41287	7.97657	9.3521e-83	7.56727e-58	TL
IFI44L	10.5622	10.9442	10.4548	9.81468	9.2187	8.75471	10.1013	8.54437	10.2953	9.54836	10.5835	10.913	8.79664	3.77916e-20	1.65439e-14	TL
ACTBL2	13.2121	14.8858	14.2741	14.6912	13.641	14.202	13.7172	13.7785	13.9532	14.1596	14.1709	14.7717	13.5036	8.2254e-98	2.18964e-72	TL
CCDC93	8.87947	9.50796	8.43566	8.79143	8.72849	8.85341	8.31031	8.93829	9.08187	8.33627	8.79616	8.47581	8.65678	3.05222e-82	4.53935e-55	TL
IQSEC2	10.4932	10.6417	10.1837	10.4251	9.80598	8.53345	9.30243	8.31558	9.71278	9.92504	10.3432	10.4888	8.08032	2.58202e-99	5.02223e-68	TL
ATAT1	9.59854	9.6846	8.72958	9.02766	7.78807	8.62976	8.53165	8.91509	8.70664	8.44276	8.38663	8.81495	8.93947	9.9385e-71	1.49031e-47	TL
CEP170	8.77334	8.8368	8.3404	8.53499	7.99465	7.50175	7.98252	7.73286	8.47208	8.18475	8.48801	8.44288	7.49449	9.06588e-98	8.90225e-76	TL
CLVS2	8.91326	9.04957	9.02929	9.01816	8.96371	7.65791	8.41141	7.6697	8.1857	8.6338	8.82071	8.73466	7.52419	1.35687e-101	3.25214e-74	TL
TPRG1L	9.10343	9.56469	8.65154	8.76646	7.43027	7.80513	7.8995	8.23281	8.5872	8.4838	8.99807	9.28805	8.47743	7.8963e-65	1.75753e-47	TL
STXBP5	10.8665	10.9715	10.836	10.6888	9.48119	9.14485	9.97702	8.70065	9.72252	9.83226	10.2342	10.1885	9.44327	7.82402e-104	4.16572e-71	TL
KIAA1217	8.88444	9.07807	8.75688	8.71946	7.64847	7.27203	7.62105	6.84371	8.04428	8.55012	8.56594	8.83592	7.48705	7.92544e-78	1.35566e-50	TL
DDI2	8.96038	9.27954	8.03138	8.25387	7.14138	9.09791	8.06831	7.86526	7.11626	8.58183	9.16891	8.17671	6.6097	1.69094e-42	7.20495e-26	TL
SNX30	9.64579	9.71443	9.58333	9.05574	9.03166	7.98633	8.843	8.09984	9.31395	9.17606	9.19512	8.98749	7.96346	9.64749e-95	3.09146e-68	TL
ECPAS	7.70357	8.55529	7.90927	8.26964	7.71696	6.66339	7.04925	7.09304	7.6458	7.44943	7.99807	7.92891	7.38294	3.20256e-71	4.73755e-55	TL
KCTD16	8.93108	9.31176	8.90415	8.74448	7.61818	7.84345	6.87102	7.2681	8.31002	8.13779	8.87429	8.74234	7.6621	4.4583e-57	3.09569e-44	TL
STUM	9.16847	10.3036	8.87782	9.07421	8.84698	7.12084	8.39314	7.75806	8.59685	9.14014	9.49737	9.88858	8.88938	7.83822e-60	5.82897e-44	TL
IQSEC1	9.06747	9.18247	9.0426	8.8126	8.61608	7.45621	8.54658	7.07789	8.51011	8.49183	8.83713	8.88921	5.46148	6.17841e-72	9.47747e-40	TL
OTUD7B	6.92523	12.0484	8.40061	10.1369	8.13337	8.81126	6.25538	8.49891	9.11283	6.56427	8.05056	9.28511	11.4826	3.05315e-26	1.06148e-13	TL
CAVIN1	8.86721	11.1812	9.65332	9.09427	10.5778	7.89126	8.36457	8.36381	10.2873	9.90919	10.4857	9.06081	8.69096	2.48346e-39	4.14312e-24	TL
PGM2L1	11.8381	12.5329	11.508	11.5133	10.338	10.6175	11.8635	9.39976	11.6954	11.7088	12.3711	12.2759	11.0062	2.89581e-117	4.18204e-83	TL
NCEH1	9.81316	9.84655	9.62559	9.65063	8.73789	8.83457	9.02127	6.04706	8.82969	9.25554	9.3794	9.42641	8.77524	8.26995e-86	1.27804e-62	TL
BLOC1S2	9.47321	10.0316	8.99132	9.56284	9.32496	9.39932	9.54004	9.07776	9.55872	9.2423	8.58815	9.31521	9.30966	4.37709e-60	6.47263e-40	TL
POTEE	16.9672	17.5489	17.2363	16.8481	16.4436	16.4346	16.6855	16.2452	16.9263	16.8757	17.3613	17.1286	16.4985	8.38352e-130	3.26919e-99	TL
SARM1	7.58452	8.16486	7.43997	7.4789	7.03369	7.14899	7.25939	7.41981	7.41781	7.34834	7.81675	7.32876	7.99155	3.36598e-87	1.01666e-62	TL
PACS1	11.2006	11.5526	10.8889	10.8842	9.63448	9.08548	10.2699	10.0129	10.5463	10.4173	11.1551	11.1896	10.3465	6.61673e-84	1.01291e-60	TL
GDPGP1	7.5174	7.90436	7.60195	7.17397	6.97985	6.92501	7.472	6.64405	7.36129	7.37881	7.68626	7.50517	7.15837	2.11391e-83	2.98033e-59	TL
TMPPE	8.71694	8.73205	8.29539	8.67005	7.86892	7.7055	7.39622	8.30815	7.46156	8.08455	8.40371	8.15186	8.35184	1.03314e-65	5.13897e-52	TL
ANKRD13D	7.82667	8.37077	7.99744	7.12998	6.49118	8.24234	6.85479	6.62502	5.9841	7.29011	6.02271	7.12461	7.19302	1.68125e-20	1.16284e-14	TL
MARK2	7.48677	8.59334	8.13302	7.89519	6.11239	7.41263	6.47231	7.8707	7.1768	7.55408	7.57172	7.14697	8.58478	6.49306e-43	1.79311e-31	TL
SV2A	11.4348	11.9401	11.2758	11.4954	9.94906	9.47269	9.64423	7.92114	9.68523	11.113	11.4886	11.0815	9.99709	1.02819e-84	2.24557e-55	TL
CYFIP1	11.7146	11.7883	11.4063	11.7306	10.566	10.5518	11.0205	10.1045	11.1297	11.0825	11.6822	11.5264	10.6372	2.35866e-96	3.45925e-76	TL
MICAL3	8.83202	9.11622	8.75554	8.91612	8.77712	8.07181	7.82266	7.82364	8.47981	8.72501	8.59379	8.49849	7.92535	2.24697e-94	2.12051e-68	TL
NEGR1	10.479	11.211	10.2082	10.7128	9.22621	9.35047	9.64329	9.53038	9.78851	10.2223	10.2131	10.6738	9.73128	1.61965e-108	1.57477e-79	TL
TRIM46	8.31376	8.62088	8.38191	8.20704	7.76067	7.49616	6.41316	6.99744	7.23433	7.58265	8.53537	8.25014	7.11987	5.54432e-74	3.49371e-52	TL
NECAB2	10.7772	12.108	10.5854	10.2188	8.6539	9.45084	10.5709	9.65254	10.1829	10.3097	11.0547	11.8681	10.3073	2.38717e-103	2.86696e-69	TL
PRRT2	11.3974	11.4399	11.0317	11.2195	10.5225	10.2263	10.6906	8.83589	10.6543	10.705	10.91	11.1011	9.96811	7.54752e-90	5.28229e-64	TL
TTC7B	10.6646	11.2523	10.4111	10.8513	10.0539	9.42252	9.38548	9.86903	10.0881	10.4851	10.8564	10.9762	9.14948	1.09784e-96	9.60839e-63	TL
MAGI2	8.04372	8.20965	8.12726	8.10808	7.34532	7.11499	6.58229	6.69824	7.45599	7.57169	7.98657	7.67472	7.02633	1.64279e-81	1.69237e-53	TL
STK32C	10.5143	10.5827	9.7751	9.9355	7.1183	7.23683	8.85331	7.42931	9.33986	9.39097	9.9476	10.0592	7.94648	1.85298e-60	1.99358e-39	TL
RETREG3	9.01963	9.30035	8.65499	9.11645	8.60964	8.62885	8.54172	7.82035	8.64286	8.79643	8.90045	8.93511	8.01388	7.33058e-97	3.02009e-67	TL
AMZ2	8.59799	8.92841	8.16402	7.95963	7.91526	8.59669	7.98018	8.20351	8.39601	8.13366	8.64213	8.83527	8.03081	3.56598e-54	7.53037e-38	TL
CARM1	9.21675	9.4813	8.92355	8.83613	8.63713	7.70051	8.81782	8.05099	8.97238	9.14792	9.19124	8.64225	8.40501	2.03043e-79	1.11944e-55	TL
COMMD2	10.2938	10.8197	10.7466	9.87075	10.713	9.79386	10.4167	10.1723	10.4199	9.95021	10.1369	10.6078	9.20129	3.82106e-87	8.821e-56	TL
DDX42	8.58973	8.85738	8.22747	8.26144	8.40462	7.67941	7.90976	7.41335	8.09971	8.28065	8.14041	8.07769	7.48331	2.2288e-89	1.63888e-62	TL
STX12	9.42729	10.2917	9.11449	9.66575	7.72192	8.97427	8.28944	8.34243	9.26951	9.25923	9.57243	8.93627	8.94787	5.5325e-69	1.96754e-46	TL
ARMC8	8.51015	8.75495	8.50795	8.37754	7.54147	7.44524	7.54746	6.48978	8.30366	8.09503	8.64769	8.48714	7.13648	5.07327e-76	9.14293e-60	TL
MAP4K3	7.74874	7.8516	7.34831	7.56661	6.56315	6.47235	6.79674	6.37809	6.80756	7.17803	7.23562	7.45872	5.92033	9.2685e-51	6.19416e-36	TL
FAM126B	9.21798	9.45808	9.04215	9.36531	8.61485	7.0039	8.04011	5.93336	7.56302	8.59947	8.89718	9.03354	7.96233	1.96775e-70	3.73013e-52	TL
PNPLA6	9.22369	9.3428	9.14965	9.0363	7.77673	8.36193	8.67103	8.71785	8.62376	8.75917	8.79442	8.81068	8.11564	9.8813e-104	1.24022e-71	TL
SMAP1	10.531	10.7849	10.4702	9.95984	9.60447	9.53823	9.6041	9.62739	10.1535	10.1775	10.2455	9.89421	9.87708	8.57446e-72	1.54589e-49	TL
ASPM	9.2123	10.1113	9.60387	8.81907	8.80918	7.66312	8.76321	7.15829	8.76818	8.98715	9.31372	9.84331	4.91951	7.16686e-37	8.09357e-27	TL
CLYBL	8.42682	8.55037	7.57467	7.68376	7.55216	7.88092	8.07667	7.97978	7.49183	7.46603	7.81507	8.41652	6.8923	5.84891e-39	1.0425e-25	TL
ZNF444	12.9354	13.4046	13.0182	12.6739	12.4715	12.3221	12.4445	11.0312	12.3828	12.4899	12.9937	12.655	10.2579	6.1471e-78	8.25635e-64	TL
VPS52	9.57427	9.73864	9.40463	9.64625	9.09007	8.46966	8.7868	7.51436	9.06893	9.26512	9.52523	9.38681	7.10954	8.53002e-101	2.62075e-73	TL
ABHD12	8.23526	8.5442	8.14832	8.49538	7.61685	7.63345	7.7126	7.34244	7.96859	7.6214	8.28719	8.26691	7.16101	2.29618e-76	2.81015e-51	TL
MTURN	6.67979	7.13951	6.79682	6.66746	4.92316	6.10388	5.90602	6.62463	6.48568	6.501	7.01464	6.84943	6.21445	2.06076e-45	1.70768e-29	TL
CADM2	11.384	11.5136	11.3188	11.3381	10.1569	10.492	10.5416	9.78299	10.7224	10.9342	11.1514	10.9351	10.3468	2.78641e-114	5.12177e-84	TL
PGBD5	9.58767	9.75887	9.29322	9.37427	8.27733	9.00684	8.40876	7.85161	9.05946	9.31653	9.52986	9.55915	8.18076	2.72789e-97	1.60631e-67	TL
OXR1	9.70644	9.96165	9.61775	9.53291	8.42754	8.63236	9.15242	8.52601	9.2549	9.20943	9.36013	9.20956	8.43256	3.8877e-108	8.73491e-76	TL
DPP10	10.6692	11.0002	10.6431	10.5655	8.65605	8.57167	9.65563	7.73752	9.60423	9.90537	10.3602	10.6275	9.56747	1.46643e-107	1.19165e-73	TL
CPSF7	8.09314	8.43549	8.01601	8.29531	7.66126	7.95851	6.33637	7.03064	7.29468	7.90222	7.50454	7.14459	7.94768	1.49668e-44	3.70287e-29	TL
ACBD7	8.43685	9.83444	9.33723	9.75683	8.69112	8.66225	8.99158	9.06186	8.57759	9.37243	9.71422	9.70683	9.76968	1.87664e-70	3.12355e-54	TL
POMGNT2	7.68335	8.01934	7.61934	7.97491	7.69392	7.48028	7.18367	5.40408	7.41126	7.07728	7.60237	7.47172	7.61287	2.0841e-71	1.04396e-51	TL
AVL9	10.4942	10.7133	10.3776	10.0563	9.17282	8.21001	9.20514	7.60387	9.43762	9.47368	10.3677	10.5794	8.74047	4.52633e-91	1.3267e-61	TL
RETREG2	7.84048	8.47284	7.77395	8.0084	7.14953	7.22068	7.76428	6.64903	7.81741	7.23272	8.03718	7.81051	7.8706	1.31311e-66	2.86112e-48	TL
NECAP1	11.8914	12.1782	11.7071	11.4467	11.4656	11.1102	11.221	10.5752	11.3686	11.4037	11.8573	11.7792	10.2579	4.33015e-115	4.41487e-82	TL
MCU	10.5732	10.697	10.2209	10.0949	10.3258	9.42673	9.77196	9.24853	9.35732	10.0408	10.5361	10.0867	9.42164	2.57243e-86	2.25373e-60	TL
GAS2L2	10.7944	11.1921	10.5625	10.3658	9.96215	9.24403	9.40344	9.9494	9.66952	9.77467	10.6262	9.87658	9.55576	3.77019e-64	3.63792e-44	TL
WDR48	8.43421	9.34236	8.86251	8.54436	8.16313	8.56169	8.36516	7.96409	8.47708	9.14127	9.01683	9.09782	8.91815	7.64372e-61	1.23081e-43	TL
GDAP1	8.33228	8.65828	8.47476	8.16093	7.4575	7.49526	8.19836	7.24667	7.97442	8.26637	8.59449	8.42587	8.14634	5.60891e-94	1.85746e-62	TL
SLC7A14	9.52104	10.1768	9.41193	9.46766	8.29667	8.88465	8.67358	7.46387	8.58087	9.2273	9.82308	9.69118	9.59157	1.18838e-79	7.16432e-59	TL
TMEM163	10.1045	10.4249	9.79598	10.2032	9.83474	9.28606	8.96778	8.45512	8.94209	9.48194	10.0636	10.1443	9.62669	3.5559e-77	8.53452e-50	TL
STT3B	7.49905	7.93602	7.67908	7.46694	7.8167	7.37926	6.14438	6.03691	6.67925	7.72542	7.47811	7.18421	7.34466	1.98174e-53	1.09917e-35	TL
DMXL2	10.33	10.4553	10.0685	9.77615	8.87352	8.19537	8.89343	8.15832	9.33557	9.47449	10.1964	10.073	8.13986	5.88176e-111	5.17638e-77	TL
FBXO41	9.36982	9.56011	9.36834	9.53524	8.0492	7.36339	7.55451	6.67635	8.11877	9.16344	9.13633	9.0814	6.90136	2.4088e-74	1.03056e-50	TL
WIPF2	9.42634	9.68548	9.47348	9.21822	7.69982	8.63822	8.51175	8.64884	8.82661	8.72135	9.22743	9.21054	8.26316	2.00436e-79	8.01337e-60	TL
BRK1	9.07594	9.16533	8.67484	8.79209	8.22899	7.92884	8.37308	7.68633	8.14839	8.74454	9.04443	8.85623	8.60382	2.83784e-88	9.47858e-67	TL
CHMP7	7.27615	7.91719	7.66215	7.43526	7.62931	5.99533	6.66667	6.06817	6.68644	6.51823	7.06913	7.28535	6.34267	1.06441e-42	7.80922e-27	TL
ZFAND2B	8.96968	9.90627	9.36929	9.19583	9.25951	9.2411	9.70266	8.38523	9.35966	9.32876	9.87587	9.33088	8.36899	5.42638e-56	2.39008e-44	TL
CASKIN1	9.73344	10.0226	9.63454	9.96917	8.02134	8.59346	8.41521	8.64587	8.57952	9.08543	9.56762	9.27671	8.5614	4.87106e-85	1.68995e-57	TL
PSPC1	9.75777	10.0898	9.8336	10.0499	9.59526	8.65448	9.22808	8.9143	9.18216	10.0367	9.79275	9.54619	9.34374	2.08142e-65	9.36708e-47	TL
MADD	10.1643	10.1647	9.86517	9.78828	9.08424	7.81349	8.53779	6.56878	9.21262	9.70959	10.0775	9.64882	8.21642	2.98879e-98	1.22939e-63	TL
BRI3BP	8.85861	8.90049	8.67641	8.57067	8.24695	8.03143	7.46703	5.68937	7.96141	8.68607	8.67772	8.27481	7.92762	1.46438e-67	5.57931e-43	TL
LZIC	8.36843	9.25647	8.37454	7.93901	8.75232	8.78225	8.91259	8.9121	8.92677	8.5753	8.9657	8.57546	8.37319	8.31419e-81	7.20754e-56	TL
WASF1	11.4972	11.7873	11.3229	11.0003	9.02019	9.08319	10.4619	9.25736	10.6553	11.0457	11.5739	11.3467	9.17951	1.53723e-98	3.44215e-69	TL
AP3S1	8.55453	9.74314	8.69604	8.78799	7.86224	8.33123	8.1647	8.49788	8.37079	8.60639	9.07341	8.57191	8.23364	5.51469e-48	3.67482e-34	TL
TSC1	8.20561	8.75701	7.73738	8.4419	6.63629	5.5087	6.7644	6.07515	7.00238	7.38111	7.43432	7.63186	5.25862	9.84094e-66	2.49227e-44	TL
HSPH1	11.5836	12.0568	11.4517	11.6055	10.1794	10.3445	11.2162	9.462	11.0605	11.1015	11.6436	11.5522	10.1508	1.17397e-103	6.91775e-78	TL
ARPC1A	9.79742	10.3831	9.71249	9.73506	9.22094	9.21669	9.74333	9.80745	9.43693	9.34889	10.1118	9.97049	8.98732	3.27372e-108	3.0039e-79	TL
TNR	13.3282	13.7337	12.9512	13.5607	12.3894	12.144	12.5848	12.7277	13.1528	13.2269	13.5774	13.443	12.7226	2.49566e-112	4.33316e-83	TL
SYN2	12.145	12.6796	12.0646	12.0058	10.6735	10.5569	10.5303	9.74378	10.8021	11.1569	12.3944	12.0698	10.9622	2.1205e-99	8.96332e-66	TL
NRCAM	10.5269	11.2902	10.5851	10.9277	9.61011	9.2828	9.61768	9.75494	10.0741	10.3715	10.8342	11.0243	10.2077	6.43985e-108	1.14674e-80	TL
PTPRN2	8.01508	9.12339	8.298	8.76038	7.61783	7.07451	8.16539	6.48359	7.82456	7.99212	8.18192	8.83947	8.1853	5.19147e-55	1.09729e-40	TL
KHSRP	9.83115	10.1154	9.9258	9.79958	9.47314	9.29142	9.46678	9.56202	8.94022	8.7409	9.68444	9.46384	9.56683	2.03955e-68	1.02077e-49	TL
ARHGEF2	8.23216	8.67783	8.33122	8.06269	6.68749	7.2417	7.14634	8.17284	7.96405	8.06935	7.81342	8.14799	7.28516	1.08572e-75	1.77109e-44	TL
ATP6V0A1	11.6391	12.2425	11.9384	11.7899	11.2785	10.6774	11.4557	9.70308	11.407	11.535	11.5879	12.066	10.5023	1.53542e-100	1.64954e-69	TL
MAL2	14.0102	14.4495	13.7282	14.028	12.3441	10.4299	12.4281	8.61955	12.7472	13.2313	13.4598	13.6305	10.964	3.6965e-102	5.92864e-71	TL
IGSF8	13.2484	13.4339	12.9836	13.3661	12.4233	11.5452	12.5102	11.7986	12.8017	12.6569	12.9271	12.9946	11.7455	2.45457e-120	2.44321e-90	TL
RPL36AL	6.62694	7.47303	5.76861	7.06115	6.03689	6.71713	6.36897	5.81296	5.60979	6.20357	6.92423	6.59757	6.81069	2.86761e-27	1.91395e-16	TL
EXOC4	8.81235	9.06221	8.70122	8.40685	8.10056	7.1842	7.87932	7.53969	8.62058	8.76048	8.67004	8.90299	6.89181	1.71043e-90	5.97401e-60	TL
FERMT2	6.6654	7.46208	6.54197	6.02323	6.52563	6.44189	6.59158	7.03511	6.58491	6.39535	6.89326	6.36913	7.11248	1.79658e-49	3.41058e-33	TL
EFHD2	9.93032	10.6464	9.76537	10.1308	9.98914	9.84046	10.0379	8.83731	9.82347	10.1561	10.2955	10.0852	8.83066	2.46865e-98	3.03509e-72	TL
CCDC124	9.36253	9.4383	8.98161	8.38283	8.26758	8.04854	8.68252	9.03008	8.5766	8.70008	9.30691	8.35302	8.74143	2.31346e-67	2.01769e-40	TL
FAM241B	9.8668	10.1295	9.71692	9.85222	9.15141	9.07097	8.99266	7.85838	9.1229	9.58515	9.93844	9.73971	7.64994	3.9998e-56	1.08624e-39	TL
CYFIP2	9.97499	10.3599	9.48169	9.87318	8.7968	8.85602	9.01307	8.04844	9.06557	9.28127	9.78909	9.47505	8.07415	7.41409e-94	4.83647e-62	TL
CNRIP1	11.7987	12.2852	11.6296	11.7016	10.5684	10.1173	10.6637	10.1913	11.0826	11.0054	11.9158	11.6636	10.6629	6.48955e-102	1.81785e-74	TL
LINGO1	11.3246	12.2467	11.2985	11.6959	9.36212	9.87642	10.3533	9.46617	10.4666	10.5974	11.3715	11.7263	10.5357	5.15528e-102	5.8578e-74	TL
DYNLL2	10.2323	10.9995	10.5259	10.1851	10.2625	9.74246	9.75652	9.47823	10.5159	9.84068	10.5408	9.97392	10.6161	2.7133e-86	2.88894e-60	TL
NUDT11	10.233	10.6542	9.9649	10.1461	9.51199	10.0965	10.1594	9.21022	10.3732	10.179	10.5265	10.4757	9.94643	3.99143e-87	8.28777e-67	TL
PDXP	13.2413	13.6386	13.0303	13.1425	12.6349	11.9429	12.7427	11.44	12.652	12.7356	13.3243	13.2931	12.1079	4.82679e-126	1.4237e-95	TL
FAHD2A	11.0911	11.3793	11.1122	10.9464	10.3201	10.6786	10.7723	10.5457	10.792	10.7623	11.183	10.9515	9.54322	3.05369e-115	1.42016e-83	TL
BCAN	13.9502	14.5856	14.0067	14.0694	13.2293	13.0817	13.4857	13.3052	13.8867	14.0663	14.4059	14.2891	13.7645	8.02602e-119	2.7611e-91	TL
ERO1A	9.73001	10.1415	10.0453	9.67754	9.24468	9.11737	8.95361	9.13388	9.08122	9.39129	9.65451	9.56464	8.98102	4.57955e-101	1.0274e-69	TL
REEP6	8.05855	8.22742	7.19483	8.19237	6.51868	7.1266	7.34507	6.77092	7.38016	6.93804	7.54788	8.14237	7.49641	5.50595e-56	1.50275e-36	TL
DIRAS2	9.94439	9.99706	9.61228	9.58987	9.6936	8.36286	9.36776	8.06239	9.30193	9.28411	9.90414	9.64007	7.61023	7.57138e-103	1.20677e-69	TL
COG3	7.49324	8.04242	7.55049	8.00974	7.34944	7.00047	7.53768	6.98339	7.439	7.41694	7.44919	7.28411	7.92254	6.15744e-87	6.71909e-61	TL
MAP6	11.3957	11.903	11.4651	11.2782	10.0093	10.2489	10.8078	9.83765	10.5907	10.7534	11.2748	11.0532	9.83376	1.19846e-84	2.43495e-59	TL
EXOC2	9.11245	9.27906	9.23328	8.5242	8.62646	8.20227	8.57861	8.21241	8.86787	8.72285	9.13089	9.04615	7.54136	3.9709e-108	3.02848e-79	TL
FAM210B	5.74263	6.35198	6.03311	6.30169	5.47463	5.77384	5.69354	5.1253	5.07016	5.56884	6.2706	5.85027	4.84805	2.81954e-41	1.84115e-27	TL
MBOAT7	7.70075	7.92497	6.63927	6.71288	6.12678	6.70009	6.8437	5.72157	6.73926	6.97376	7.11983	7.40336	6.80187	1.32911e-65	6.30879e-42	TL
AGAP3	10.5407	10.92	10.3513	10.3147	9.90501	9.06542	9.53797	7.87073	10.1225	10.1219	10.5476	10.5263	8.41733	1.36007e-106	3.41211e-77	TL
SYNGAP1	11.7443	12.0272	11.5584	11.1566	8.53642	7.67136	8.85802	7.49032	10.1171	10.6885	12.0168	11.3809	8.17875	1.70614e-88	3.6312e-55	TL
LYSMD1	9.57867	9.76533	9.52592	9.65808	8.60798	8.60723	8.0383	7.77731	8.25337	8.83703	9.00124	9.09129	9.26971	4.86043e-66	1.42902e-48	TL
TSPAN18	10.2756	12.5794	11.3245	12.1168	9.96229	11.6882	10.011	11.3579	11.8879	10.7665	11.0736	10.978	12.0158	2.42173e-48	2.85151e-30	TL
RMDN3	10.7055	11.0737	10.85	10.7719	10.2988	10.0377	10.0985	9.96568	10.2785	10.0562	10.6761	10.6658	9.70036	9.94202e-103	2.73183e-77	TL
SCN2A	11.7714	11.8089	11.4268	11.3555	11.1154	9.90838	11.2965	9.5917	10.7455	11.2173	11.4713	11.6796	10.2905	6.07578e-102	6.70309e-75	TL
PFDN5	7.28218	8.6491	7.06267	6.71337	7.29461	6.57797	6.08652	7.35587	7.8712	8.20256	7.48388	7.09314	6.01414	3.14268e-29	1.71681e-18	TL
MGLL	7.54083	7.73908	7.22339	7.73824	7.13262	6.29338	6.64646	6.36025	6.61238	7.27378	7.33804	6.67019	6.19572	6.59401e-77	1.92908e-50	TL
SEPTIN5	9.63648	9.82528	9.45964	9.60629	8.45872	8.11791	8.49816	5.9738	8.5616	9.15012	9.38971	9.29006	7.43075	1.30743e-83	2.08615e-55	TL
SLC30A3	11.4545	12.4202	11.2058	11.035	8.41249	7.77057	7.56694	7.59716	10.043	10.6238	11.1802	11.71	9.2541	7.58452e-83	4.00225e-56	TL
TSG101	9.25523	9.51092	8.86703	8.8058	8.60464	8.19796	8.73261	8.8377	8.92488	8.44692	9.09329	8.89731	8.36101	1.45652e-75	3.9406e-59	TL
SH3GL2	9.99142	10.8813	9.78496	10.6425	9.55356	9.82915	9.68457	9.92452	9.6395	10.075	9.97491	10.1763	9.5955	6.69677e-103	1.04598e-68	TL
SYT3	8.75333	9.55615	8.67336	8.90303	8.86386	7.6808	7.80205	6.98281	8.39775	8.85299	9.0214	9.00712	8.78811	9.06749e-60	8.36472e-43	TL
SGIP1	9.32481	9.95055	9.35019	9.65228	7.42069	9.01793	8.04352	7.66427	8.20771	8.74641	9.18244	9.15571	9.27766	1.62778e-63	8.62234e-45	TL
CHCHD6	9.48172	10.1218	9.5572	9.279	9.1086	9.32741	9.2601	7.29808	8.61085	9.25818	9.41925	9.65728	8.22336	2.18546e-92	3.72008e-62	TL
RTKN	10.1194	11.1503	10.0005	10.5502	10.6201	8.82215	9.7963	9.45241	10.2142	10.0153	10.0054	9.82402	8.21233	7.27321e-42	1.53477e-30	TL
SYT11	9.6354	9.90353	9.57892	9.48528	9.01586	8.83359	9.38602	8.68889	9.38324	9.51607	9.36906	9.3923	9.33013	9.1133e-100	2.94515e-79	TL
PI4K2A	9.9526	10.5222	9.80919	10.1148	9.78493	8.82762	9.91516	8.20308	9.70354	9.57282	10.1288	9.93634	8.91097	2.3536e-92	1.0539e-59	TL
THTPA	9.35696	9.88125	8.94077	9.36804	8.74782	9.02312	9.74807	9.52417	9.2049	8.77499	8.80946	9.09417	8.7679	4.93117e-61	8.34405e-44	TL
PDCD10	10.3919	10.5394	9.77417	9.94596	9.61547	9.27901	10.0799	9.49746	9.71556	9.70128	9.67087	10.126	9.49279	8.75839e-70	3.19973e-51	TL
SPATA5L1	11.4107	12.0803	11.5522	11.4856	11.1475	11.3382	11.2778	11.3463	11.2281	11.4565	11.9749	11.8201	10.5126	4.20756e-93	4.2852e-77	TL
SFXN3	9.90003	10.6283	10.1439	10.307	10.0937	9.12307	9.52245	9.15458	9.35505	9.73304	9.97476	10.2445	9.30953	2.65196e-98	5.38897e-71	TL
NAA15	8.16132	8.53949	8.06023	7.79042	7.18509	6.65677	7.89882	7.96471	7.95607	7.70237	7.91334	7.65154	6.98509	1.97084e-54	5.89343e-36	TL
SLC12A9	7.80091	8.34181	7.70842	7.46712	7.50133	7.08187	7.68541	6.68851	8.10863	7.5828	7.52953	7.47115	7.34854	2.17743e-77	7.95292e-50	TL
SHANK3	10.2329	10.873	10.0975	10.8088	8.17975	8.81867	7.96929	8.76926	8.61525	9.85699	10.1133	9.6675	7.96684	3.18231e-78	3.80583e-53	TL
WDR11	8.28718	8.4334	7.75885	7.98994	7.98352	6.92928	7.65249	6.97738	7.351	7.96172	7.63195	8.01759	7.77664	1.81611e-67	9.44483e-49	TL
PHACTR1	9.91659	10.3684	9.30962	9.60613	7.23335	9.29391	9.36021	6.90679	9.42336	9.45015	9.82605	10.072	8.64771	5.07762e-67	2.89792e-44	TL
MTMR12	8.19662	8.55554	8.30386	8.36934	6.50172	6.0957	7.31047	7.2343	7.33083	7.65548	7.38918	8.17344	6.76348	2.44475e-50	8.48411e-35	TL
NDEL1	9.81465	10.0959	9.88702	9.4204	8.32519	9.00937	8.32569	7.65523	8.81966	9.15546	9.26972	8.98054	7.86854	9.54427e-72	1.94394e-44	TL
ROGDI	10.9491	11.3034	10.9129	10.8409	9.87694	9.67659	9.99102	8.41799	10.2597	10.6173	11.1226	10.9494	8.67802	6.22012e-108	3.35148e-74	TL
MFF	10.0431	10.2412	9.81767	9.87797	9.60558	9.45078	9.67095	8.69402	9.33092	9.44959	9.94445	9.88723	8.89137	1.90944e-113	1.97282e-82	TL
MKRN2	12.5586	13.9639	12.8102	12.5176	12.9771	12.3803	12.0688	12.0657	13.1983	12.4361	13.7859	12.9892	12.3894	3.58112e-81	2.68659e-48	TL
PAIP1	9.12251	10.1838	8.41559	9.00936	9.25344	9.01956	8.13746	8.8523	9.28365	9.97314	9.63179	9.71845	8.25086	1.08339e-42	4.28547e-32	TL
TOLLIP	10.2876	10.7886	10.3332	10.4842	9.40362	10.1616	9.882	9.05384	9.86894	9.89443	10.0306	10.2047	9.80017	1.2984e-100	4.20924e-78	TL
CYRIA	9.27815	9.73386	9.3481	9.15665	8.48221	8.16286	9.16601	8.12217	9.36734	9.25554	9.36681	9.25817	9.42886	3.43655e-103	1.8033e-77	TL
RAB17	11.8373	12.208	11.7544	11.6839	11.2508	10.9734	11.3437	10.4742	11.4624	11.6028	11.7761	11.7657	10.8939	9.40373e-130	1.52625e-97	TL
RAB1B	9.33238	9.73425	9.42376	9.4082	9.00583	9.04378	8.94963	8.14746	9.17393	8.75105	9.18476	9.23141	8.99182	1.63407e-98	2.1146e-67	TL
ATG5	9.8838	9.92626	9.90322	9.89603	8.58937	8.18269	8.77926	8.1463	9.44437	9.21687	9.4378	9.40489	8.86264	1.91422e-105	5.73477e-82	TL
WDR13	10.1901	10.3043	9.97597	10.1643	9.09137	8.56725	8.58526	7.42609	9.31356	9.45998	9.72365	9.95139	8.62515	2.79612e-99	7.6089e-70	TL
VPS16	8.92985	8.97494	8.9069	8.4095	7.72866	7.77749	7.83968	8.06416	8.8568	8.59462	8.45211	8.49462	7.49702	1.60688e-88	1.21731e-59	TL
SLK	8.93162	9.13946	8.77473	8.71179	8.24645	8.13824	8.5325	8.15272	8.4169	8.37941	8.87058	8.89966	8.31457	5.54725e-68	2.15268e-50	TL
PTPN23	9.48647	10.1984	9.59949	9.35084	8.66747	8.92421	9.79398	9.44854	9.51591	9.40463	8.92238	9.54867	8.20597	3.16554e-76	6.46913e-48	TL
TUBB1	13.1205	13.8099	12.8486	13.443	12.7724	12.2897	12.9898	12.7638	13.4567	12.9994	13.4339	13.2386	11.9999	5.14248e-117	4.19382e-89	TL
EPB41L1	11.8741	11.9315	11.6167	11.733	10.724	10.7571	11.279	10.3942	11.1455	11.0787	11.4132	11.7214	10.5228	6.71631e-119	1.24325e-87	TL
PRR36	8.8829	9.87328	9.06403	9.29923	9.08422	9.17908	8.94312	8.05941	8.282	8.39714	9.51183	9.51873	9.13214	1.01346e-73	5.9196e-49	TL
BCAS3	8.63184	9.37073	9.05137	8.75808	7.87575	8.31185	7.4131	8.87156	8.67027	8.2514	8.63187	8.91612	8.14581	6.50363e-77	7.39641e-50	TL
REEP1	8.72531	9.06928	8.84561	9.05976	6.56836	7.731	7.83769	6.99917	7.80236	7.93532	7.86401	8.40527	8.05366	4.49597e-53	4.64284e-38	TL
LIN7B	10.7864	10.8951	10.8892	10.4776	9.49859	10.1542	10.3137	8.99928	9.52188	10.2213	10.65	10.6126	9.80519	3.32889e-104	1.54512e-71	TL
ADGRL3	8.41938	10.1194	8.72237	8.98116	7.84684	7.55915	7.98874	7.09925	7.98886	8.85989	8.76845	9.57672	8.83777	1.74641e-57	3.14088e-39	TL
CACYBP	9.27616	9.48159	9.02634	9.12801	8.98192	9.25343	9.01581	8.27245	9.38499	9.10909	9.13482	9.08058	7.08723	1.9385e-84	4.44308e-64	TL
TANC2	9.31601	9.34329	9.32743	8.9405	8.50467	6.93226	8.9074	8.47796	8.89212	8.6666	9.03616	8.87606	8.52294	3.45961e-57	1.79816e-37	TL
PLXNA4	10.5542	11.0606	10.5985	10.7716	8.74522	9.75678	10.1021	8.53293	9.83666	10.0786	10.8786	10.5362	9.70122	6.73443e-108	9.21895e-77	TL
RAB9B	10.5764	10.9042	10.4881	10.2099	9.69623	9.39887	9.71059	9.43778	10.0535	9.9521	10.4002	9.89721	9.51827	4.61569e-64	1.1434e-45	TL
SH3GLB2	12.0247	12.2355	11.5218	11.7308	10.7905	10.4306	10.8029	9.85758	11.3547	11.2974	11.6416	11.7715	9.84522	8.28788e-111	7.82504e-81	TL
PICK1	10.3578	10.6268	10.0839	10.4571	9.39117	9.51461	9.99967	8.31951	10.2424	10.2467	10.3275	10.2956	8.93187	4.27802e-105	1.22769e-74	TL
SH2B1	9.32253	9.89785	9.38412	9.40793	9.25181	8.26694	7.84582	8.01013	8.39001	9.11074	9.37878	9.29458	9.02946	5.25682e-50	1.23175e-36	TL
UBQLN4	9.18755	9.47997	8.97157	9.00579	8.51883	8.54501	8.82069	8.76641	8.96218	8.70781	9.33094	8.98933	7.9469	1.01727e-101	3.24652e-77	TL
VPS45	8.64568	9.10765	8.78856	8.75455	8.34257	7.93774	8.05442	7.50857	8.20886	8.44045	8.51927	8.65061	7.89356	7.05286e-93	4.8159e-63	TL
FARSB	11.1119	11.2567	11.0393	10.8754	10.0907	10.0867	9.79148	9.08007	10.0364	10.4386	11.0786	10.8461	9.63875	3.49617e-112	1.37459e-77	TL
C19orf12	8.64659	9.07249	8.56482	8.43385	8.26706	8.18504	8.34514	7.14774	8.63015	8.46622	8.59422	8.8474	7.19712	1.54229e-79	1.1129e-60	TL
LRRC4B	9.29964	10.136	9.05784	9.73836	8.86414	8.84471	9.13913	9.10542	9.3047	8.80293	9.75891	9.88794	9.84258	6.13974e-76	3.79053e-54	TL
MDN1	10.5082	11.0232	10.5684	10.3193	10.165	10.2885	9.78494	9.98798	10.3388	10.2717	10.5077	10.5263	8.8955	2.88594e-110	2.24738e-76	TL
TCP11L1	9.57234	9.74829	9.64811	9.42746	8.95839	9.13648	9.1488	7.58628	9.20761	9.15393	9.54445	9.33645	9.10227	4.93167e-93	4.81429e-69	TL
TBC1D13	8.82497	9.33545	8.29498	8.37917	8.03345	8.98123	8.27993	7.99068	8.67596	8.50593	8.29975	8.52774	8.47197	3.14196e-69	1.65554e-46	TL
ARL8B	9.18125	9.46829	9.38236	9.20201	8.67414	8.76674	8.91605	8.57891	8.96408	9.00921	9.20796	9.132	7.32135	6.94144e-99	4.6047e-67	TL
RMND1	8.26975	8.56534	8.03188	7.8333	7.70419	7.8741	8.03781	8.30578	7.21689	7.57027	7.90119	8.53061	6.95015	1.39631e-53	8.54778e-39	TL
ABI2	10.4764	10.6851	10.0441	9.86019	8.83501	8.42874	9.48211	8.31004	9.91663	9.54843	10.2752	10.307	9.53277	5.79139e-95	1.30249e-69	TL
EHD3	10.6078	10.6424	10.3937	10.3728	9.24934	8.88038	9.42259	8.41413	10.0836	10.2423	10.2401	10.2511	9.28735	1.25216e-109	2.89477e-79	TL
ARHGEF12	9.54461	9.72388	9.28327	9.05844	8.70554	8.04125	7.78024	8.58022	8.68311	8.76817	8.97888	9.08494	7.60751	4.53511e-80	1.13762e-53	TL
LRP1B	7.0762	7.97651	7.10514	7.16856	6.41153	5.52586	6.60856	5.98029	6.63523	6.86375	7.34557	7.58815	7.38603	2.0864e-45	9.10065e-32	TL
ACTR3B	9.48201	9.79022	9.02486	9.13238	8.10081	8.18409	8.89505	7.63082	8.63086	8.82949	9.64269	9.46083	8.36609	2.0543e-90	1.22003e-60	TL
CAMSAP3	9.76954	10.0656	9.59945	9.63544	8.57425	8.1279	8.81032	7.43566	8.62136	9.00382	9.57367	9.49164	8.47686	4.42889e-105	2.04064e-74	TL
RELCH	8.31308	8.93616	8.31745	8.24101	7.6852	6.69142	7.37676	6.18507	7.44332	8.25415	8.39789	8.49818	7.02468	3.69938e-85	1.70553e-54	TL
DNAH1	12.4204	12.6989	11.9917	11.9338	11.6026	11.3804	12.0205	11.9159	11.2461	11.6758	11.8963	12.138	10.6599	1.25059e-86	7.51209e-53	TL
NRXN2	9.39173	10.2873	9.67893	9.16072	10.0963	9.87209	9.23247	8.32489	8.14296	9.0945	9.13888	9.28349	9.68783	4.89934e-68	4.44347e-47	TL
EPS15L1	9.34508	9.6773	9.48354	9.21787	8.79439	8.55046	8.64795	9.11392	8.96765	8.74968	9.35596	9.18841	8.1746	1.46902e-96	2.92807e-66	TL
DKK3	9.78376	10.3489	9.55726	9.41036	8.6095	9.18317	8.98532	8.62428	8.95173	9.09218	9.74002	10.0603	9.49522	1.47597e-87	4.16072e-69	TL
C19orf25	7.5772	9.38667	7.76965	7.64952	7.26843	7.53977	7.62799	7.44635	7.80472	7.68209	7.79107	8.19049	7.30344	1.11004e-60	3.37171e-38	TL
SEPTIN3	10.4758	10.7311	10.3247	10.1243	8.82675	8.84158	9.32684	8.85731	9.43459	9.52373	10.3862	10.3031	9.28441	7.70223e-102	2.68222e-69	TL
PCSK1N	11.9626	12.5283	11.9644	11.8028	10.1144	10.9147	11.2433	9.74391	10.6104	10.6756	11.8316	11.8532	11.3703	2.42891e-96	4.9617e-62	TL
CEMIP2	10.4308	10.8896	10.7679	10.6583	9.87089	9.80404	10.1233	9.87357	10.5318	10.1242	10.8447	10.1676	8.97386	4.46775e-84	4.97924e-68	TL
NDUFA12	7.74751	8.41761	7.51854	7.59112	6.4896	7.12978	7.27498	5.36711	7.08215	7.37697	7.43806	7.6765	7.19366	5.31875e-69	1.08285e-43	TL
ATP6V1H	12.1624	12.4962	12.1577	11.9385	11.4471	11.2436	11.4122	9.97339	11.7486	11.9197	12.1816	12.0266	10.4687	1.90018e-120	8.44506e-88	TL
TAGLN3	11.2613	11.4122	11.1799	11.366	10.4174	10.3252	10.8899	10.0873	10.8588	10.9856	10.8224	11.0234	9.91963	8.93502e-109	3.64807e-88	TL
DBNL	8.65099	9.15082	8.28493	8.85277	8.53264	8.36702	8.18922	8.12385	8.46744	8.0492	9.01145	8.65469	7.93238	1.50192e-86	2.66012e-60	TL
JPT1	6.86908	8.08168	7.23595	7.31533	6.9706	6.47125	6.90079	7.37847	7.09396	6.93522	7.83028	6.76642	5.55003	1.23146e-25	1.75442e-17	TL
DNAJC12	6.51639	7.60117	6.64136	6.49316	7.21636	6.52816	6.98146	5.61157	6.9343	6.78553	6.83286	7.09259	7.07229	4.75685e-50	4.2491e-36	TL
BAG5	5.99006	7.60491	6.92056	6.7678	6.09402	5.88126	5.60055	5.40704	6.03754	6.77726	4.85813	6.45649	6.645	2.38764e-30	5.51412e-21	TL
RAB21	9.01739	9.49845	9.13202	8.96907	8.79075	8.52264	8.89171	8.40504	9.36746	9.09209	9.24223	9.19903	7.65791	2.55014e-86	3.74849e-60	TL
MKLN1	10.9431	11.0776	10.8552	11.074	10.9956	10.7409	10.5526	8.75067	10.1157	10.7305	10.8709	10.5548	9.24728	8.35641e-100	5.79512e-71	TL
NRXN1	9.55957	10.1675	9.37558	9.58783	9.08828	8.02321	8.74995	6.87182	8.8772	8.82079	9.66647	9.95928	9.23991	1.35972e-91	1.38096e-63	TL
MCTS1	12.0962	12.1054	11.9098	11.8415	11.0171	10.8678	11.498	10.471	11.7745	11.5638	12.0154	12.0712	10.3219	2.86776e-105	9.46667e-83	TL
TBC1D24	8.25854	8.56187	8.07693	8.12318	7.34682	7.40917	7.65616	7.35631	7.70052	7.57927	8.10472	8.27413	7.70985	3.03814e-86	1.61767e-64	TL
PPM1H	10.2739	10.517	10.385	10.3742	10.0669	8.9182	9.75854	8.08129	9.79677	9.92386	10.2447	10.126	8.78785	7.36297e-107	6.10644e-75	TL
HPCAL4	8.42683	9.33354	8.51474	8.94031	8.39191	7.9973	8.30619	7.21839	8.51533	8.99441	8.62701	8.52867	7.67204	8.71475e-70	2.29188e-46	TL
SNX12	10.7081	10.9365	10.3992	10.6784	10.81	10.042	10.0791	9.62844	10.4157	10.3809	10.4039	10.6279	9.65224	2.61695e-119	9.07874e-87	TL
STX8	9.2589	9.42779	9.05079	9.20055	8.60102	8.46282	8.5152	7.58549	8.91499	8.82379	9.12739	8.94297	7.67109	1.81632e-86	2.39837e-62	TL
NSFL1C	10.9387	11.3622	10.901	10.9723	10.8862	10.5008	10.6403	10.2174	10.7179	10.8243	10.8981	10.9531	10.6882	2.04578e-117	4.24612e-85	TL
COG5	7.40408	7.81454	7.51618	7.49514	6.70765	6.46789	6.5683	6.38693	6.99114	6.97976	7.19523	7.10701	7.01336	4.13878e-57	1.28543e-41	TL
SLC8A2	10.6202	11.0444	10.6862	10.8808	10.6408	8.49123	9.98205	8.81295	9.54147	10.031	10.4389	10.6718	9.63676	7.59976e-82	4.5207e-53	TL
PHF24	12.366	12.3836	12.1658	11.7899	9.63066	9.54851	10.4286	9.56542	10.9267	11.3352	11.8036	11.9642	9.38136	1.40071e-105	3.38612e-73	TL
MAPRE3	11.6105	11.9478	11.5115	11.348	10.5669	10.5889	11.1482	10.9145	11.318	10.9935	11.4451	11.4815	10.4053	6.11666e-96	3.70372e-72	TL
SHOC2	8.39745	8.84173	8.19805	8.07265	7.74399	7.93263	7.93732	7.83448	8.08215	7.88952	8.70637	8.29438	7.25753	1.23294e-86	1.14608e-65	TL
BAIAP2	9.39576	10.1849	9.46131	9.66956	7.47401	7.17027	8.24773	6.84839	8.69848	8.63481	9.43112	9.51089	8.01315	1.61632e-85	1.291e-60	TL
BCS1L	7.46858	8.22333	7.21667	7.21762	6.6285	6.41715	6.83593	5.27406	6.31738	7.60387	7.22226	7.06328	5.46502	9.51475e-64	1.21737e-41	TL
FARSA	8.91531	9.34429	9.1109	9.17908	8.10189	8.11971	7.71869	7.88491	8.29254	8.23274	9.22677	8.59631	8.14294	3.30115e-89	4.3247e-63	TL
WDR37	10.0501	10.5356	10.1105	10.4104	9.56134	8.73135	9.80074	8.82037	9.74526	9.98532	10.1305	10.5195	9.45795	3.10967e-106	1.60395e-78	TL
ATP8A1	10.2442	11.0153	9.88292	10.0794	8.98556	9.33577	9.70707	8.57149	9.79664	9.72712	10.6323	10.6854	8.73681	7.85216e-91	4.30321e-65	TL
GDA	11.8302	12.4742	11.3475	11.4941	6.50827	9.4929	11.5012	9.44907	11.3859	11.3043	12.078	12.1002	11.0075	2.53825e-104	2.95299e-70	TL
PPP2R2C	7.15577	7.24429	6.96441	6.89551	5.94141	5.82121	6.46599	6.52978	6.85952	6.45758	7.06	7.1729	5.95859	1.45888e-56	2.06039e-39	TL
CARHSP1	9.92003	11.1101	10.6187	10.4136	8.84955	10.5152	10.9987	10.9026	10.3751	9.90967	10.2903	10.0708	10.4927	7.99303e-69	2.61362e-51	TL
GIT1	10.9956	11.235	10.8168	10.828	9.63753	8.78938	9.77039	8.99955	10.0094	10.4811	10.7737	10.4559	9.77931	3.81968e-75	1.63868e-58	TL
SUGT1	9.9112	9.94799	9.58255	9.74516	8.95099	8.85376	9.24659	8.7939	9.73873	9.42497	9.43955	9.80087	8.73756	1.45907e-107	2.33717e-74	TL
SH3GLB1	8.40345	8.436	7.69165	8.17605	7.08916	7.45415	7.34454	7.30875	7.97119	7.88299	8.25884	7.82188	7.88056	1.07433e-81	3.77254e-53	TL
KIF3A	8.81804	8.85727	8.56001	7.7854	8.33601	7.73076	8.18026	6.98459	8.76249	8.26878	8.59381	8.31283	7.99907	1.69089e-69	2.31498e-50	TL
NRXN3	10.0881	10.2936	9.95656	10.1336	9.37213	9.21166	9.36134	9.14701	9.10044	9.67853	9.95266	10.201	9.63038	5.19954e-106	6.4936e-75	TL
TCAF1	8.86256	9.21001	8.64209	8.27099	8.61259	8.51424	8.62571	7.41732	8.52033	8.00592	9.05739	8.94492	7.19862	2.01567e-67	3.5157e-50	TL
PLXND1	11.8322	13.0164	11.2634	12.6903	12.3283	11.3145	10.2535	9.31672	9.87505	12.2305	10.8608	11.1312	12.7189	1.92326e-50	5.40645e-29	TL
WDR7	10.8302	11.1798	11.0154	10.7431	9.79029	9.26885	9.71176	8.19902	10.2729	10.491	11.0104	10.7825	9.30133	1.89298e-113	1.51903e-80	TL
FARP1	9.26007	9.29398	8.85056	8.95537	7.68852	8.59481	8.34593	8.565	8.81362	8.65044	8.91684	9.09674	8.21522	2.13207e-94	3.20672e-70	TL
CEP170B	8.74619	9.09803	8.55184	8.51728	7.37661	7.38684	7.87745	5.71246	8.37781	8.25799	8.71527	8.78806	7.25564	1.9106e-95	5.37133e-71	TL
MYO5A	10.3501	10.4344	10.3319	10.0047	9.71256	9.11567	9.75249	8.7103	10.0451	9.99935	10.0524	9.74967	9.43832	1.14364e-106	3.46819e-77	TL
GMPPB	8.02587	9.03861	8.18141	7.95785	8.07966	8.62885	8.52493	8.09913	8.23307	8.16739	8.64487	8.46076	7.52996	1.84563e-67	1.59578e-49	TL
NPTN	12.7847	12.9957	12.7323	12.8065	12.2021	12.4766	11.6113	11.8842	11.5386	12.3756	12.5005	12.6141	11.6922	1.13853e-115	1.42422e-85	TL
BZW2	9.44789	9.56654	9.39982	8.80869	8.42486	7.55717	8.53525	8.58887	8.93145	9.05726	9.19781	8.94789	7.66404	7.06061e-70	7.07581e-51	TL
EPN1	10.552	10.9591	10.4394	10.5359	9.33078	9.4944	9.6813	8.96351	9.90504	10.0181	10.4149	10.4615	9.50675	1.30469e-112	2.07528e-82	TL
IGKV2D-24	13.4286	12.5664	14.1867	12.9097	12.2477	12.4171	12.2692	10.6844	13.6035	12.8548	12.1356	12.2521	10.8529	1.06758e-73	1.99514e-46	PL
TK2	9.55695	9.31782	9.80086	9.24557	9.03387	8.50204	9.49307	9.17769	9.18675	8.17264	8.89494	9.30817	7.66966	2.53839e-72	3.06663e-51	PL
NDUFS8	10.8115	10.768	11.0446	10.8111	10.7296	10.2421	10.7165	9.19377	10.514	10.7384	10.9346	10.8724	8.61021	5.29661e-95	1.45199e-75	PL
MGST3	12.7791	12.4596	12.9989	12.5888	11.8748	12.2875	12.6989	12.1342	12.0352	12.4146	12.4523	12.4852	11.6489	3.31693e-114	3.15513e-82	PL
NACAD	8.60193	8.25358	8.6356	7.08733	7.2228	7.41927	8.09407	8.37858	8.47201	8.21738	8.35071	5.76746	7.1561	5.02898e-35	1.31358e-23	PL
OGT	9.02462	9.06052	9.11928	8.85769	8.36323	7.51113	7.82849	6.84684	8.49119	8.60147	8.84674	8.71791	6.77676	1.05856e-93	3.68832e-67	PL
TGFB1I1	7.29001	6.68642	7.73801	7.31761	6.9263	6.91695	7.37059	6.98975	6.94643	7.38498	7.09131	6.75979	6.40968	6.157e-51	4.35241e-36	PL
NDUFB5	9.71799	9.3639	9.88654	9.42841	9.11355	9.42104	9.30358	7.73667	9.1859	9.39407	9.29508	9.14747	8.85573	5.28003e-95	2.10047e-66	PL
NDUFA2	10.4053	10.2444	10.5608	10.427	9.73256	9.79364	9.98816	8.46638	9.8319	10.2557	10.3201	10.1311	9.1149	1.83581e-98	1.1207e-74	PL
PCDH7	8.39672	9.7341	9.89327	9.01641	7.43892	7.36477	8.43303	8.34646	7.66694	9.25033	8.19061	8.80861	8.26191	4.23244e-55	1.2231e-37	PL
PIP5K1C	9.10559	9.12832	9.38849	8.81354	8.27944	8.34436	7.87558	5.68966	8.42151	8.61371	8.62256	9.02482	6.59948	1.36743e-57	7.75106e-38	PL
SELENOF	9.50121	9.9031	10.1159	9.89485	9.17646	9.31822	9.29982	8.79022	9.23781	9.74936	9.69047	9.86169	8.25768	5.01921e-72	5.98019e-54	PL
DIAPH2	10.6226	10.7286	11.3836	10.9432	11.1584	9.4571	10.5695	10.1484	11.0969	10.9912	10.6299	10.6442	9.05523	4.39452e-96	7.96893e-65	PL
ABCB7	8.6625	8.75032	8.96569	8.4948	8.67633	8.2862	8.68438	7.98447	7.93104	8.76108	7.59263	8.53454	6.69454	4.58757e-39	7.04828e-27	PL
DNAJC13	7.29329	8.05454	8.99225	7.04894	6.87234	7.99785	8.47115	7.26238	8.26076	7.71588	8.09667	7.93535	7.73794	1.47487e-66	1.7153e-35	PL
NDUFS2	11.2855	11.2553	11.4973	11.2279	10.8327	10.3256	10.9567	9.35846	10.6442	11.2119	11.1423	10.9697	9.39305	2.3981e-99	1.21479e-79	PL
TRIM3	10.133	10.0813	10.1452	9.85241	10.0842	9.18003	9.70457	8.53675	10.0421	9.41077	9.67706	9.64009	8.28591	7.77276e-99	5.85598e-67	PL
CS	13.7229	13.6312	13.8476	13.6795	13.6188	12.9004	13.2643	11.9442	13.0792	13.5204	13.6186	13.6006	11.3406	3.27512e-113	3.25994e-84	PL
SLC25A12	13.0758	12.4118	13.1013	12.9381	12.6466	12.0663	12.4486	10.597	12.2002	12.6668	12.6507	12.3406	10.215	1.29682e-108	1.03822e-78	PL
GLS	11.6656	11.3277	11.8501	11.3229	10.6286	10.0663	10.7933	8.46405	11.211	11.2987	11.1771	10.6943	8.80397	4.5507e-86	5.97764e-56	PL
NDUFB4	12.1709	11.9077	12.3776	12.1831	11.5523	11.6884	11.8847	10.3234	11.5276	11.8569	11.8743	11.8789	10.3906	3.66129e-117	2.55223e-85	PL
NDUFB2	12.9899	12.487	13.3642	12.945	12.5676	11.8873	12.0695	10.8788	12.9271	12.7265	12.6607	12.7014	12.0856	3.08359e-75	3.41936e-57	PL
LETM1	8.49077	8.99262	9.20533	8.96166	8.08459	7.67338	8.4755	8.81989	7.7449	8.95135	8.07585	8.85924	7.75891	1.09509e-72	6.46445e-46	PL
NDUFC2	11.2244	11.0878	11.4495	11.1568	10.7884	10.7138	11.1876	9.4142	10.386	11.2732	11.1902	10.964	10.3642	1.5471e-109	1.62527e-79	PL
MT-CYB	9.45587	8.83707	9.8632	8.82374	8.41791	8.68308	8.50832	7.34311	8.66819	8.63728	8.87932	8.69701	7.22893	1.14624e-50	4.24966e-38	PL
MT-CO2	14.1959	14.0612	14.5259	14.2079	13.9459	13.7628	13.8337	12.3123	13.5171	13.9742	14.0928	13.8005	12.4969	4.75944e-120	3.05978e-89	PL
COL4A1	11.0166	10.2669	11.2242	11.041	9.6702	10.7983	10.5985	10.577	10.4748	10.6033	10.4781	10.2671	10.8459	6.43863e-98	1.97833e-76	PL
OAT	9.30283	9.41643	9.54227	9.1156	9.22433	9.30081	8.76447	8.57385	8.78659	9.0606	9.15229	9.42917	7.27282	5.08057e-61	2.27821e-49	PL
RPN2	8.55528	8.30124	8.91873	8.16933	8.47038	7.91245	8.0954	8.24509	8.16933	8.60511	8.27265	8.22848	8.08254	1.64217e-87	1.747e-61	PL
MPO	9.09883	8.99572	9.45743	9.26267	8.35976	9.26182	8.76294	8.99414	8.16363	8.8225	8.98755	8.53272	9.13175	5.93562e-92	1.1022e-66	PL
SERPINE2	7.38572	7.07361	7.49386	6.70686	5.53316	6.86566	6.28453	6.33758	6.70466	6.41962	6.23498	7.33275	6.57751	5.25978e-27	3.2403e-20	PL
BPGM	7.80512	7.82267	8.90668	7.88701	8.28392	8.79601	8.13333	8.4541	7.7867	7.8446	8.32473	8.29267	8.48783	1.21717e-43	1.58496e-27	PL
PDHA1	14.3624	14.1286	14.4259	14.1584	13.6204	13.136	13.6096	12.1643	13.6887	14.0419	14.1594	13.9669	12.1683	1.03899e-121	6.0705e-93	PL
HAPLN1	11.6513	11.8743	11.8844	11.712	10.3107	10.4441	9.47214	9.2941	10.8001	11.1084	11.8809	11.5466	10.4761	4.85188e-101	1.81473e-68	PL
PDHB	11.0169	10.8718	11.0809	11.0472	10.1125	9.80481	10.2888	9.07393	10.1807	10.5351	10.8199	10.5164	8.0187	3.22869e-98	2.15779e-66	PL
ETFA	9.59808	9.84127	10.0856	9.52908	9.49324	9.75864	9.19722	9.23338	8.78469	9.59509	9.91894	9.37893	8.16085	1.08051e-90	2.96932e-63	PL
HCLS1	10.6355	11.8905	12.6021	10.8668	12.0711	10.0838	10.8426	11.7914	10.2771	11.2317	11.1228	10.3623	9.85902	7.38364e-24	1.70456e-15	PL
GLUL	10.8418	10.4055	11.0841	10.9716	9.88711	9.49853	9.34362	8.26563	9.83658	10.2492	9.93205	9.83414	8.86981	1.56126e-91	3.43121e-63	PL
GSPT1	9.01539	7.84154	9.05393	8.63136	8.81753	7.79274	8.81487	7.6922	8.34731	8.1651	8.38141	8.6559	7.66192	5.16705e-26	1.0542e-18	PL
PFKL	8.98647	9.55964	10.0692	9.58224	9.5552	9.20712	9.79749	9.19251	9.44898	9.67857	9.20427	9.75647	9.57668	8.27042e-90	3.42759e-56	PL
LBP	9.11272	9.27802	10.4459	9.51586	8.50527	9.24628	8.54994	9.80954	8.67729	9.56886	9.64485	9.05075	8.97581	8.9834e-41	3.00197e-30	PL
NDUFV2	10.6843	10.6712	10.9729	10.7501	10.2046	10.109	10.2898	9.70664	9.88839	10.4509	10.6635	10.3439	9.95241	2.1472e-113	4.56436e-81	PL
COX5A	13.3104	13.1736	13.4725	13.2947	13.1119	12.7578	12.9701	11.2249	12.5823	13.1404	13.2041	13.0685	11.6204	2.34133e-116	2.45775e-87	PL
CSRP1	8.71876	8.23982	9.4008	8.73788	7.78855	8.46503	9.08247	9.13856	9.38062	9.14473	8.91068	8.63978	8.49641	1.88638e-75	3.8211e-52	PL
ACO1	9.23886	10.2044	11.0649	9.0742	8.9521	10.0322	10.2291	10.8605	9.38472	9.44565	10.3896	9.90376	9.70492	2.23666e-87	7.57554e-56	PL
SDHB	9.45474	9.35417	9.60397	9.59538	9.26155	8.23448	9.06078	9.02047	8.22494	8.82122	9.04776	9.06457	8.59082	3.19906e-65	8.07176e-48	PL
VAMP1	9.40296	8.91914	9.83661	9.54358	8.38114	9.31826	8.5233	7.77837	8.06203	9.13094	8.82427	7.77054	7.77872	1.06261e-66	7.19968e-48	PL
MYL9	7.68657	7.21961	8.67327	7.71418	7.19825	6.99784	7.27863	6.46483	7.63124	7.81284	8.12099	7.09348	6.90569	5.03978e-29	2.87579e-19	PL
ATP5F1A	17.1769	16.9671	17.2193	17.0421	16.5998	16.3301	16.6937	15.2882	16.1533	16.6273	16.9819	16.7784	15.1524	8.90847e-132	2.0854e-98	PL
TPP2	9.43605	9.06279	9.57964	9.33913	8.93458	8.17095	8.79889	8.02281	9.25818	9.28037	9.25862	9.17003	8.30437	4.90427e-104	4.34333e-78	PL
NKTR	7.81205	8.18801	8.41797	7.60917	7.44975	7.82006	8.11402	7.35244	7.61562	7.84641	7.9828	8.20979	6.66305	8.25744e-37	9.35901e-30	PL
S100A7	7.09286	7.53439	9.1473	8.07291	6.92901	8.27925	7.58381	7.4235	7.91251	8.17107	8.38221	8.17054	8.57735	4.63483e-48	2.28797e-29	PL
S100A11	9.46143	8.25574	10.5726	9.39842	9.18022	9.55825	7.39042	8.56274	7.73714	8.39363	9.30496	9.11712	9.45188	8.33744e-53	1.31119e-28	PL
RPA3	7.24642	7.73829	7.86409	7.04504	7.01264	6.62988	6.84614	6.64995	7.17922	7.34668	7.35934	7.38603	7.58601	9.05078e-62	3.87344e-40	PL
LONP1	9.56055	9.25234	9.86446	9.16882	9.0011	9.24479	9.21306	8.36968	9.22123	9.25865	9.36479	9.07714	7.88207	7.89338e-94	1.37397e-66	PL
IARS1	9.36419	9.41989	10.0645	9.45973	8.67036	9.47756	9.20423	9.48394	9.09441	9.98543	9.78932	9.80599	8.58767	1.93382e-86	1.26013e-55	PL
RANBP1	8.74532	8.08038	9.05381	8.17031	8.32079	8.57314	8.01915	8.13771	8.16698	7.17463	8.90645	8.87294	8.94642	2.18707e-46	1.1827e-32	PL
RPL21	10.6115	10.54	11.1539	11.0503	9.81805	10.2559	10.6508	8.73854	10.5266	11.033	10.938	11.0974	9.12776	4.30478e-78	1.46815e-48	PL
INPP1	6.4164	7.32816	7.45633	6.3023	6.58527	6.31945	6.74588	6.55228	6.61436	6.00715	6.76826	7.01672	6.74982	1.51686e-39	2.95253e-25	PL
PPOX	7.19793	6.82273	7.56977	6.93756	6.51411	5.98812	6.91733	6.03543	6.68825	6.93535	6.91986	6.97795	5.99796	3.77065e-84	2.13783e-55	PL
EMD	7.0948	7.00424	7.20132	6.73551	6.5999	6.2419	6.15229	6.06459	6.67042	6.91365	6.88758	6.63104	2.39175	1.04054e-50	3.32492e-27	PL
CPT1A	7.5263	7.64532	7.81577	7.64344	6.96806	7.62074	6.85769	6.43903	6.59302	6.96521	7.27168	7.1188	7.33945	3.78144e-86	1.06288e-59	PL
RPL14	9.23673	9.41355	9.68621	9.34685	8.7587	8.72978	8.80534	8.89869	8.90533	9.00916	9.30746	9.01355	8.76683	5.00194e-109	2.59231e-81	PL
ALDH5A1	10.5192	10.4493	10.8432	10.09	9.42279	10.7483	9.70387	10.7212	10.2193	9.85799	10.4705	10.4878	10.2632	2.77335e-84	2.33469e-57	PL
HSD17B4	11.4114	10.8726	11.767	11.3436	11.1996	11.4954	11.0876	11.0957	11.3056	11.4327	11.0414	11.0832	10.6348	7.38489e-110	2.45775e-87	PL
NDUFA8	8.8696	8.65574	8.91755	8.35086	8.40017	8.21802	8.2334	7.39483	8.45706	8.26817	8.71355	8.65343	7.67096	8.02638e-65	1.08769e-47	PL
AFDN	9.52395	9.92245	10.1591	9.92795	9.11974	9.79223	8.67454	9.4576	8.42894	8.98179	9.239	9.15053	7.33671	2.09902e-68	2.46338e-42	PL
ATP5F1E	11.2682	11.4126	11.8245	10.7118	11.4061	11.2466	11.0876	9.9264	10.9383	11.375	11.456	11.2891	9.94351	1.59644e-91	6.63773e-61	PL
RPS29	8.4767	8.68557	9.25361	8.61155	7.44422	7.58886	7.82592	7.74795	7.82127	7.60246	8.69218	8.43185	7.79188	1.44488e-63	9.49471e-43	PL
TMSB4X	9.75198	8.88607	10.1858	8.59411	8.89343	10.1268	9.62753	9.44426	9.14374	9.17853	9.48499	8.46755	8.63141	1.12748e-58	2.06271e-38	PL
VSNL1	10.0196	10.4768	10.6647	10.1364	9.70145	9.8182	9.91529	9.1205	9.99975	10.3755	9.92004	9.71247	8.03961	4.42458e-80	1.24844e-64	PL
RPL11	9.13637	9.28619	9.63061	9.05053	9.3415	9.11714	8.76909	8.71266	9.06295	9.46417	9.06651	8.7369	8.15407	7.7854e-93	7.73591e-66	PL
UBE2L3	9.36732	9.52903	10.4834	10.0963	9.23056	9.44966	9.31047	9.55609	9.80758	10.1336	8.4634	9.04748	7.52309	4.38691e-66	9.22573e-39	PL
COL4A3	11.944	11.107	12.2547	11.7376	10.6378	11.6281	11.6088	11.3	11.6501	11.5675	11.4276	11.2386	11.9805	8.88742e-102	2.7165e-76	PL
OGDH	12.1132	11.4097	12.3644	11.5855	11.7375	10.6576	11.5381	9.18227	11.3973	11.7623	11.6878	11.4924	9.12041	3.82094e-102	3.68261e-71	PL
SLC25A11	12.9424	12.6035	13.0551	12.7494	12.2912	12.0832	12.5042	10.7188	12.221	12.5319	12.9418	12.6055	10.9107	1.41479e-114	1.09469e-84	PL
DNM1	12.6668	12.7555	12.7873	12.5361	11.4382	11.5542	11.5102	10.0442	12.1836	12.4459	12.5526	12.1719	9.54518	2.41177e-112	4.24329e-80	PL
SRSF1	11.4345	11.1196	11.4808	11.4115	11.3948	9.60487	9.90358	9.92436	10.9871	10.9382	10.8372	10.916	10.416	1.47088e-95	3.0357e-68	PL
SPOCK1	8.26945	8.05052	8.39389	7.87406	8.10659	7.3119	7.7733	7.17061	8.1176	7.98563	8.38803	8.15883	6.3576	1.21034e-77	1.5235e-59	PL
ADCY1	9.416	9.31541	9.51219	9.4923	7.76457	6.19506	7.88632	5.96536	8.35072	8.67612	8.82771	8.90092	6.85953	1.28351e-84	6.74114e-59	PL
CNTN1	13.9248	14.0453	14.1646	13.9281	13.2605	12.8322	13.6622	12.0421	13.596	13.6671	13.9347	14.0848	13.1208	6.48557e-120	9.5214e-93	PL
TRAP1	10.2227	10.329	10.3839	9.90914	9.85427	8.7131	9.8711	8.61543	9.86463	9.89732	10.0826	10.0463	8.84159	9.54497e-96	1.23011e-68	PL
FLII	8.37129	7.60514	8.46997	7.70074	7.54769	7.82529	7.81754	7.78736	7.90099	8.03342	8.1187	7.85242	6.83647	1.48223e-92	3.89931e-61	PL
PRDX4	10.7546	10.3274	11.2084	10.7261	11.0011	10.8032	10.7443	10.4906	10.5151	10.6478	10.2855	10.3689	10.2359	8.51878e-106	4.12808e-81	PL
GRM3	9.92786	9.54204	10.0673	9.82731	8.71265	8.26315	9.20712	7.52904	9.11973	9.11285	9.07106	9.34559	8.21674	1.38702e-95	4.06045e-66	PL
HEPACAM	11.453	11.1504	12.1459	11.8428	10.652	11.1297	11.1229	11.3011	11.608	11.1915	11.4037	11.566	12.0618	3.09881e-96	1.18506e-66	PL
PAFAH1B3	10.6492	10.4274	11.1688	10.1523	10.4836	10.8244	10.206	10.226	10.4655	10.4684	10.5886	10.7176	10.2233	5.2482e-93	4.63125e-59	PL
PDK1	9.2272	9.15814	9.30261	9.12889	8.56739	8.77943	8.45494	7.84889	8.22131	8.4219	8.52476	8.75091	7.10852	3.32135e-69	1.6596e-45	PL
PDK3	10.4239	10.3094	10.5668	10.1424	8.51811	9.22859	9.28137	8.56207	9.69056	9.885	10.1562	9.95263	8.94519	1.25095e-99	5.38237e-67	PL
HERC1	9.48525	9.62733	10.9253	10.0536	9.90039	9.53445	8.63699	5.23194	7.88312	9.206	8.96289	8.85776	7.87109	4.25168e-44	1.08365e-23	PL
NDUFA9	11.2819	11.0742	11.4434	11.3016	10.6406	10.2094	11.0103	9.6301	10.4574	10.7899	11.0278	10.9057	9.0668	9.54684e-110	1.86853e-77	PL
AOC3	9.46681	8.63888	9.99414	9.09738	8.41877	9.60812	9.4526	9.75006	9.13	9.88026	9.52415	9.13122	9.54599	8.27227e-80	5.09392e-53	PL
TMEM132A	9.25593	9.47879	9.86576	9.13482	8.73135	8.30988	8.3054	7.85608	8.78122	8.94753	8.89733	9.11156	8.57869	1.32913e-92	3.27727e-63	PL
TKFC	8.53291	8.87729	10.0197	9.12361	8.09554	8.75124	9.02534	9.06832	8.77357	9.06939	8.72529	9.358	9.95531	1.47478e-69	2.49078e-39	PL
PRRT3	9.79385	10.0465	10.7915	9.89086	7.03447	8.36482	8.67607	9.42548	8.4332	9.0908	9.01935	10.0415	9.2162	1.1366e-56	2.70344e-36	PL
PITRM1	9.34907	9.58703	9.66994	8.97873	8.12134	8.54025	9.20552	7.45397	8.91973	8.19679	9.55742	8.5705	6.45339	1.99812e-69	2.57335e-41	PL
MICOS10	6.91084	6.56729	7.3199	6.97179	6.6361	6.80011	6.3251	5.5194	5.90718	6.58223	7.07646	6.34675	4.07693	1.12726e-67	8.23162e-43	PL
CIAPIN1	10.1052	10.1192	10.3739	9.78313	9.85679	9.46065	9.51924	9.31822	10.2277	10.0488	9.86254	9.61139	8.56469	7.4176e-74	5.67023e-59	PL
SLC27A4	9.97274	9.86736	10.2669	10.0376	9.24461	9.55952	9.49652	8.92531	9.29517	9.55357	9.67848	9.61297	8.54286	2.79658e-113	9.47761e-81	PL
ULK3	8.74523	8.72921	9.00249	8.71638	8.57314	8.39294	8.30838	8.06596	8.5326	8.49629	8.6343	8.4729	6.51526	4.12223e-98	2.3091e-67	PL
MRPL21	9.57992	9.45023	9.63172	9.60032	8.41741	9.38683	8.77692	7.95815	8.87157	8.83234	8.78309	9.2097	8.79879	1.48986e-73	5.42941e-53	PL
SMG6	13.8749	13.866	14.0899	13.5447	13.1185	12.6371	13.5531	12.544	13.7848	13.726	13.3989	13.6135	13.7039	6.8602e-99	3.64835e-77	PL
NLRX1	8.30135	8.02241	8.46834	8.16295	7.35099	7.53291	8.26433	7.65907	7.81048	8.26334	7.69759	7.82225	7.62021	9.52192e-95	1.8405e-66	PL
HAPLN4	9.58926	8.8191	10.2077	10.1914	9.10926	10.106	9.53536	7.46369	8.22345	9.45322	9.14675	8.84259	7.94047	1.11532e-92	8.96591e-61	PL
SESTD1	5.8496	5.83923	6.0742	4.76917	4.6193	4.48884	5.13062	4.91225	6.03886	5.23919	5.04738	5.68794	3.88888	2.47875e-34	2.7566e-21	PL
C2CD5	9.48735	9.49594	9.52056	9.15934	8.89416	8.68093	8.37581	7.07637	9.00444	9.25477	9.35889	9.08888	8.12239	8.93762e-91	3.49599e-64	PL
LYSMD2	10.0923	10.0509	10.1911	10.0358	9.31886	8.84504	9.08348	8.71208	9.55306	9.90459	9.76994	10.0438	9.05291	1.26388e-85	6.0657e-62	PL
NUDCD3	8.90743	9.43479	9.82156	9.22153	8.71911	9.55433	9.01241	9.56755	9.30341	9.56177	9.06686	9.34799	8.99204	2.52977e-103	8.67027e-70	PL
KSR1	8.7613	8.80277	8.83531	8.56014	8.37401	7.68848	7.6595	7.18082	8.32423	8.2005	8.78265	8.3473	8.10904	1.10819e-87	5.32242e-63	PL
PEX5L	10.1702	9.81881	10.1855	9.86554	9.07092	8.67691	9.71576	9.67142	9.80818	9.87234	9.92392	9.6059	8.7179	1.9913e-100	9.60444e-69	PL
FCSK	8.42262	8.42494	8.91052	8.01417	8.09299	7.87152	7.68709	8.3198	8.53785	7.60198	8.07924	8.51625	7.74034	8.10804e-83	1.66682e-55	PL
ANKRD29	8.78399	8.04525	8.92519	8.41704	7.87112	8.71454	7.56706	7.85617	8.222	8.48599	8.51995	8.15809	7.72783	4.24323e-86	4.54473e-59	PL
PCYOX1L	10.9762	10.8972	11.1839	10.4056	10.5487	10.6414	10.5452	9.10084	10.2941	10.6612	10.8892	10.8651	10.1769	6.82525e-110	1.50003e-76	PL
ABCF1	6.65935	6.61742	7.19598	6.81736	5.95894	5.89055	6.51146	5.2503	6.17549	5.55561	5.64024	5.88025	6.18779	8.27442e-32	7.39937e-22	PL
SLC25A40	7.84767	7.63445	8.19871	7.80961	6.9712	7.17037	7.81523	7.80131	7.24899	7.60861	7.4782	7.75799	5.71469	3.39231e-63	3.65651e-43	PL
SFXN5	9.12858	9.36502	10.0091	9.12338	9.02187	9.09685	8.69417	9.13565	8.6579	8.97664	9.77067	9.40704	8.76097	8.47472e-69	2.25977e-43	PL
PTPMT1	7.77912	7.73957	8.29503	7.76111	7.63948	7.7012	7.77979	7.53958	7.47971	7.7908	7.74451	7.51415	7.16457	1.22971e-100	1.68038e-67	PL
TAF15	7.96028	8.33597	8.98673	8.0608	8.57417	8.69048	8.31529	8.10458	7.96162	8.20618	8.13438	8.37386	8.84721	4.02478e-50	2.16736e-34	PL
MYDGF	8.96831	8.72568	9.90572	8.30664	8.28229	7.45425	7.51852	8.36647	7.63436	7.42168	8.99482	7.96893	6.97995	4.71173e-57	1.50088e-36	PL
ERGIC1	8.81097	8.57751	9.2413	9.06418	9.15484	8.30371	8.48067	8.23517	8.1856	8.56762	8.70531	8.57267	8.54421	3.83482e-85	2.40609e-61	PL
ARL8A	9.33148	9.50598	10.123	9.67808	8.9609	9.11163	9.57656	8.81622	9.79037	9.78128	9.35633	9.80697	8.87667	1.618e-70	1.82678e-52	PL
DNAJA3	10.2852	9.87008	10.3533	10.1814	9.30807	8.98217	9.24348	8.45079	9.5955	9.95373	9.86414	9.82202	8.01267	4.74701e-81	5.77431e-60	PL
CPNE2	8.52373	10.3102	10.9329	9.76301	9.71684	9.35717	10.113	9.25995	9.77512	10.3071	9.47866	10.6529	10.8373	5.15214e-68	9.86985e-42	PL
MARS2	7.9874	7.81255	8.48036	7.63174	7.56441	7.81512	7.92719	6.01336	7.50678	7.46069	7.74278	7.68806	7.75833	5.64361e-62	1.33655e-43	PL
PCYT2	10.0332	9.75375	10.0679	9.44429	8.70218	8.80923	9.55928	9.31995	9.81385	9.37872	9.75125	9.65997	8.2684	1.52895e-98	9.77732e-67	PL
UQCC2	10.4536	10.0092	10.8058	10.3645	10.4382	9.53171	10.5787	10.313	10.1437	10.3388	9.98051	10.5298	9.31506	3.21836e-51	1.19977e-33	PL
NTPCR	8.48472	8.34947	9.02404	8.47473	8.51173	8.54259	8.39079	7.51808	8.4162	8.24361	8.33841	8.2267	7.52159	8.83983e-97	2.41804e-66	PL
ESYT1	11.1763	10.9341	11.4436	11.0859	10.4349	10.9446	10.8305	10.9051	10.7276	10.8627	10.6141	10.8444	10.5551	3.33601e-123	2.60661e-90	PL
SLC25A23	9.32782	9.46891	9.7026	8.98786	8.54525	8.76244	9.08485	8.21742	8.82583	9.21832	9.59981	9.65898	8.8582	6.0905e-79	5.54652e-53	PL
HINT2	8.09662	8.19576	8.96687	7.91835	8.29014	7.11605	7.94195	8.62863	8.47154	7.98857	8.93107	7.83634	7.2385	3.68144e-38	6.5726e-24	PL
SLIRP	9.97223	9.81687	10.5743	10.4626	9.64875	9.50335	9.71026	8.76043	9.52628	10.2456	9.61249	10.211	9.50464	1.70382e-61	4.4443e-45	PL
MTFR1L	8.63192	8.10785	9.14147	8.52534	6.6941	5.54494	7.03339	7.77687	9.03917	8.70198	7.94473	7.658	7.42276	4.69391e-30	6.78891e-18	PL
PPIL3	8.18523	8.08231	8.54756	7.52058	7.77992	7.73414	7.59304	7.65193	7.25004	8.01284	7.93041	7.49427	8.20247	3.8644e-39	3.06053e-29	PL
SLC12A5	11.1029	11.148	11.2072	11.0675	10.9748	9.63442	9.59293	8.39623	9.57411	9.89194	10.6746	10.6707	9.593	2.35027e-91	9.27767e-59	PL
COQ10B	9.47066	8.99782	9.73684	9.40129	7.82026	8.25205	8.42334	8.23927	9.13495	8.63943	9.11406	9.11508	7.85716	3.62071e-50	3.42238e-35	PL
ARMT1	13.1593	13.0069	13.9375	12.9424	13.6071	13.1631	13.1136	11.7567	12.7279	12.835	13.0401	13.4344	11.4521	1.4711e-30	5.7008e-25	PL
L2HGDH	7.47421	7.53695	7.86076	7.26915	7.09387	6.703	7.06914	5.61536	7.04593	7.41507	7.70774	7.40573	5.66303	1.63635e-51	1.003e-37	PL
FKRP	13.9379	14.8108	15.7102	14.8266	14.7067	14.3888	15.1254	14.7349	14.5723	15.2466	14.0509	14.6342	14.2388	3.96476e-81	7.24377e-48	PL
TXNRD2	7.36291	5.72716	7.75622	6.59845	7.51876	5.46298	7.35867	5.92719	5.69056	6.5039	7.13441	6.98802	7.28937	1.60876e-17	7.38978e-12	PL
PLCB1	12.1315	11.8982	12.1649	12.0143	9.07781	9.65642	10.8863	9.23547	11.367	11.6412	11.7175	11.5192	9.53923	3.13168e-115	1.61628e-82	PL
RPRD1B	6.5633	6.46664	6.9291	6.29445	5.75664	6.07068	6.22228	6.58089	6.35739	5.67799	5.84279	5.88371	6.37982	1.48319e-22	4.37601e-14	PL
SPHK2	8.87014	7.94552	8.96022	8.6897	8.35475	8.0232	8.48675	7.56742	8.64327	8.65852	8.39116	8.24454	7.01005	1.54836e-99	6.65822e-72	PL
SDR39U1	7.91069	7.35895	8.12665	7.54622	7.36814	7.48423	8.01578	6.96504	7.22777	7.85353	7.30882	7.00069	7.68065	1.72917e-74	4.11105e-45	PL
SACM1L	10.1116	9.94909	10.1419	9.83511	9.64113	9.42494	9.37107	9.10617	9.34447	8.91305	9.47302	9.40247	8.74817	9.74977e-88	3.29765e-68	PL
NDUFB11	10.6054	10.573	10.7093	10.5139	10.0906	9.85512	10.059	8.40218	9.66044	10.0235	10.4497	10.1027	8.59711	1.21372e-100	7.87952e-75	PL
ADPRS	8.69782	8.47653	9.17193	9.02263	8.94681	8.43819	8.26455	8.09991	8.52572	8.62224	8.70555	8.48178	7.74136	7.53607e-87	2.77946e-57	PL
NDE1	8.4613	8.37493	8.66325	7.86618	7.25576	7.30348	7.90006	7.6091	8.03935	7.60506	8.22201	8.02483	7.01106	1.45692e-93	5.42457e-63	PL
NCKIPSD	10.2623	9.97438	10.2983	9.91135	9.12991	8.80228	9.36172	8.55382	9.76781	9.88411	9.86585	9.68251	7.44643	1.07093e-106	9.05627e-74	PL
NDUFA13	12.5635	12.2289	12.9446	12.3472	12.197	11.7832	11.5953	10.4365	11.8897	12.131	12.094	12.187	10.4162	1.47102e-105	5.27248e-73	PL
PDP1	8.50951	8.13859	8.68875	8.63658	7.62007	7.81378	7.74442	7.49779	7.95661	8.1401	7.91401	8.04551	6.83907	2.42357e-79	3.23698e-56	PL
SUCLA2	9.13837	8.63137	9.26578	9.02895	8.58481	8.40213	8.71841	7.29789	8.64596	8.77476	9.00607	8.66478	7.62348	1.18187e-73	1.72348e-56	PL
SLC17A7	10.4121	10.4964	10.5174	9.88604	9.30894	8.54296	8.14358	8.18742	9.32126	9.95774	10.5092	10.3345	9.41349	3.17558e-81	1.3047e-59	PL
SLC7A8	10.2765	11.1093	11.1146	10.725	10.393	9.91873	10.0232	9.79374	10.643	10.7824	10.0011	10.7957	10.3973	9.16606e-76	1.45875e-54	PL
AGO1	8.92989	9.37526	9.57148	9.36758	9.39106	7.76423	8.57472	7.81133	8.67026	8.61697	8.96613	9.09447	8.20931	4.29854e-64	1.63282e-43	PL
OGDHL	10.3214	10.0373	10.9122	10.2996	10.1575	9.39317	9.84037	7.99485	9.6956	10.1749	10.2991	10.0281	8.4894	6.62348e-85	8.73666e-57	PL
CADPS	8.81815	8.80845	9.07644	8.3449	8.3991	7.98833	8.24275	7.43548	8.17036	8.37689	9.02647	8.73175	7.89393	1.55337e-90	6.48916e-58	PL
NFU1	9.78815	9.64207	10.3397	9.65045	9.26118	9.29481	9.49647	8.93607	9.04835	9.24612	9.36391	9.48842	7.80799	9.20564e-85	1.51468e-57	PL
CORO2B	10.003	9.57671	10.0753	9.59722	9.69397	8.913	9.09683	8.23135	9.4297	9.64783	9.65018	9.59827	9.0509	4.92032e-115	1.22963e-81	PL
TRAPPC4	9.6067	9.07067	9.82074	9.32784	9.36605	8.45975	8.9415	8.67666	9.48001	9.66195	9.74155	9.60281	8.59697	4.72688e-75	6.57853e-53	PL
MRPS17	7.43657	7.43994	7.81536	7.09298	6.7303	7.11225	6.65696	5.86999	6.86825	7.10678	7.36678	7.1876	6.30765	8.8477e-62	2.16666e-44	PL
ATG4B	8.04848	8.54664	8.80151	8.56538	7.24249	7.73232	7.56637	7.60221	7.49916	7.11125	7.6464	7.59861	7.3594	4.53453e-59	1.19377e-33	PL
AP4S1	6.78815	6.36785	6.80235	6.53783	6.35147	5.9966	5.82602	5.62355	5.98615	6.14492	6.25694	6.20182	5.8453	2.75948e-54	5.71618e-42	PL
TIMM10B	7.72054	7.08578	8.17481	7.16344	7.58556	7.15732	7.73895	6.9143	7.1779	7.55368	7.81771	7.31822	5.64438	8.52862e-58	1.4913e-34	PL
ATP6V1D	12.3662	12.4176	12.4726	12.0298	11.4622	11.5164	11.8858	10.6374	11.9589	12.0302	12.2503	12.4153	11.0541	5.48523e-123	1.14473e-88	PL
ARFGEF2	8.65902	8.92552	9.28775	8.43863	8.31005	8.14185	8.40681	8.15032	8.79513	8.94129	8.58551	9.0436	8.94951	4.95901e-58	8.97064e-40	PL
SCIN	7.11947	7.842	9.534	8.6831	7.5755	8.19012	8.27067	9.19534	8.50873	8.79115	8.08215	9.33742	8.41038	4.17136e-41	9.85606e-25	PL
IGHV3-74	9.78548	9.19115	9.17609	10.2713	9.58559	8.83512	9.1044	9.83477	7.68587	10.0152	9.72929	9.81545	8.27463	1.47337e-50	3.76754e-33	OL
BTBD17	5.95304	7.01468	6.21712	7.25012	6.5937	6.60778	5.58695	6.82117	4.93195	6.46074	6.74817	6.4341	6.93635	4.44454e-27	2.47068e-17	OL
NACA	8.6198	8.27985	8.357	9.00653	8.41363	8.73945	8.20237	8.07932	7.61534	7.81827	8.78477	8.09645	7.87818	3.56443e-56	6.79905e-42	OL
GTPBP1	7.17668	7.99804	7.56788	8.36748	6.94351	6.36903	6.86326	6.92257	7.17216	7.20851	7.92963	7.08624	6.74296	9.3152e-45	3.27591e-28	OL
PDHX	11.9264	11.1184	11.7373	12.1153	11.7372	10.8302	11.5592	9.87503	11.4695	11.4556	11.9256	11.8323	10.1469	2.72737e-93	3.82057e-63	OL
PIK3R2	7.19808	7.43	7.25299	8.08568	7.59122	5.76924	6.78674	6.59695	6.66022	6.76719	7.76505	7.26725	7.08054	6.03904e-82	3.76791e-53	OL
DDX3X	9.97303	9.98546	9.81605	10.4707	9.80196	9.6855	9.21329	9.44058	9.37938	9.65931	10.0256	9.87844	9.30084	2.032e-105	6.65822e-72	OL
UQCRQ	10.4309	9.9923	10.4863	10.6382	10.1193	9.78382	10.0956	9.39346	9.92787	10.3634	10.1188	10.3373	9.07304	4.14265e-96	4.82862e-72	OL
ARPC1B	10.7294	11.7899	11.1526	11.8078	11.7716	10.7633	8.48921	9.66953	8.89052	10.5699	11.3996	9.55553	10.046	1.62744e-24	1.16848e-16	OL
LAMA5	9.03659	8.6029	9.12638	9.87736	8.39714	9.38344	9.05374	9.55934	8.65963	8.8004	8.77946	8.75396	9.19709	6.63887e-87	3.82438e-53	OL
SURF4	7.71002	7.75361	7.41108	8.18622	6.82387	7.73824	6.59413	6.9646	6.79662	7.81524	7.93029	8.17318	6.70162	1.23583e-54	5.02983e-39	OL
SGTA	7.13466	6.64961	6.60301	7.76951	6.08042	7.71004	6.72629	6.56908	6.95723	6.49074	6.70244	7.05213	7.50017	2.25672e-51	1.36074e-33	OL
TIMM8A	9.09145	9.73547	8.47943	10.1717	8.67331	9.12414	9.10226	9.04303	8.6427	9.20349	9.47264	9.22561	8.50276	7.17293e-53	5.60808e-41	OL
SEMA7A	8.20981	8.30293	8.31462	9.41627	8.45447	8.96421	9.11871	9.20389	8.66376	8.62919	8.64645	7.63594	7.29735	1.29732e-65	3.60445e-45	OL
PSIP1	8.18324	7.75471	8.72957	8.89278	8.79465	8.37606	7.96344	7.50802	7.67938	8.23289	8.31754	8.35851	6.93218	4.10513e-58	4.2345e-34	OL
SRSF10	9.3116	9.56797	8.8219	9.75125	9.36607	7.68788	7.90923	8.42847	9.03305	8.83408	8.88388	8.82665	9.10866	4.43892e-63	3.6941e-46	OL
ECI2	10.1872	11.4141	9.96582	12.0039	10.9722	10.6083	10.9651	10.3696	11.6912	11.0181	10.8598	11.2364	7.67235	3.6264e-61	3.17379e-37	OL
MPDZ	7.82235	7.44553	7.51538	8.4843	7.44007	7.14253	7.32853	7.31574	7.82564	7.69306	7.39194	7.45368	8.15329	5.47387e-72	1.39935e-49	OL
RSL1D1	6.80619	7.25634	6.79389	7.5281	7.25809	6.53756	6.35501	6.91414	6.91345	6.86799	7.14359	6.50309	6.31095	1.54231e-45	1.58854e-32	OL
SEC24B	4.60727	6.66814	6.43971	6.88965	5.89033	4.89856	5.34511	3.64884	6.08052	5.2379	5.40026	5.69986	5.89306	8.93054e-22	6.43692e-10	OL
ADCY5	8.88777	9.10853	8.2301	9.37071	7.624	8.75792	8.43391	9.04521	8.21167	7.48185	8.49946	9.12683	9.20396	6.73309e-81	8.10949e-51	OL
AIFM1	9.13627	9.4406	9.22965	9.4904	9.0136	8.9298	8.62559	7.71512	8.5547	8.67451	9.38655	9.1181	8.46386	1.46587e-98	6.54038e-72	OL
CA1	8.78425	9.1552	8.89473	9.98844	9.38703	9.84345	9.76557	9.0552	9.18958	9.75321	9.30581	9.28588	8.68953	3.481e-95	8.26458e-65	OL
ATP1A1	12.2738	11.9356	12.1946	12.4685	11.6591	11.3582	11.5908	10.4946	11.9148	12.2887	11.5768	11.6676	11.3118	1.20846e-104	4.86502e-83	OL
ARG1	7.51807	7.26534	7.98948	8.43563	8.06085	7.24416	6.72946	7.24538	6.63251	7.68318	7.2643	7.03644	8.11126	3.62177e-54	3.02893e-35	OL
S100A8	8.62396	8.26653	8.62735	9.18255	8.13865	8.85172	8.59174	8.70954	8.24321	8.46064	8.64761	8.30364	8.41177	3.59309e-84	3.52803e-51	OL
RPLP1	7.71799	8.08659	7.76804	8.50939	7.62643	7.3039	7.62952	7.58684	7.78831	8.17727	8.24755	7.91914	8.06901	8.23248e-34	2.35946e-23	OL
UROD	6.97325	7.15409	7.2115	7.60514	6.50543	6.94362	6.37226	6.29488	6.54413	6.89601	7.07478	7.0095	7.58762	3.20861e-81	1.75038e-57	OL
EIF4E	6.8451	6.36434	6.99363	7.4438	6.97585	6.59283	6.91788	6.89794	6.24344	6.38204	7.31097	6.87498	5.79183	1.12634e-53	1.61067e-39	OL
THBS1	9.7068	9.64308	9.87777	10.4142	8.9994	9.78855	9.10352	10.3923	9.24738	9.71561	9.7015	9.41211	9.32246	3.75911e-90	1.7472e-63	OL
CYC1	10.1462	10.1378	10.2943	10.9796	9.85003	9.15983	9.49618	8.38017	9.60066	10.3364	9.43776	10.2849	8.26626	8.19268e-88	1.20707e-56	OL
KRT16	7.91655	7.28048	8.13258	8.8211	8.56269	8.52127	8.65094	7.81116	7.61846	7.95466	7.53304	8.34162	8.44375	9.95736e-60	1.88457e-35	OL
IFIT1	8.07059	8.1087	7.87999	8.51367	7.61603	7.49567	7.67778	8.15377	8.04826	8.23726	7.62586	7.99775	7.48714	3.24135e-59	3.74873e-40	OL
BCR	8.38715	8.34898	7.95311	8.82753	6.76809	6.63433	7.88939	6.95419	7.75584	7.97572	8.47873	8.47608	8.23242	9.93137e-61	1.14643e-36	OL
SRC	8.88937	8.68579	8.73993	9.11305	7.92972	7.84415	8.09724	7.91534	8.16966	8.58238	8.66099	8.54642	9.04098	1.31199e-80	4.53925e-53	OL
GNAZ	10.8661	10.9446	10.4336	10.9617	10.3841	9.77156	9.95231	10.002	10.1715	10.1903	10.3048	10.2071	10.1513	6.4676e-105	4.27217e-74	OL
HK1	14.8395	14.9138	14.7796	14.934	13.7806	13.5437	13.9592	12.5589	13.7965	14.2908	14.6871	14.6503	13.1941	7.63279e-125	1.01517e-89	OL
CSNK2A2	7.88487	8.42721	7.6884	8.54589	6.11299	6.8351	7.43213	7.9099	7.11297	7.92922	7.22919	7.97972	7.06393	2.03169e-29	7.23482e-21	OL
UQCRC2	11.0074	10.5977	10.7085	11.097	10.1764	9.69505	10.4454	8.71492	10.0921	10.2955	10.6065	10.4422	9.70863	1.51522e-94	1.46514e-67	OL
DNAJB1	9.32869	9.46323	9.12283	9.50815	8.87408	8.65032	8.6753	8.1834	8.628	8.78516	9.06927	9.07037	7.63516	1.14974e-102	7.41743e-69	OL
ELAVL4	10.2596	10.486	10.3255	11.0312	10.4998	10.0735	9.38069	9.71356	9.97753	10.1054	10.1878	10.0934	9.83393	9.22493e-99	2.14264e-74	OL
MARK3	9.70507	9.77702	9.28328	10.9131	8.62012	9.19351	8.90809	8.78765	9.10431	8.6056	10.1159	9.33264	8.44161	1.73343e-60	1.35244e-40	OL
SLC6A1	8.5339	8.50897	8.24874	8.81362	7.94895	8.42799	8.29254	7.63992	7.98677	8.30572	8.38265	8.77476	7.63828	2.37906e-72	9.46756e-49	OL
SDHA	10.6961	10.4756	10.6501	10.9393	9.94962	10.4053	10.2637	10.3084	9.95333	10.3074	10.4394	10.3065	9.76303	3.91068e-101	4.66762e-67	OL
GK	8.98652	8.8802	9.028	9.05601	7.16281	7.22378	8.44776	5.03425	8.47918	8.90864	8.98891	8.70584	7.6647	2.19048e-42	3.87611e-31	OL
RBMX	8.50242	8.81691	8.5495	9.12108	8.38527	7.37792	8.4072	8.66496	8.5049	8.5626	8.91065	8.3734	8.83079	3.17482e-80	1.74907e-56	OL
GNAL	8.58667	9.00358	7.98756	9.3773	7.68484	9.0468	9.37051	6.12656	7.47467	8.30975	8.6705	8.6111	9.11829	1.58236e-32	6.57403e-21	OL
ACTR1B	8.74337	9.24389	9.29399	9.31322	8.26767	7.59989	8.80288	8.27892	9.08796	8.55323	8.50605	8.67608	8.10231	2.35505e-83	4.58721e-56	OL
ACAA2	8.84783	8.69244	8.86729	9.32712	8.78627	8.66378	8.28204	8.38111	8.62531	8.72869	8.80026	8.5915	8.58357	2.18323e-84	3.12411e-58	OL
RPL35	9.84136	9.50501	9.99653	10.1581	8.91067	9.17169	8.62289	8.37082	9.56158	9.60672	9.62186	9.20991	8.98577	4.33748e-83	1.41231e-60	OL
MATR3	9.29955	9.11415	9.19239	9.67648	9.47587	8.17551	8.68084	8.34276	9.00843	9.53278	9.04404	8.92516	9.54342	1.38216e-69	5.18025e-50	OL
GABRB2	9.07397	9.03931	8.66735	9.0969	8.85981	6.16115	6.9007	6.47894	8.14313	8.62605	8.64323	8.76604	8.43459	1.40593e-61	2.14255e-41	OL
ATP5PO	11.3516	11.6176	11.3918	11.6445	10.6602	10.787	11.062	10.2038	10.7832	10.8751	11.2563	11.213	9.62717	7.01651e-99	2.5983e-77	OL
PTDSS1	9.74581	9.90906	9.78194	9.94931	9.01673	8.88493	8.95735	7.7581	8.78392	9.28542	9.64249	9.53201	8.3014	1.11373e-100	1.14849e-71	OL
RGS6	9.15391	9.30837	9.03311	9.40149	8.92383	7.73227	7.32396	8.29111	8.46132	8.89957	8.6992	8.73473	8.61668	2.73608e-66	1.52004e-48	OL
SULT1A1	8.79126	8.07334	9.08629	9.70482	9.06858	8.94728	8.41382	9.04834	8.79624	8.6273	8.60473	8.85362	7.69582	2.02814e-57	2.08373e-36	OL
CNN1	9.50226	9.62097	9.21596	10.3992	9.26833	8.99604	9.22349	8.76609	8.3743	10.2761	8.8165	8.2598	9.76595	2.30653e-49	4.26312e-29	OL
EPHA4	8.88907	9.26688	8.6849	9.40055	6.09301	5.48677	7.16632	5.25489	8.06396	8.53465	8.96996	9.07558	6.64396	4.34278e-76	2.07518e-51	OL
ADAR	9.82347	9.91412	9.72797	10.1148	9.82665	8.53129	8.9603	9.18369	9.27381	9.10244	9.82755	9.7701	9.27403	6.09235e-99	2.30278e-68	OL
EIF3E	8.34085	8.15706	8.39994	9.34766	8.49839	7.85123	7.89856	7.85231	8.28081	8.90628	8.55165	8.38993	8.96231	1.53599e-83	1.11045e-52	OL
STX1B	12.8632	12.8193	12.4151	12.8833	12.2092	10.8206	11.8553	10.4092	11.768	12.3257	12.1961	12.4428	11.2208	1.11086e-108	3.36819e-85	OL
MAGOH	6.91137	6.89883	7.20905	8.16113	7.57614	6.55477	6.30625	5.99494	7.09685	7.41811	7.45136	6.90366	6.73614	3.54704e-40	5.83508e-29	OL
FGF12	8.83943	8.62848	8.72832	8.99737	7.95314	7.06326	8.11247	5.69344	7.34299	8.29855	8.21664	8.51379	6.96588	1.65451e-65	1.00994e-44	OL
COPZ1	6.94451	7.63544	6.91145	7.98891	7.18094	7.24085	7.45533	6.86015	7.248	7.2883	7.39254	7.37666	7.564	2.81814e-68	2.49176e-51	OL
MRPS36	8.36133	8.10722	8.24567	8.73907	7.34816	7.24377	7.84655	6.2462	7.40152	7.95288	8.23421	8.0029	7.66113	2.70654e-80	7.14343e-57	OL
SRSF3	10.7815	10.5902	10.6777	11.2074	10.6846	10.219	10.4577	10.1727	10.5329	10.3738	10.7993	10.3435	10.2352	1.89001e-97	1.39868e-64	OL
ATP2C1	8.94788	9.08155	8.83007	9.40856	7.91114	8.9473	8.12462	8.18264	8.37081	8.89635	9.09651	9.07727	9.13712	2.21838e-85	3.70068e-63	OL
MPP1	9.38545	8.57573	9.3683	9.55502	9.38531	9.2569	8.97621	7.8619	9.30016	8.77073	8.74677	8.66079	7.96873	6.4391e-87	6.95217e-63	OL
PURA	10.9363	11.0893	10.9716	11.2121	10.6274	10.358	10.094	9.67656	10.2382	10.8776	10.8189	10.5682	9.99689	1.6797e-114	1.21937e-83	OL
SRSF2	10.6822	11.0122	11.0677	11.482	10.7559	10.8295	10.7078	10.9135	10.6828	10.9994	11.1996	10.4132	10.9774	7.34324e-101	3.49718e-71	OL
AMPD2	10.9821	10.812	11.1799	11.7327	11.6541	10.4999	11.5608	10.0983	10.6721	11.4469	10.6786	10.8612	10.618	4.10506e-93	2.66309e-64	OL
KLC1	8.06786	8.70541	8.66786	9.00442	8.56851	8.43369	7.82864	8.67636	8.66729	8.55554	8.5141	8.25521	7.47009	9.52499e-78	7.1052e-49	OL
PPP3CA	14.3147	14.3091	14.3414	14.3693	13.4304	12.6985	13.6698	11.48	13.3171	13.9321	14.2776	13.9054	12.2518	7.8003e-125	3.57679e-92	OL
KCNMA1	9.16569	9.50849	9.1959	9.62109	8.26292	7.62599	8.24414	7.15427	8.41256	9.12218	8.97433	8.78782	7.86699	1.77505e-81	1.04834e-64	OL
LMAN2	9.25116	9.53005	9.5582	10.3875	9.81728	9.91458	9.84557	9.24008	8.48251	8.447	9.10575	8.99175	9.9894	5.2383e-40	1.16983e-18	OL
ELAVL2	10.5714	10.8347	10.7118	11.2199	9.35693	9.90325	9.55289	8.78911	9.65697	10.5005	10.3961	10.1938	9.47339	1.00979e-81	9.169e-58	OL
TRAF2	11.9767	13.1751	13.3048	14.4306	11.9402	13.3691	14.1379	14.2826	14.297	14.0174	12.8318	14.2266	13.353	9.11848e-84	1.53247e-53	OL
TARDBP	6.62224	6.858	6.5983	7.22324	6.98113	6.33558	6.54063	5.86603	6.72209	6.79899	6.99917	6.94239	5.86092	1.53505e-49	1.37058e-33	OL
G3BP1	6.16097	5.60694	5.8334	6.79403	5.54762	5.4593	4.75078	6.33897	5.4865	5.45294	5.83383	5.25721	5.62823	4.17961e-19	2.68465e-12	OL
AP3B2	10.9719	11.2817	10.8698	11.3296	10.9187	10.3756	9.86162	9.48096	10.872	10.4065	10.8707	10.7765	10.1559	3.25065e-103	8.18998e-69	OL
NNT	9.57481	9.58508	9.90047	9.92853	8.65324	9.15	9.04047	8.98139	9.13561	9.35483	9.66649	9.40503	9.47094	4.17572e-87	1.47179e-62	OL
CAMK2G	10.3794	10.6159	10.4045	10.8505	10.6744	9.52175	9.96686	9.33123	9.95011	10.3057	10.3317	10.35	9.93798	7.26008e-104	2.6742e-80	OL
DCTN2	11.1369	11.3368	11.0053	11.5327	10.5547	10.5132	11.1415	10.8656	11.2313	11.1392	11.1347	10.9713	10.1439	1.06097e-110	1.10356e-85	OL
TRA2A	9.32483	9.19085	9.11909	9.50778	9.09102	8.26625	8.34365	8.3277	8.79501	9.22751	8.99985	8.93401	8.93806	1.55686e-89	1.53849e-66	OL
PDE1C	7.51913	7.74844	7.25543	7.80355	6.81218	7.80328	7.21104	5.96088	7.64496	7.61112	7.26593	7.03908	6.54632	7.51171e-59	1.09171e-42	OL
SEPTIN6	8.76106	8.75376	8.61648	9.30011	8.28178	7.70654	7.89012	7.06902	7.35276	8.63795	8.68748	8.15314	7.10694	7.7757e-81	3.87255e-57	OL
SPARCL1	8.18897	8.12656	8.11149	8.59784	8.42755	6.97836	7.31441	7.49279	7.56581	7.51046	7.66893	7.30269	8.12266	6.5535e-59	4.97062e-36	OL
RFTN1	8.5092	8.90118	8.29003	9.03446	8.14412	6.45685	7.03946	8.731	7.81925	8.38133	8.27236	8.3231	8.38437	5.08859e-50	2.09382e-36	OL
KCNAB1	9.8003	9.68644	9.83187	10.0832	8.78129	8.99116	9.34551	8.41306	9.51291	9.55728	9.30399	9.39861	8.67495	2.48013e-80	1.34019e-60	OL
LASP1	8.84948	9.08246	8.82998	9.34357	8.39049	8.114	7.92151	7.51596	8.09208	8.16205	9.11059	8.91062	7.98656	9.79263e-75	1.446e-52	OL
GPNMB	8.67676	8.61665	9.77379	10.8864	10.484	6.14583	9.04495	8.2263	9.29009	9.58778	8.64367	9.66129	5.65397	1.5618e-45	4.87611e-27	OL
EIF4H	10.1287	10.422	10.0703	10.6097	9.83266	10.0933	9.86694	9.33124	10.0515	9.96984	10.0444	10.2679	8.95962	4.06353e-106	1.84666e-74	OL
ELOC	7.63161	7.13573	7.50382	8.36262	6.52447	7.34922	6.85982	6.10417	6.91838	7.20013	7.5053	7.66877	8.05167	2.6429e-42	5.22613e-30	OL
SF3B4	9.00207	8.06182	9.30193	11.9357	6.34159	3.81783	5.79164	3.57082	5.06943	11.7772	6.08837	4.40546	7.6741	5.7415e-16	7.42069e-10	OL
TAB1	8.1085	9.18711	9.62063	10.5131	8.51372	8.43801	7.87161	9.97139	8.06422	6.86065	9.27741	8.30914	7.97113	1.39711e-22	5.55909e-17	OL
MLF2	8.91795	8.66773	8.82744	9.22472	8.14662	8.63972	7.69089	6.71043	7.70252	8.08731	8.38996	8.24239	8.50162	1.26251e-59	8.47127e-47	OL
SRSF7	10.6563	10.2458	10.5395	10.9057	10.4168	9.52581	10.223	9.63387	10.1468	10.4048	10.3248	10.0257	10.1034	5.19961e-92	1.24652e-68	OL
SLC4A8	7.13438	7.79237	7.828	7.83406	7.22426	7.1749	7.09871	7.65539	6.64441	7.27616	6.95871	6.95373	6.5459	2.02835e-62	4.99747e-39	OL
LGALSL	9.3099	9.24397	8.75243	9.35092	9.20569	7.31248	8.009	6.58222	8.4015	8.62417	8.61442	8.9276	7.43512	1.25225e-88	4.97099e-61	OL
SVEP1	15.6673	15.1781	15.6784	16.2466	14.9336	15.2389	16.0075	15.9631	13.886	15.3383	15.2344	15.0186	13.4159	9.92277e-60	7.60734e-39	OL
EIPR1	10.8049	10.7987	10.5944	10.836	10.2149	9.50938	9.89965	9.5133	10.239	10.1533	10.6043	10.6311	9.57832	1.0034e-105	1.27278e-88	OL
WDR81	7.24811	7.87735	7.79421	8.25357	7.85014	7.38039	7.41245	7.38053	8.00301	7.73026	7.77551	8.0697	7.12409	1.38811e-55	3.42112e-40	OL
MAP1S	9.14068	8.73385	8.79547	9.20193	8.17629	7.87557	8.39995	6.67182	8.69378	8.64438	9.14253	9.00927	8.27553	1.12291e-93	2.06988e-60	OL
RAB12	8.7693	8.85558	8.48599	9.21846	8.49384	8.22368	8.26413	7.89454	7.95651	8.78297	8.53501	8.48111	8.13823	9.80838e-77	3.60165e-56	OL
SLC4A10	8.33738	8.64377	8.56225	8.8913	7.20676	6.3567	6.498	6.3057	7.43737	8.32795	7.77241	7.47176	7.24943	4.66904e-67	2.28092e-40	OL
MOXD1	8.68983	9.03681	8.43011	10.3647	8.49549	8.55135	5.90989	8.78983	8.76457	8.67447	8.33658	9.42563	8.35886	9.17144e-46	8.58639e-27	OL
DHRS11	10.1991	10.2412	9.93879	10.573	9.51953	10.1318	10.4344	10.028	9.64622	9.32853	9.84387	9.49098	10.455	2.67769e-51	1.161e-36	OL
NAPRT	7.95914	8.21202	8.25998	8.86978	7.64266	7.84568	8.58271	8.08888	8.06267	8.09855	8.47812	7.94643	8.82169	7.41371e-62	2.91186e-48	OL
RRAGA	9.61862	9.84059	9.07943	10.0768	9.23863	8.87438	9.37668	8.96177	9.2228	8.34202	9.20784	9.1593	9.49508	8.34676e-71	9.21806e-51	OL
KRT77	8.465	7.2237	8.42931	10.583	6.44781	7.4816	7.34809	8.50612	6.61036	9.18139	7.31909	6.74181	9.84602	2.23313e-20	1.95708e-10	OL
ATCAY	9.86925	10.3681	9.9636	10.4272	8.15606	8.18077	8.60924	6.89191	8.90313	9.50292	9.66786	9.81541	9.45203	5.75225e-80	1.35541e-54	OL
NDUFA11	10.6287	10.5814	10.7229	10.8501	10.5297	9.83	10.2918	9.47346	9.98602	10.2798	10.4602	10.4066	9.7588	8.41632e-71	7.04791e-57	OL
CAMK1D	9.55262	9.33153	9.25446	9.60882	8.56471	7.91851	8.64036	7.86271	8.93311	8.98754	9.35527	9.23687	8.24788	5.99084e-83	1.82402e-56	OL
SBSPON	5.921	5.81611	6.12055	8.86664	6.89445	7.38604	6.26078	7.99122	7.42019	6.82992	5.86722	6.45269	7.81376	5.05938e-29	5.42101e-17	OL
EXOC8	9.21181	9.02854	8.74231	9.39208	8.49809	8.25258	8.58184	8.09465	8.72543	8.80935	8.94598	9.28544	7.7672	4.94151e-94	1.15495e-66	OL
HACE1	8.08315	8.15693	8.13793	8.66834	8.10867	7.63038	8.03401	7.82096	7.96801	8.33407	8.32576	8.04474	7.52284	9.19505e-91	3.06533e-64	OL
FAM98A	7.72581	7.02554	7.43603	8.12822	6.75037	7.18955	6.61982	7.41149	7.38301	7.45868	7.27513	7.30508	6.36816	6.14205e-33	2.57523e-21	OL
CMAS	8.66726	9.07446	8.50952	9.08847	8.47995	7.52489	8.23007	7.9332	8.61626	8.96191	8.52714	8.32663	7.4263	1.10845e-76	3.92159e-55	OL
ZSCAN18	7.83963	8.17509	8.16506	8.71535	7.74954	7.24578	7.47906	7.69076	7.44361	7.85632	8.53261	8.41005	7.0823	2.73816e-36	2.18953e-21	OL
PRXL2B	7.87065	7.29366	8.56677	8.92433	7.8515	7.10266	7.63551	7.40012	7.31822	7.9145	7.29715	7.28396	8.43278	1.32758e-37	7.105e-21	OL
PIP4K2C	10.7707	10.6521	10.6927	10.8009	9.6328	8.68239	9.28516	7.31958	10.2775	10.2961	10.474	10.0992	9.292	5.37024e-97	6.27146e-68	OL
BRSK1	9.41779	9.44996	9.44722	9.84486	8.57457	8.07985	8.50839	8.01851	9.03176	8.75928	9.09292	9.14757	7.96225	1.80274e-83	8.93479e-65	OL
SMAP2	9.3646	9.3837	9.3774	9.56045	8.68071	8.31893	8.2837	7.54854	8.94476	9.03344	9.11664	9.17864	7.50918	1.85992e-87	2.00538e-69	OL
TRUB1	7.34465	7.11985	7.36052	7.42262	6.02651	6.64254	6.26342	6.41066	6.85139	6.77433	7.02546	7.23088	6.10381	3.72053e-48	4.14282e-34	OL
PHYHIP	11.3596	11.4974	11.5192	11.6853	10.8906	10.662	10.4567	9.31558	10.7395	11.1571	11.3969	11.2591	11.1224	4.35549e-94	1.02293e-72	OL
FIG4	10.8243	10.5341	9.45793	10.9843	9.85716	9.66505	9.36611	9.93364	10.1755	7.72381	8.69705	9.23854	9.4122	5.40081e-38	3.57357e-23	OL
SLC9A6	8.12449	8.43818	8.92588	9.42462	6.87655	7.67277	7.93237	6.08222	7.48856	7.95812	8.6961	8.13471	8.28258	3.50295e-73	9.43898e-43	OL
MTARC2	8.30518	8.50346	8.13511	8.79163	7.59575	8.18391	8.18126	7.70873	7.9027	8.53038	8.53102	8.28415	7.795	2.18208e-57	1.24632e-38	OL
MCUR1	13.026	13.0431	13.5554	14.2345	13.7559	12.9785	12.8489	12.1284	13.4033	13.1648	12.7625	13.4757	12.2084	3.58492e-47	4.60534e-33	OL
FAF2	7.49201	7.46115	7.59634	7.96113	7.47056	7.2716	7.19308	6.15105	6.8311	6.74341	7.72382	7.07598	6.09092	5.98342e-66	5.20117e-37	OL
PGAM5	10.9926	10.9873	11.0379	11.2575	9.77983	9.28319	9.66445	8.55969	10.131	10.4819	10.7642	10.5085	8.53704	7.66328e-108	1.21657e-75	OL
IGSF21	9.91807	9.87607	9.70692	10.2891	9.95457	8.59539	9.20043	9.52115	8.65295	9.64422	9.7723	9.21034	9.13133	1.78576e-78	3.09147e-53	OL
CDK5RAP3	10.0336	10.2502	10.1547	10.7615	9.79838	9.57276	10.0912	9.67264	10.0595	9.95447	9.37404	9.98492	9.9953	1.10894e-95	7.43451e-67	OL
TMX3	9.66611	9.40155	9.34627	9.84545	8.7971	8.22421	8.43274	9.34475	9.28961	9.76415	9.67812	8.7174	8.57446	1.04526e-57	1.8972e-36	OL
MTMR9	7.24725	6.9367	7.7843	7.8277	6.25108	5.0473	5.58544	4.83	6.03718	6.13711	7.15691	6.37276	4.82905	1.17069e-48	6.60098e-24	OL
MAP7D2	8.77708	8.65583	9.9679	10.2261	9.49598	9.89081	10.0902	9.27366	9.60242	9.71807	9.76722	9.25441	7.52955	5.19041e-38	7.02369e-25	OL
GAD1	9.10423	9.51627	9.50017	9.67705	9.2447	8.22899	9.50413	7.1896	7.25486	9.03936	8.92892	9.13548	9.62882	1.04631e-81	1.35435e-53	OL
PIK3R4	7.61478	7.80125	7.65284	8.07927	7.00763	5.38343	6.53805	6.80629	7.30899	7.574	7.5686	7.59444	6.46301	1.86704e-70	3.22359e-46	OL
TSNAX	9.93714	7.58029	7.18609	10.2181	8.51956	9.52704	7.70595	9.14851	9.1415	9.632	9.15243	8.56464	8.63372	5.64883e-21	4.14794e-15	OL
COPS8	7.8511	9.38961	8.27926	9.9085	8.7202	8.54334	8.0633	8.58978	8.5401	8.7716	9.22287	9.0631	7.26537	4.16532e-30	1.01318e-20	OL
REEP2	7.22255	7.80985	7.72725	8.0596	6.47894	5.62616	6.3746	6.33191	6.20002	7.2107	7.86122	6.57586	7.15938	2.7987e-24	1.58556e-15	OL
PAAF1	7.20253	7.4886	7.14194	7.59841	7.27249	6.89654	6.50413	6.42753	6.40302	6.90371	7.17244	7.29255	7.02508	3.92403e-72	5.17539e-55	OL
APOO	9.51462	9.83707	9.43017	10.0729	9.5395	9.12753	8.7356	8.95343	9.08307	9.78529	9.86208	9.41876	8.98699	3.84958e-78	9.99323e-56	OL
RAB11FIP5	8.29136	8.55252	7.60953	8.93256	7.95308	8.67388	7.91828	7.85435	7.46348	8.38289	7.97845	8.08778	8.05762	6.01163e-52	2.3423e-38	OL
BCL2L13	8.11083	8.29983	8.01069	8.34646	7.36516	7.71763	7.19937	7.45241	7.28064	7.6756	7.77348	7.83551	6.8091	6.77363e-88	4.03359e-59	OL
ITPA	8.3758	8.43218	8.13453	8.65288	7.40622	7.93045	8.43287	7.44393	8.44525	7.95243	8.29908	7.75672	6.59907	5.45786e-54	2.17049e-38	OL
C20orf27	7.97373	8.73598	7.79	9.06263	8.75239	8.97121	8.78759	8.76113	8.14793	7.3007	8.59596	9.00744	6.85899	5.13282e-36	9.55355e-26	OL
ILKAP	9.10733	9.12531	8.76125	9.54382	9.37161	8.0888	8.52339	8.25214	9.14468	9.32351	7.87663	8.84633	8.38407	6.31944e-48	2.0408e-31	OL
VPS11	8.51089	8.50914	8.18104	8.94165	8.0362	7.15802	7.66447	7.63933	8.00768	7.76191	8.24816	8.40694	7.22019	1.67617e-74	3.38405e-51	OL
CHMP4B	8.31638	7.95094	8.19077	8.54927	7.35445	7.82296	7.8087	7.74229	8.11179	7.77052	7.39514	7.74008	6.58419	5.13158e-66	1.0908e-41	OL
RBKS	6.50311	5.19551	6.66386	12.4994	7.68305	7.17895	7.08479	7.60815	5.76064	6.96595	8.11859	8.99424	8.92288	4.8981e-15	6.60143e-10	OL
ANKH	7.74506	7.91634	7.89452	8.01242	7.4009	7.13999	6.91521	6.59816	7.14151	7.94412	7.57759	7.70654	6.97417	7.26604e-94	1.44764e-65	OL
MRPL47	7.68255	7.21704	8.35387	8.56636	6.6501	6.90619	7.39236	6.9896	6.98362	6.16094	7.67295	7.08503	5.36284	6.33658e-41	9.49837e-25	OL
PHPT1	7.66934	5.31013	6.72149	7.88999	5.9769	5.78329	6.49207	4.91027	3.83055	7.03276	6.75211	5.58941	7.20577	3.91239e-10	1.02378e-06	OL
ADARB2	13.0905	12.7494	12.7356	13.1042	12.3068	11.8739	12.5658	11.7369	12.4366	13.0789	12.5351	12.841	11.8949	5.49981e-120	1.56705e-89	OL
CZIB	8.24389	7.92036	6.98647	8.51463	6.64804	8.06306	7.75126	7.89347	7.94967	8.03814	8.00311	6.86218	5.58424	3.58083e-27	1.59875e-18	OL
TMEM160	10.767	10.8243	10.6578	10.8902	9.70378	9.7098	9.58258	8.93087	10.3314	10.4237	10.2419	10.4248	8.35009	8.20635e-68	3.66937e-52	OL
BABAM2	8.6498	8.57449	8.33113	8.97369	7.61063	7.83729	8.11601	7.90722	8.41232	8.40109	8.45104	8.70332	8.80742	1.49442e-61	1.00353e-43	OL
FMN2	7.22659	7.92192	6.79304	9.30793	5.38958	5.61285	5.74792	6.618	6.60048	6.7992	5.43508	6.80693	8.01749	8.14101e-33	1.50814e-17	OL
ADAM22	8.71649	8.298	8.8546	9.04849	8.15422	8.52563	8.58349	7.92317	8.59396	8.49637	7.96839	8.23914	6.91445	9.79349e-89	1.80923e-63	OL
ARHGAP23	8.98429	9.40343	8.85805	9.55304	8.87048	8.52026	8.83457	8.51909	9.15091	8.9058	9.23903	9.21656	8.1769	1.84174e-71	9.88026e-47	OL
COMMD3	7.19456	7.65129	7.15784	8.14512	6.82358	7.68791	7.49626	7.66019	7.48313	7.58135	7.30784	7.81794	7.83584	1.44481e-61	1.907e-46	OL
UQCR10	10.8682	10.3352	10.8068	10.8735	10.1181	10.3916	10.201	8.7185	9.77809	10.3026	10.6615	10.4986	9.19314	8.69923e-82	1.26805e-64	OL
VTI1B	8.5301	8.53707	8.29407	8.642	7.73319	7.46527	7.89704	7.16524	7.77074	8.13907	8.16513	8.27462	7.94802	2.13184e-94	2.57747e-68	OL
DPP7	8.24439	7.736	8.71682	10.5269	7.14538	8.50888	7.14091	7.71079	8.08486	7.46521	8.08532	6.8392	7.48847	7.34513e-31	1.85121e-20	OL
SLC24A2	9.39877	8.98529	9.38527	9.86732	8.95972	7.32322	8.90886	9.17568	8.97056	9.12081	7.88684	8.57691	8.68704	6.0931e-60	8.55736e-39	OL
HCN2	10.1082	9.78987	9.68227	10.5611	8.88781	9.6714	9.41961	9.56202	9.60367	9.39692	9.33492	10.3784	7.85333	3.82814e-82	3.78899e-54	OL
BSN	11.2837	11.5594	11.0442	11.6118	9.61263	9.01676	8.9826	9.52916	9.41735	10.7867	10.8814	10.7808	8.59837	1.07535e-83	1.01061e-50	OL
CNPY2	10.6721	10.6563	10.7687	11.024	10.2134	10.0691	10.3031	9.64487	9.95899	10.4794	10.3352	10.6215	8.91859	2.8802e-70	4.16016e-53	OL
EXOC6B	8.5573	8.6865	8.44725	8.92545	8.88971	7.78682	7.88258	7.7893	8.30096	8.43463	8.43259	8.47563	6.74342	9.7244e-51	8.83907e-40	OL
STK38L	7.72114	7.82354	7.77937	7.99552	7.25775	7.2535	7.53317	6.54716	7.21876	7.41443	6.93705	7.69171	6.67999	2.75421e-40	5.62221e-28	OL
NOP58	7.67061	7.02433	7.102	8.1309	7.63564	5.47307	4.90498	4.32729	5.91132	6.16759	6.39336	6.65104	4.92741	2.79252e-39	6.35146e-23	OL
CIAO2B	9.18968	8.66494	9.73393	9.76178	9.35763	8.36161	9.02353	9.02365	9.12333	9.39863	9.52237	9.59764	8.36	1.96788e-69	3.82271e-45	OL
RAP2C	8.30943	8.3206	8.4514	8.75614	6.36782	7.11445	8.09982	6.74696	7.98544	8.44203	8.19714	8.52036	6.42624	2.94593e-86	1.32921e-62	OL
C2CD2	5.80889	7.08763	6.34801	7.37378	3.25643	4.59461	5.45031	5.0671	4.43219	4.57473	4.25665	5.6296	7.25579	4.06641e-20	2.59165e-11	OL
SNX9	7.75383	8.33848	8.32706	8.71579	7.83116	7.55392	8.31118	7.67727	8.51073	8.2355	7.74197	8.23402	7.25791	8.80801e-54	3.4992e-38	OL
NUMBL	10.0244	9.95924	9.19164	10.0957	6.94654	9.11496	9.06101	9.7664	9.10503	9.69666	9.4036	9.39123	9.68229	6.70326e-53	1.90542e-41	OL
ARHGEF33	8.663	8.78728	9.00405	8.86989	10.3042	9.56281	9.55987	7.6001	8.82536	8.8769	8.32168	8.57329	7.03671	1.59753e-40	4.49604e-29	CB
SNRPGP15	9.33043	9.30203	9.38487	9.41872	9.9071	8.75077	9.04901	9.1835	9.15401	9.36069	9.25713	9.01284	9.6012	1.71271e-105	6.76527e-75	CB
FXYD1	9.14858	9.15093	9.3935	9.84358	10.1027	8.74973	7.93282	9.4913	8.56262	8.63054	9.11777	9.10977	9.14422	3.80048e-60	7.86516e-40	CB
ARVCF	8.91591	8.85912	9.07082	9.15265	9.89884	8.90355	8.79757	8.98741	9.43326	9.02347	8.96491	8.77417	8.98345	1.26796e-93	3.90886e-71	CB
PITPNM1	9.13604	9.03016	9.05389	9.18769	9.64728	8.25684	9.03008	7.70502	8.5075	8.90561	8.73446	8.9591	7.70035	1.47258e-95	2.53279e-70	CB
CDIPT	7.51372	7.31629	7.77721	7.16608	8.23436	6.77928	7.39517	6.69491	6.97359	6.54388	7.81861	6.74701	7.3337	4.7036e-61	3.39832e-39	CB
TCERG1	8.99403	9.14641	9.28919	9.4501	9.64281	7.1003	8.53845	8.9981	9.08665	8.98165	9.1255	8.4119	8.44982	4.17159e-65	2.86367e-45	CB
HNRNPDL	9.68464	9.57155	9.46806	9.89069	9.96387	8.44611	8.80365	8.80174	9.1965	9.15021	9.40824	9.23449	9.19652	1.23541e-103	8.19378e-76	CB
SPTBN2	10.2956	10.6405	10.0996	10.1338	10.7726	9.15164	9.38698	8.47448	9.56439	9.6347	10.3177	9.85467	8.57874	6.82525e-110	3.39537e-79	CB
ERC2	9.77793	9.80633	9.46186	9.26823	10.4813	9.26388	10.2428	8.81625	9.4704	9.03939	9.79649	9.31833	8.06623	5.28455e-78	2.20852e-50	CB
DHX15	8.63841	8.70158	8.29695	8.73362	9.30031	7.77541	7.93996	8.12194	8.44266	8.53214	8.75835	8.11669	7.86486	3.03896e-94	6.34548e-65	CB
SEPTIN4	8.94565	8.47572	9.09658	9.00848	9.45937	8.36727	8.75697	8.48336	9.36975	8.87152	8.9575	8.83571	9.22652	2.81172e-92	1.42297e-59	CB
KRT86	13.5131	12.8065	13.3366	13.3617	14.7707	14.4114	14.3226	14.0443	13.8815	13.7818	13.223	13.128	11.8559	2.75554e-112	1.27027e-79	CB
PLXNC1	9.30802	10.0012	9.3873	8.19783	11.6706	8.58486	9.78812	9.65299	8.3013	8.28145	9.35806	9.14208	8.49189	2.775e-56	8.11782e-33	CB
SYNCRIP	10.0356	10.1833	9.95831	9.92827	10.4612	9.2557	9.44349	9.84778	9.77116	10.0471	10.0965	9.87869	9.8423	1.17258e-103	1.21249e-74	CB
CTNND1	11.2353	9.53458	10.3008	10.6785	11.242	10.2842	9.41213	9.23332	10.5638	10.4268	10.0008	9.95226	8.79902	5.45785e-76	1.68854e-44	CB
ICMT	7.23858	6.92671	7.25405	7.56505	9.15811	6.98421	7.1774	6.38233	6.87796	6.52326	6.63832	7.25359	6.88218	4.69653e-44	6.39128e-34	CB
KIF21B	10.7009	9.92225	11.0071	10.4475	12.4445	10.3859	10.5853	9.75768	10.9381	11.3538	10.8695	10.629	10.3513	2.1674e-79	7.06082e-61	CB
SRGAP2	7.73221	7.83024	7.40675	7.54776	8.27572	6.14593	8.1167	6.05012	7.53975	8.09162	7.63767	7.76463	5.64126	1.17398e-65	6.60531e-40	CB
RPS6KA5	7.04864	7.14286	7.12448	7.09653	8.4257	6.94995	7.0968	7.68133	7.53704	7.57096	7.29669	7.33095	7.59953	4.90322e-54	2.2016e-41	CB
SNRNP200	7.92631	7.93576	7.88084	7.81351	8.42207	7.1063	7.12843	7.32374	7.75621	7.67735	7.66922	7.62894	8.04689	9.49565e-83	1.09733e-54	CB
TACC2	9.19468	9.10555	9.70819	9.74848	10.4685	10.2135	9.66111	9.17177	9.76713	9.05121	9.72701	9.75203	8.41931	1.16388e-62	8.76617e-47	CB
HSPA4L	10.9114	10.947	10.9168	10.8116	11.3368	10.6783	11.0162	10.7965	10.6245	10.6494	10.898	10.8931	9.75523	3.14248e-108	8.42023e-75	CB
LSM8	8.28501	8.44754	8.16295	8.60429	9.40577	7.79847	7.98925	7.23904	8.24387	8.46457	8.07646	8.11948	7.75443	9.9385e-71	6.61333e-50	CB
ALDH1A1	11.0672	10.3588	10.7031	10.6134	12.9705	11.6766	10.9616	10.9192	11.2342	11.0831	11.0076	10.4688	10.7014	1.07291e-102	2.5036e-74	CB
PNP	8.3654	8.18514	8.79089	8.63761	10.0302	9.44724	8.80103	9.24177	8.74301	8.78703	9.04006	8.50047	9.05939	1.17397e-103	9.56714e-74	CB
PRKCG	11.5351	12.0478	11.0181	10.5739	12.6554	9.79116	11.5873	9.47702	10.8812	10.5674	12.4157	12.156	9.32995	3.45267e-110	5.33124e-76	CB
RPLP2	7.46602	7.33412	7.65202	7.35098	7.91556	6.68614	6.94187	7.03935	7.1316	7.09896	7.75108	6.37145	7.07738	9.03505e-32	5.19578e-22	CB
CALB1	9.28647	10.0726	9.328	9.28545	12.5494	11.3522	10.9091	11.254	9.41825	9.36456	9.93521	10.4465	10.716	2.78756e-109	7.24636e-79	CB
CCK	11.9661	11.98	12.5844	12.6065	13.6526	12.2789	11.6344	12.2259	12.6815	12.945	12.4333	12.5605	12.3895	5.13804e-87	6.90566e-59	CB
H1-0	11.0796	10.7665	10.7924	10.8171	12.0498	11.199	10.5461	9.5408	11.4601	11.0872	11.322	11.0388	10.1599	1.20818e-85	2.81353e-59	CB
SNRNP70	7.83798	7.78265	7.75009	7.69387	8.9919	8.85034	7.23363	7.05264	7.87199	7.73044	8.80749	7.4797	7.52554	1.74596e-39	1.01643e-26	CB
SNRPA	7.37857	7.19524	7.59066	7.91676	7.93854	6.99486	7.7029	6.75217	7.53384	6.91796	7.41982	6.75057	6.60299	1.12945e-60	1.49088e-40	CB
SNRPA1	7.07538	6.53243	6.64512	6.73369	7.57527	6.97913	7.14887	6.75699	6.60332	6.85716	6.73196	7.14305	6.85641	2.93346e-49	5.65055e-29	CB
ALDOC	14.3561	14.724	14.4367	14.6878	16.8505	14.9552	14.6602	14.7647	14.1887	14.2771	14.6584	14.6038	14.1292	2.58202e-99	9.92757e-88	CB
H2AZ1	11.2385	11.515	11.6948	11.2213	12.6051	11.5606	11.5803	11.15	11.7776	11.5861	11.1884	10.9101	11.1546	5.20582e-107	3.51691e-75	CB
H2AC11	17.6597	17.1836	17.6165	17.519	19.0495	17.0245	17.5156	16.9874	17.9769	17.8511	17.3855	17.4183	17.2278	1.19504e-125	8.61172e-98	CB
H1-4	10.5051	10.2078	10.3249	10.5881	11.7193	11.086	10.4837	10.8158	11.069	10.9063	10.3983	10.4703	10.6541	1.06015e-103	1.73996e-75	CB
SPTB	9.83953	9.63702	9.90533	10.0304	10.2744	9.22709	9.39382	9.36452	9.29792	9.66097	9.59785	9.66034	8.93906	5.762e-107	2.90373e-80	CB
PCNA	6.14683	6.19198	6.47816	5.71304	7.21345	6.35869	6.33326	6.18625	6.15165	6.61854	5.61162	6.78194	5.66234	4.82214e-27	2.92072e-18	CB
ANXA3	10.0468	9.78985	10.0801	9.99784	10.288	9.90537	9.77818	8.99185	9.44585	10.2003	9.679	9.46455	8.92753	9.35469e-110	2.90273e-76	CB
CKMT1A	14.0278	13.9473	14.0503	14.0446	14.3543	12.6612	13.0263	10.291	12.7418	13.4058	13.8302	13.6869	10.9518	1.29583e-108	1.33191e-75	CB
XRCC6	9.30555	9.49686	9.13856	9.10811	9.946	8.3675	8.33594	8.07669	8.95943	9.02038	9.46212	9.09344	8.92837	7.20548e-97	8.65439e-66	CB
XRCC5	9.74207	9.48916	9.61624	9.39875	10.1543	9.091	9.02958	9.3036	9.6082	9.60589	9.71762	9.46781	8.7854	1.57408e-104	7.72569e-73	CB
LCP1	9.29837	9.60683	9.49539	9.45321	10.3729	9.97767	9.40975	9.94883	9.55838	9.75472	9.70403	9.77569	10.2579	1.42205e-94	4.08572e-77	CB
CD59	6.65453	7.29106	6.74503	6.78057	7.80525	7.07005	7.32397	7.54676	6.74531	7.07346	7.00994	7.72322	6.72428	1.44459e-86	5.49233e-59	CB
ATP1B2	11.8946	11.7325	11.8499	11.842	12.582	12.2373	11.702	11.229	11.3342	11.5707	11.6731	12.1575	11.2476	3.53978e-124	6.85432e-91	CB
SNRPB	11.1137	10.6027	11.463	11.2418	11.5995	10.867	10.7622	10.6243	10.8864	11.3444	11.0049	10.9406	10.9047	2.05085e-110	2.41457e-81	CB
ANK1	8.78813	8.68812	9.37439	9.14372	10.7671	9.66411	9.00792	7.48027	8.60977	8.87167	8.67242	8.89583	8.22767	5.92302e-75	9.54175e-47	CB
H1-3	9.46222	9.39647	9.37081	9.93883	10.5399	8.98362	9.33726	9.07748	9.67845	9.3563	9.2479	9.43019	9.57687	3.56512e-87	3.94766e-57	CB
H1-2	10.8963	10.3375	10.2189	10.1544	11.2034	10.2156	10.376	9.94838	10.8286	10.5759	10.3584	10.2563	10.0381	1.59979e-95	4.80915e-63	CB
EIF2AK2	8.47222	8.92572	8.13287	8.35901	10.5011	6.54087	8.52556	7.49073	8.23866	7.15702	8.32244	9.91843	6.60084	1.46957e-34	7.51349e-23	CB
PVALB	8.6358	8.80058	9.50728	8.76741	11.0948	9.34259	8.60036	9.96044	8.50711	8.54067	8.76133	9.09234	7.82861	2.33802e-90	1.7752e-57	CB
OSBP	7.704	7.51866	7.22943	7.95428	8.11119	7.52017	7.73839	7.1817	7.66974	7.52933	7.96952	7.57045	5.94942	1.67785e-54	1.96923e-38	CB
CA4	9.2265	9.77452	9.00274	9.26665	10.3672	8.78532	8.18059	9.5325	8.70636	7.77194	8.92536	8.75343	6.43928	1.23245e-61	1.03259e-37	CB
PSMA1	10.4384	10.5896	10.6063	10.6168	11.3198	11.0533	10.4895	10.6742	10.5751	10.452	10.6389	10.6684	11.002	2.15053e-97	6.75058e-64	CB
PSMA3	11.8318	11.3677	11.808	11.4212	12.6298	12.1563	11.83	11.8366	12.0332	11.5777	12.355	12.1859	11.9793	8.12792e-107	1.11328e-76	CB
FKBP2	9.93662	10.0441	10.1746	9.93139	10.532	9.81376	10.0711	10.0029	9.72314	9.63888	9.31512	9.3154	9.50563	4.72013e-85	7.65414e-64	CB
YWHAQ	8.65312	8.50698	8.62117	8.45055	9.38436	7.94389	8.5882	8.50472	8.53332	8.66687	8.21274	8.42983	8.50973	5.22053e-102	2.0681e-68	CB
CRABP1	9.10689	8.68877	8.14812	7.59377	9.36488	8.39852	7.95404	8.18211	8.60967	5.83272	8.33135	8.76499	8.16172	1.43071e-31	2.7143e-22	CB
NMT1	14.8158	14.0696	14.2659	14.5466	15.5575	14.5366	14.1139	14.2041	14.9807	14.9704	14.6577	14.8696	15.3477	2.48951e-110	5.70556e-82	CB
CA8	7.94191	7.5422	8.88078	7.68482	12.9404	8.85797	8.75344	10.5455	9.11068	7.24355	6.75303	8.13202	10.9398	1.19985e-25	2.28889e-16	CB
ANP32A	7.95543	7.54904	7.73044	7.9056	8.59199	8.32293	7.08735	8.30217	7.33761	7.431	8.05897	7.14857	8.27539	4.8804e-63	8.27479e-43	CB
SLC1A3	13.0347	13.3642	13.2719	13.2519	13.7266	13.2265	12.6148	12.7747	12.4546	12.8064	13.0591	13.2791	13.3686	8.77769e-115	3.39704e-82	CB
MCAM	8.52091	9.20327	8.97648	9.03696	10.1506	8.89359	9.24109	8.45402	8.82467	9.19528	9.10543	9.0765	9.23783	6.3665e-82	1.29996e-56	CB
SLC1A6	8.6571	9.324	9.53409	8.90789	10.4604	9.31099	8.81868	8.97392	8.95208	8.74823	9.03682	9.14288	9.5774	1.51341e-84	3.83191e-56	CB
CSNK1A1	6.61279	7.64148	7.75021	7.90188	8.03447	5.12394	7.5815	5.61351	7.64712	7.92874	7.86432	7.86076	4.47098	2.95329e-46	9.84796e-33	CB
MARCKSL1	5.55622	6.19444	8.05386	8.2208	9.57093	7.05114	8.18436	8.27765	8.15097	8.84562	8.21724	6.42489	6.3319	1.45148e-45	1.64502e-21	CB
FASN	10.8644	10.632	10.6866	10.3257	11.0111	10.0323	10.013	10.1185	10.6654	10.5181	10.6492	10.5547	9.1396	4.08462e-103	2.66262e-80	CB
HCFC1	9.71423	8.20297	9.03801	7.98532	9.97909	8.81322	9.73266	7.86946	9.69455	9.77291	8.00353	7.94253	8.19122	7.11047e-46	6.53481e-28	CB
GTF2A1	8.31494	8.44882	8.13219	8.34061	9.30457	7.69612	7.47618	7.84236	7.93463	8.21631	8.61551	8.11589	7.60925	2.82765e-65	4.82033e-46	CB
SMS	7.35058	6.45851	7.25941	7.65149	7.98398	7.60412	7.35308	6.95697	6.92291	6.99669	7.50489	7.04536	7.33462	2.90304e-42	8.9154e-27	CB
COPB1	8.7274	7.81373	9.05937	7.91838	11.0736	7.98299	7.8891	8.2865	8.41392	9.18216	8.48406	8.98037	7.40851	2.93514e-58	2.35417e-31	CB
CDH13	7.99399	8.6714	8.08147	8.26667	8.83565	4.98845	6.57547	6.31284	7.13398	7.81487	7.89542	8.04595	8.66714	1.74257e-51	3.73196e-34	CB
RPS23	7.52909	8.19509	8.06476	7.41799	8.62273	7.74906	7.29716	7.75025	7.13087	7.51407	8.06523	7.52776	7.38068	3.79664e-60	6.92214e-43	CB
LSM6	6.82991	7.19046	6.86812	6.87202	7.6429	7.00561	6.14405	6.73514	6.76847	6.18924	7.03571	6.77795	7.6185	1.31627e-34	1.61067e-24	CB
SNRPD1	9.81734	9.86082	9.57271	9.82962	10.8637	9.07452	9.18373	8.86841	9.86145	9.66804	9.46769	9.24013	9.34042	1.85645e-90	2.33128e-64	CB
SNRPD2	10.766	10.4331	10.4365	10.1727	10.9791	9.89748	10.1626	9.76807	10.0478	10.6501	10.3035	10.1052	10.5709	6.938e-103	3.58511e-70	CB
SNRPD3	11.0578	11.0732	10.908	11.1491	11.6744	10.4505	10.3989	10.4047	10.8081	10.9155	10.9383	10.6944	10.0992	1.07605e-118	2.85041e-86	CB
H4C1	16.7711	16.7237	16.7221	16.7541	18.5832	16.1947	16.7076	16.4156	17.0919	16.8979	16.6836	16.6545	16.3364	2.97843e-136	5.62306e-102	CB
KRT85	8.86302	7.48636	8.24667	8.78763	12.2156	8.63208	7.88988	8.6304	7.67295	9.71401	9.12718	11.4996	8.66964	6.41155e-23	5.73814e-14	CB
PRKDC	10.1664	9.93911	10.0868	10.0151	10.4581	9.57698	9.22689	9.22889	10.0748	9.9425	9.98785	9.92151	8.65582	8.26101e-114	1.59662e-80	CB
H3-3A	16.0896	15.4721	15.7119	15.9864	17.4422	15.2833	15.8947	15.1331	16.4386	16.2284	15.772	15.9034	15.3619	5.79551e-118	3.17184e-89	CB
TFAM	9.10772	8.63653	9.08511	9.30808	9.93974	9.3623	8.99058	8.25825	8.36794	9.19424	9.18717	9.15606	8.45018	1.4958e-81	2.52004e-57	CB
SET	8.84676	9.65781	8.73854	9.57213	9.83272	8.71358	7.88804	8.6761	8.90553	8.74956	9.11286	9.39962	9.29322	1.2311e-85	1.53548e-57	CB
ATP2B2	9.27495	9.17484	9.47174	9.51641	9.74334	8.02044	8.2725	7.43669	8.30315	8.77546	8.47622	8.75778	7.85791	5.32574e-100	2.04201e-68	CB
PLCB3	7.38091	8.18227	7.90227	7.96894	9.05992	8.7809	7.5184	8.11631	7.6162	8.0535	7.76128	8.27391	6.93448	2.46351e-31	4.5105e-22	CB
TNFRSF17	9.09799	8.3865	9.14756	8.84271	9.32039	8.97796	8.69429	8.09157	8.61927	7.12398	8.73695	8.29273	8.57979	1.48997e-47	4.1309e-34	CB
TOP2B	9.10116	9.00581	9.27077	9.00512	10.0715	8.89793	9.35517	8.65942	9.2524	9.4797	9.28639	9.2132	8.12548	6.61173e-91	2.40457e-62	CB
GAD2	10.0918	10.3953	8.61658	10.3331	11.4654	10.5584	9.11348	8.69755	9.36155	7.37086	10.3351	10.6737	8.10551	3.61604e-32	3.80939e-20	CB
DHX9	10.1367	10.1813	10.0389	10.1081	10.3859	9.1969	9.22671	9.38371	9.9125	9.82466	9.80548	9.68508	9.27359	1.12569e-105	4.60195e-77	CB
SSRP1	8.5948	8.5864	8.60622	8.79852	9.10152	8.33389	8.09145	8.42671	8.24982	8.7346	8.68231	8.20657	8.3804	5.44329e-91	2.38189e-68	CB
NFIA	6.97497	7.29542	6.21083	6.98172	8.79046	7.33347	7.09686	6.96606	7.27332	7.58515	7.09572	7.12008	6.76779	1.46864e-26	1.4208e-19	CB
NME3	9.97043	9.57222	9.91297	9.92359	10.1086	8.75659	9.32328	8.52691	9.11051	9.26088	9.35725	9.77672	8.69708	1.10724e-84	2.04323e-63	CB
SRSF9	9.2264	8.03319	8.35294	9.61811	10.436	7.83555	6.7656	6.04127	8.21748	8.05616	9.01859	8.78	7.71351	8.90892e-35	1.07631e-24	CB
SRSF5	8.27227	8.83724	8.32608	8.3009	8.92318	6.27462	7.9085	8.14187	8.41653	8.10982	8.45692	8.72002	8.58842	1.9922e-39	2.68311e-30	CB
PPP2R5C	8.02493	8.72067	8.19898	8.21784	9.03378	7.47632	8.10938	7.97194	8.20641	7.44615	8.40995	8.58322	7.50987	1.72684e-68	7.61e-42	CB
MPP3	7.30827	7.47406	7.85706	6.82532	9.31515	7.70886	7.10803	7.00003	6.95888	7.13064	7.16667	7.51247	6.07211	2.71117e-48	1.23896e-35	CB
HDAC1	8.10978	7.87287	8.23057	7.98711	8.80653	8.10021	7.54669	7.84844	8.32552	7.83894	7.82526	8.01124	8.53371	4.13475e-22	1.19807e-16	CB
DDX39B	11.4235	11.2611	11.4466	11.3411	11.7011	10.8146	10.6837	10.6743	11.1802	11.2772	11.2424	10.928	10.8708	6.38973e-107	1.40427e-84	CB
MPP2	10.3348	10.2784	10.1981	10.4698	10.7297	8.68532	9.44174	8.97938	9.87195	10.1087	9.76956	9.72971	9.53012	8.893e-114	7.47196e-82	CB
ITPR1	9.67289	9.26617	9.72389	9.97534	12.6151	8.86146	9.10892	9.73761	9.14817	9.58502	9.10747	9.70586	8.62897	6.86716e-100	9.98279e-68	CB
NOLC1	5.67114	6.61134	6.44521	6.53644	7.26208	4.68208	4.80543	7.24083	5.02986	5.39896	6.68127	5.86238	4.77755	1.09111e-17	2.25266e-11	CB
PLCB4	7.1403	7.22063	6.32604	7.93191	8.4792	7.56168	6.72409	7.83347	7.45663	6.87269	7.60468	6.07223	7.61753	6.16547e-20	4.19256e-13	CB
RBBP5	5.56001	5.48439	5.35909	5.83866	6.56892	5.32733	4.8849	4.62857	5.10843	5.14062	5.3854	5.2202	5.59519	4.12193e-55	1.04778e-38	CB
CDSN	7.44508	8.72269	8.83631	8.88474	9.87499	9.50512	8.11017	8.98584	8.75085	8.69941	8.96818	8.32512	9.3841	1.41582e-41	4.31111e-29	CB
TGFBI	12.3212	12.7033	12.4903	13.3009	14.7339	10.038	11.6527	11.2218	10.4184	11.2341	11.4049	11.5238	9.77427	3.24211e-57	4.16519e-30	CB
PKN1	7.12493	7.34632	7.08989	6.85195	7.76475	6.9339	7.19089	7.08343	7.18524	6.56247	6.64464	7.24371	7.58034	2.00428e-68	1.53291e-47	CB
CAMK4	9.47791	9.35352	9.97118	9.23939	10.3584	8.9528	9.04986	8.90733	9.30148	9.07006	9.33488	9.36412	8.26007	9.6262e-79	6.30652e-55	CB
H2BC21	15.3075	14.9055	15.1807	15.2405	16.9495	14.865	15.1479	14.7531	15.5416	15.5289	15.216	15.2348	14.5582	2.22572e-102	3.35779e-89	CB
HNRNPUL2	8.50131	8.96474	8.26369	9.05449	9.18087	6.25469	8.92003	8.55793	7.7111	8.9569	8.89831	8.34567	7.19504	2.44186e-61	2.96169e-37	CB
TCEAL5	8.69335	9.89678	10.6999	10.8699	11.5794	10.7844	9.22107	7.80552	9.64635	9.66485	8.41464	8.71447	11.0404	2.28534e-22	1.60258e-13	CB
TOR1AIP1	9.48346	10.8323	10.4802	10.9171	11.0414	10.2758	9.95244	9.55617	10.3288	10.3515	10.0857	11.0225	10.0472	5.63227e-72	1.6489e-41	CB
RABGAP1L	8.46439	8.50234	8.51115	7.994	8.83051	7.87432	8.15523	7.74375	8.31982	8.37526	8.49101	8.34623	7.83818	6.85993e-101	1.84117e-76	CB
TMEM201	5.82402	6.05934	5.84503	5.91421	6.87175	5.23726	4.53816	4.65639	5.49473	5.61763	5.54199	5.18801	6.20227	2.55512e-19	1.65877e-12	CB
H3-2	12.9066	12.4964	13.0344	13.2953	14.2873	12.8707	12.8974	13.1347	13.2625	13.0417	12.6034	12.617	12.752	1.24062e-95	1.47069e-75	CB
H2BC20P	10.3095	10.2282	10.3351	10.3867	12.0581	10.2304	10.0686	10.8061	10.4377	10.3971	10.0403	10.1183	9.93047	1.07946e-97	5.67083e-67	CB
TENM4	7.76889	9.05912	9.02176	8.83031	11.8435	8.93069	8.65708	8.46429	8.35328	9.77134	8.59141	8.43332	7.66463	3.60888e-43	8.83186e-25	CB
TMED8	7.84241	7.20642	6.71353	7.2347	7.99306	6.51958	7.52682	7.94005	7.64366	7.49189	7.40719	7.29895	7.19115	9.80181e-26	2.04596e-18	CB
KCTD8	10.0708	9.72737	9.46131	9.7746	10.4655	8.67627	8.40528	6.99833	8.31257	9.53577	9.302	9.68044	8.27581	8.62577e-74	1.52883e-52	CB
DCXR	11.9075	11.7612	11.9424	11.9063	12.6392	12.0491	12.1005	11.8813	11.6825	11.6674	11.8397	11.8841	10.6703	1.43046e-117	1.6618e-84	CB
PABPN1	9.8371	9.59719	9.57758	9.522	10.2505	9.10039	9.04477	9.29273	9.46334	9.53878	9.89019	9.50116	9.7239	3.20214e-100	2.37468e-76	CB
H2AC21	13.0293	12.3295	13.1483	13.0657	14.4657	11.6607	12.5914	11.5648	13.0892	13.2284	12.1893	12.5494	12.6815	4.90552e-96	9.07009e-65	CB
RBM12B	7.00258	6.7599	6.9526	6.61454	7.3007	4.76675	4.95219	5.98496	6.23677	6.00292	6.94404	6.47864	6.69655	2.58854e-54	8.33491e-37	CB
SELENOH	8.65689	7.28406	8.59927	6.67794	9.87468	5.96967	7.38856	7.2205	8.34757	7.75545	7.44874	7.47807	6.7073	1.49528e-43	9.73833e-28	CB
ZADH2	9.57564	9.05226	9.39711	9.07898	9.66715	9.12553	8.95465	9.15484	8.87703	9.11811	9.19451	8.8062	7.48633	4.82922e-75	5.248e-58	CB
NGEF	7.81207	8.2827	7.45607	8.01022	10.4142	8.19412	8.79175	7.34907	6.47077	7.0616	6.40647	8.52503	8.24269	1.20243e-39	8.32718e-27	CB
SYT2	7.17752	7.00929	8.24721	8.45308	10.2487	7.55695	6.66309	6.87749	6.32101	7.77739	7.16411	6.7559	7.65526	8.28884e-44	1.21032e-28	CB
KBTBD3	9.65208	9.59314	9.58	9.38361	10.4798	9.79207	9.57036	9.47484	9.72844	10.0191	10.0467	9.5769	9.71458	1.37309e-67	1.28342e-50	CB
NPEPL1	3.73992	6.72264	6.32225	6.53557	6.9924	6.66318	6.9265	6.36146	5.0944	5.58516	5.50898	5.94623	4.3952	9.85864e-18	6.62086e-11	CB
NUP43	8.14667	7.90011	8.30168	8.48703	8.50853	7.22192	7.75103	7.2758	7.99311	7.8243	8.31118	7.85319	7.19333	4.05551e-65	2.03532e-46	CB
COQ8A	8.01515	8.50992	8.18891	7.40195	9.64621	7.6503	7.17266	9.09471	8.03818	8.94842	7.94496	8.26026	9.38184	2.2562e-53	4.64134e-32	CB
SMARCC2	8.39023	8.48503	8.24552	9.09555	9.43189	8.10844	8.54497	9.00074	8.71642	7.96068	8.60882	8.089	8.77635	1.68582e-48	1.54343e-35	CB
NUP210	8.44042	8.36543	7.69791	7.67111	8.63975	7.2875	7.89318	8.36061	8.30671	8.3716	8.3988	7.87991	7.37714	1.09748e-56	5.74177e-39	CB
PRUNE2	7.83387	8.05206	7.7924	8.07759	8.08558	6.49038	7.28852	6.79351	7.13638	7.69803	7.72663	7.64281	6.77887	2.41278e-64	1.08579e-50	CB
NELFB	4.98407	5.01855	5.00131	5.10404	5.71418	4.71971	4.78393	4.80084	5.26135	5.14247	5.05022	4.90059	5.44157	1.4581e-64	3.30599e-43	CB
SEPTIN8	9.97135	9.95153	9.92968	9.45387	10.5899	10.0138	9.72354	9.81701	10.4056	10.273	10.031	9.77665	9.55773	6.45447e-100	6.31902e-78	CB
GGH	8.23398	7.95599	8.16904	8.14084	9.11161	7.43659	7.90248	7.94241	7.32851	7.67045	7.64319	8.43476	6.69731	3.94642e-49	2.23336e-34	CB
DDX17	9.39429	9.41149	9.44181	9.35405	10.04	8.82788	8.69806	8.8023	9.25229	9.31559	9.26916	9.23759	8.35291	1.66894e-105	6.19373e-74	CB
H2AC6	11.6012	10.7945	11.1921	11.5284	12.69	9.73217	11.1211	11.0074	11.8877	11.3531	10.9743	11.2374	11.1342	1.69547e-82	6.26356e-59	CB
DCPS	9.55843	9.5356	9.37381	9.87998	10.1164	9.2581	9.01446	9.35388	9.17341	9.57946	9.5019	9.39979	9.47015	4.37613e-108	7.92787e-79	CB
KCTD12	11.0773	11.6449	10.9501	11.0126	11.8711	10.9637	10.6379	10.4018	10.5796	10.883	11.3955	11.151	11.1065	8.5116e-118	1.56712e-87	CB
INPP4A	11.0336	11.2466	11.0859	11.1305	11.3754	10.2318	10.4225	9.41144	10.3288	10.3416	10.7773	10.8333	10.2761	1.67812e-108	1.40495e-74	CB
ALS2	8.37843	8.46168	8.11819	8.05978	9.09649	7.41281	7.35966	7.81134	7.92255	7.8464	8.02728	7.9539	6.84134	1.54588e-72	6.33509e-51	CB
GFM1	9.33309	9.1149	9.36242	9.25081	9.58778	9.36024	9.32342	8.51638	9.03695	8.59501	8.90607	9.11525	7.74675	4.83395e-90	4.42096e-63	CB
CAMKK2	9.52639	9.58859	9.14067	9.71157	9.78819	8.76523	8.74578	6.23504	9.00953	8.94824	8.63757	9.47268	9.76609	3.10741e-82	8.62424e-57	CB
HSD17B10	11.5058	11.2982	11.5042	10.9181	11.905	11.6526	11.6017	11.061	11.2817	11.258	11.6235	11.5254	10.4263	1.24427e-121	5.85457e-90	CB
HNRNPAB	6.45313	6.73118	7.02236	7.33165	7.43826	6.48778	6.97526	6.32629	6.97442	6.87432	6.74188	6.7255	7.16304	4.18478e-64	8.05493e-41	CB
MGST2	10.8902	10.3346	10.774	10.4571	11.3438	11.0704	10.3114	10.205	10.3967	10.2579	10.2841	10.4168	9.45185	1.88967e-78	1.93476e-59	CB
DMAC2L	11.4685	10.1583	11.7841	11.6944	12.159	11.7251	10.3903	11.7452	10.5793	11.0727	10.2793	11.8967	11.1525	1.66483e-67	1.96597e-38	CB
H2BC13	8.24168	7.81884	7.9132	8.28357	10.0303	8.59256	8.21339	8.48795	8.31287	8.34912	8.12049	8.18187	8.39949	1.65103e-96	2.70911e-69	CB
DPYSL5	12.136	12.1982	11.9117	12.3944	13.5656	11.8618	12.5955	12.255	12.5699	12.3516	12.3629	12.3087	12.5023	1.19236e-112	2.74913e-85	CB
ARPC5L	11.9005	11.5756	11.5946	11.8143	12.4347	10.8324	11.9229	10.5548	12.0549	11.5303	12.2111	11.3852	10.3411	2.44474e-88	1.27061e-54	CB
CORO1B	9.73325	9.58127	9.72121	9.39053	10.3256	9.71764	9.59657	9.48973	9.72034	9.52679	9.62742	9.60269	9.55644	9.49742e-115	1.22762e-86	CB
NUDT16L1	8.56365	8.60142	8.77178	8.5604	9.09074	8.53821	8.61987	8.61301	8.53219	8.52005	8.62777	8.17396	7.5455	3.39952e-77	1.54739e-50	CB
DCUN1D5	5.75922	5.33082	4.90565	5.57971	6.30619	3.96341	4.82056	4.33911	5.08852	5.02314	5.27637	5.39278	4.72604	5.60711e-34	5.31139e-24	CB
POTEKP	11.7109	11.5575	11.342	11.2965	12.6591	12.5145	11.0922	12.1158	11.6147	11.361	11.8486	11.9381	12.1256	3.08621e-19	3.7897e-16	CB
LMAN2L	8.68028	8.26636	8.5007	8.67508	13.177	9.55856	8.27366	8.85631	8.56896	8.29101	9.46524	8.08333	8.47854	9.06349e-58	8.8954e-42	CB
ALDH8A1	8.95104	8.56105	8.57462	8.54238	10.867	9.61023	9.13462	8.97866	8.85302	8.53686	9.28122	8.53516	8.5086	1.06725e-70	7.50632e-54	CB
TTYH1	11.6913	11.762	12.0411	11.4865	12.8771	10.8879	11.215	12.232	11.3887	12.3067	11.8136	11.833	12.0572	2.6357e-92	7.16432e-59	CB
TMX1	7.69345	7.49679	7.62181	7.4738	8.53959	8.49772	7.75955	7.8	7.61694	7.96147	8.31082	7.68852	7.53164	1.60348e-85	1.64987e-60	CB
EHD1	8.29336	7.85613	7.93679	7.85342	8.8455	6.51027	7.63663	7.27082	8.12134	7.82401	7.79959	7.95513	7.11636	1.01395e-68	5.48493e-44	CB
GNB4	8.03769	7.26502	7.02717	6.23016	9.09745	7.81225	8.15412	6.12725	8.69941	7.86506	8.27281	7.81532	7.11028	8.10294e-36	3.07171e-23	CB
ANO8	6.51106	6.20741	6.90104	6.69675	7.75861	6.54489	6.47004	6.42763	6.48083	6.99656	6.30604	5.90853	7.4604	4.71038e-69	6.06874e-45	CB
APMAP	10.2565	10.4851	10.2153	10.1298	10.9769	9.93062	10.1705	9.39162	10.1053	10.0331	10.4073	10.2819	9.34807	1.27459e-93	8.52492e-71	CB
OSGEP	9.24488	9.20874	8.51493	9.68254	10.1539	8.92492	9.52562	8.92387	9.41815	8.78503	8.803	9.79266	8.35242	2.50466e-53	9.16974e-37	CB
SEMA4B	12.1561	12.1246	11.7086	10.9149	12.4448	10.1366	9.66609	10.9364	11.6488	10.4427	12.114	10.5371	9.39563	1.80279e-55	6.90045e-34	CB
NPDC1	7.51099	8.5555	7.04805	8.01078	9.97328	8.30777	7.64932	8.20346	7.35812	6.6496	7.84348	7.88217	9.2123	1.10389e-62	6.67015e-42	CB
RAB6B	10.2098	10.4555	10.0597	10.2296	12.4411	10.1662	10.1018	9.91758	10.1072	10.2348	10.4534	10.2386	9.82372	4.45107e-87	7.04578e-74	CB
DNAJC11	9.99631	9.12761	9.7453	9.49039	10.2466	9.03047	9.3563	9.25528	9.21449	9.08999	10.017	9.34457	7.64583	5.0854e-85	2.01417e-53	CB
PARPBP	8.60143	8.58459	8.46374	8.5742	10.0919	9.26686	9.3501	8.46363	8.75528	9.19667	8.83486	8.97634	8.1901	2.6345e-46	3.19704e-37	CB
FAM120C	8.37714	8.26577	8.3978	8.91282	9.7232	7.85489	8.41795	8.5461	7.85541	8.32513	8.56896	8.50907	7.97765	1.34493e-52	7.52296e-35	CB
GLTP	7.41608	7.06727	8.04992	8.27387	8.40713	8.24986	7.56405	7.8633	8.06395	8.02006	7.1284	7.17326	6.10644	7.80822e-50	2.12569e-32	CB
MACROH2A2	9.03457	8.42563	9.3162	8.98003	11.8446	8.56802	8.48207	9.45858	8.57385	9.50712	8.91345	8.42629	8.8797	3.37824e-58	7.91913e-37	CB
DIP2B	10.3407	9.59585	10.4531	10.5863	10.7429	10.0043	10.1246	9.67772	10.35	10.1581	10.2203	9.87858	8.87164	7.76659e-107	3.39955e-74	CB
SAE1	7.41851	7.71557	7.38628	7.7357	8.22951	7.89986	6.92221	6.94343	7.03575	6.98709	7.29817	6.98345	7.88255	8.83767e-59	4.20656e-43	CB
CTSZ	8.71458	8.75401	8.97036	8.5454	9.50324	9.37611	8.82999	9.07019	8.76514	8.73543	8.63253	8.3767	9.05693	2.20451e-90	8.32078e-61	CB
SLCO3A1	10.2127	9.52663	10.5257	10.1742	11.36	11.2781	11.2908	10.4421	10.6508	10.7926	10.3588	9.81187	7.64522	2.06876e-96	3.80144e-68	CB
LNPEP	10.1664	10.1791	10.2075	9.73443	10.4026	9.49469	8.9445	8.11563	9.29966	9.68455	9.81846	9.71196	8.96779	3.45529e-102	4.54001e-69	CB
KCND3	8.01529	8.31654	8.12344	8.11472	8.45333	7.75054	7.31842	5.40558	6.538	7.84939	7.98377	7.76274	8.1131	1.76225e-77	1.95908e-47	CB
MRTO4	11.6525	11.3519	11.7081	11.6697	13.0951	10.4904	11.4455	10.8115	11.8785	11.3883	10.8788	11.5238	10.5561	6.86212e-101	2.7972e-72	CB
ERG28	9.30588	9.76605	9.30371	9.23967	10.213	8.86224	9.18443	8.70715	8.97403	9.01082	9.22748	9.38788	8.69877	2.69289e-68	4.80228e-50	CB
RAB22A	8.75507	8.51182	8.15444	8.21318	8.90366	7.30113	8.1821	8.08435	8.33431	8.15347	8.4621	8.45622	7.34854	4.39343e-68	4.24576e-46	CB
EPDR1	10.8781	10.633	11.0243	10.7399	11.359	11.163	10.1879	10.048	10.0136	10.4293	10.4223	10.8782	10.1727	5.83021e-103	2.12072e-81	CB
ICAM5	10.9169	11.8673	10.561	10.6045	11.9456	9.35485	9.26941	10.1987	10.9471	10.1049	11.4376	10.8341	10.1143	5.00979e-68	5.91175e-38	CB
ARHGAP26	9.43713	9.52873	9.66547	9.69523	9.90665	7.55322	8.44523	7.35754	9.17752	9.45912	9.42298	9.33878	7.95728	9.31216e-81	5.24824e-62	CB
PACSIN2	7.69512	7.76481	7.37525	7.77973	8.46829	7.23902	7.87411	6.92671	6.9653	8.02562	7.90657	7.73096	8.36475	1.45489e-77	1.05218e-50	CB
MAGED2	7.19921	7.12418	7.5123	7.21977	7.99598	7.05397	6.17388	7.72326	7.31728	7.47736	7.54194	7.04366	7.08409	2.38601e-61	2.69947e-43	CB
EXOC7	6.50482	7.58978	7.02779	6.89911	8.57502	5.76842	7.36034	7.86921	6.54584	5.81159	7.85615	7.40156	5.22834	2.20677e-48	2.37736e-30	CB
INPP5F	8.21365	8.03027	8.21935	8.04916	9.0724	8.54787	8.29517	8.22368	7.90709	7.96643	7.95202	8.09169	7.75064	6.56176e-109	1.45895e-82	CB
KLHL20	8.18317	8.90514	8.24438	9.84147	10.2224	8.66608	8.66027	9.32468	8.54413	8.4026	9.18435	8.09038	7.74789	1.63019e-43	3.01225e-32	CB
COQ6	16.3003	15.637	16.0957	15.6616	17.8502	16.7412	16.6086	16.2661	16.6674	16.6019	16.2906	16.5094	16.2728	2.74751e-87	1.52319e-75	CB
HDGFL3	7.07764	6.79483	7.795	6.90316	8.82269	7.38366	6.69696	7.07891	6.84104	6.88335	7.48303	7.947	7.34838	4.163e-40	1.97362e-27	CB
CHMP3	9.29069	9.42725	9.85255	8.86309	10.0777	8.86571	9.26689	8.38772	9.11502	9.23174	9.26028	9.55856	9.07301	4.03633e-88	2.65728e-62	CB
SHANK1	7.35162	8.55359	7.09012	7.45999	9.14647	6.53407	8.4654	7.89334	7.30418	6.53566	8.0091	7.41932	8.22359	5.97747e-34	3.63884e-20	CB
HEBP2	8.88047	8.80618	8.38695	9.03841	9.79747	9.59831	9.30216	9.07169	8.56632	9.12923	9.22323	8.97018	9.38557	2.27691e-93	2.83015e-67	CB
DFFA	8.88601	8.02412	9.43748	7.75324	9.00135	9.50509	8.81287	9.48261	7.86052	8.70754	9.07923	8.9823	8.7533	1.08572e-47	5.93499e-28	BS
HIP1	8.93098	9.12764	8.68396	9.37319	8.95075	9.89942	8.97701	9.69122	8.66832	9.24529	8.75109	8.84527	9.3105	7.43631e-73	1.42566e-45	BS
HSPB6	9.99855	10.4799	10.4547	10.4923	9.13656	11.1447	10.3634	10.7945	9.86819	10.3852	10.2418	10.4381	10.9451	2.91352e-94	1.19366e-66	BS
RASGRF2	6.84263	7.31592	7.65028	7.33772	8.02477	10.7184	5.63998	2.96871	6.54768	6.48277	6.3845	7.39031	5.66372	2.64325e-37	4.55103e-24	BS
SYNM	10.7145	9.84801	10.3991	10.6199	11.1995	11.9224	11.0998	11.8074	10.8472	11.2254	10.5827	10.5685	11.0555	2.26512e-98	5.08525e-65	BS
SLC25A20	7.81762	8.17542	7.31285	6.84608	8.29334	8.75928	8.16319	7.52609	7.64483	8.61212	8.38243	7.98419	8.01124	1.15308e-43	4.78297e-28	BS
KIAA0513	7.76414	7.79041	8.2543	7.91683	7.24678	9.27674	6.96575	6.59241	7.97843	7.37616	7.25478	7.06376	7.25105	3.98672e-37	1.09933e-23	BS
PFKFB2	9.94501	9.70925	9.65433	9.45326	9.12918	10.4081	9.3601	10.0313	9.50833	9.90357	9.97363	9.7025	9.08138	4.46746e-95	2.19406e-64	BS
EIF3J	6.8311	6.81999	6.66831	7.1826	7.51744	8.14584	7.2849	6.88349	7.06374	6.98132	6.26544	6.82851	6.05958	4.67971e-57	1.24218e-32	BS
BBOX1	9.58198	9.73131	9.54476	9.41023	9.79722	10.4852	10.0288	9.83828	9.61588	9.59491	9.93455	9.94073	10.148	4.36599e-110	4.62218e-82	BS
KRT36	7.65807	6.58562	8.32244	8.55232	8.10737	10.4087	8.92859	8.75078	8.91214	8.03024	8.59057	8.60316	8.87808	3.55313e-47	8.20844e-28	BS
ERLIN2	8.64787	8.64819	8.98584	8.73833	9.07074	9.69224	9.17295	9.02987	9.59067	9.17347	8.94713	8.93406	7.88384	1.21908e-89	9.05208e-62	BS
RTN3	9.2675	9.94445	9.55409	9.94251	8.57832	10.6516	9.18528	9.29824	8.9216	8.83095	10.0163	8.95721	7.75635	2.90277e-66	1.25498e-38	BS
NPTXR	8.44395	9.94012	7.98382	8.80496	7.05536	11.3115	8.32832	7.4098	8.39689	8.63737	9.60384	9.38306	9.79751	4.94055e-56	9.15991e-36	BS
ASS1	11.3068	10.3764	10.303	9.93057	9.4262	12.108	10.7372	10.3832	10.385	9.86391	10.201	10.1973	10.5393	1.89866e-78	3.44001e-49	BS
NPY	9.51042	9.15439	9.6138	9.78358	9.78154	10.0227	9.25107	8.48869	9.1352	9.27996	9.13738	9.99472	7.74531	9.13427e-57	8.27364e-38	BS
HLA-DRB1	9.15847	9.405	9.13856	8.93298	9.57381	10.5864	9.62644	10.2297	9.68521	9.15179	9.32127	9.18922	10.3945	1.51659e-78	2.7168e-58	BS
HBD	15.842	16.0675	16.2802	16.9493	15.8634	17.0101	16.4677	16.6936	15.942	16.535	16.7706	16.2379	16.1866	4.82983e-103	2.48487e-76	BS
FGA	8.67764	8.83518	9.10981	9.40286	8.0333	9.69644	8.71263	9.09289	9.08803	8.5741	9.45251	9.09534	9.37845	1.06292e-90	6.59917e-61	BS
PMP2	11.5909	10.3426	11.5788	11.1909	12.1636	13.0623	12.6135	12.1222	12.3907	12.396	11.3296	12.0081	10.2091	8.08172e-93	1.46849e-60	BS
SLC4A1	9.92233	9.99452	10.5973	10.4275	10.0184	10.6128	9.70908	9.18344	9.21034	9.75656	9.81669	9.54319	9.25672	9.16838e-90	4.40176e-57	BS
APCS	7.3054	7.23858	8.0606	8.8759	7.97628	9.2149	8.51139	8.74031	7.97443	7.76349	8.0783	7.95967	8.67457	3.89396e-59	2.105e-34	BS
HSPB1	12.935	12.623	12.7413	12.5618	13.174	13.4415	12.3348	12.3867	12.9364	12.3852	12.8929	12.9078	12.467	1.19409e-100	2.37328e-78	BS
ENO1	11.6774	11.9657	11.6501	11.4922	11.579	12.4079	11.7134	11.8471	11.9084	11.7804	12.1125	12.2231	11.8509	6.16227e-94	8.94504e-82	BS
DBI	8.84164	9.0297	8.69078	8.83701	9.58785	9.95207	9.14048	9.4775	9.02107	9.12082	9.39765	9.39935	8.96637	2.48269e-107	1.37259e-74	BS
HEXB	11.4601	11.5112	11.5534	11.4839	8.87711	12.8449	11.4688	11.2078	11.7105	11.9083	9.89571	11.4275	11.4148	6.17261e-43	6.3159e-27	BS
ITGA5	8.45946	8.79364	8.21531	8.99721	8.91235	9.84456	9.16609	9.60048	8.54507	8.34649	8.68591	8.17691	9.53496	1.75628e-61	1.11045e-39	BS
LGALS1	9.19112	9.25637	9.46461	9.26542	9.45242	10.2726	9.33101	10.0865	9.5212	9.81445	9.18354	9.63755	9.34375	3.63377e-92	2.47152e-77	BS
HLA-C	7.31277	8.24642	7.50619	7.29481	7.25937	8.51475	7.70281	8.15522	7.79889	7.75323	7.76434	8.30339	8.26406	8.9782e-38	5.20948e-27	BS
NEFH	13.5906	12.2691	14.1627	13.4846	15.1928	15.5674	15.245	14.8334	14.5604	14.4409	13.1991	12.5343	12.174	7.33418e-118	5.44952e-85	BS
ACYP2	10.1358	10.0539	10.2431	10.2301	10.6215	11.2341	11.0698	11.2034	10.3561	10.4734	10.2863	10.201	10.3384	1.49723e-112	1.73587e-86	BS
MYL6B	7.50422	8.52975	8.22875	8.11239	6.6541	9.46989	8.9254	8.017	7.95776	8.0276	9.2163	7.73305	7.48862	7.32239e-35	9.46926e-20	BS
HNRNPL	7.24837	7.20523	8.08444	7.92259	8.58696	9.64124	6.8633	8.50495	7.74947	7.32952	8.69458	7.74403	7.27197	1.10253e-52	2.04673e-32	BS
NQO2	8.16575	8.3802	8.06814	8.40116	8.52367	9.03358	8.26622	8.57618	8.04077	8.39307	8.63584	8.09048	7.17791	1.95365e-70	1.13343e-51	BS
H2AX	7.11005	6.31272	7.07037	7.28163	7.6144	8.36888	6.8664	6.45984	6.92253	7.10608	6.59561	6.96304	7.22715	1.5374e-39	1.96578e-24	BS
GPD1	8.24618	8.1216	8.54642	8.5673	8.89441	9.75107	9.1231	9.6311	8.97563	8.70587	8.8902	8.82375	7.27895	2.16177e-98	2.57624e-66	BS
RYR1	7.88209	7.72771	7.96002	7.97125	7.6993	8.60687	8.52974	8.52058	8.09018	7.88167	8.34367	7.66873	7.27049	1.88429e-68	1.59795e-51	BS
SCP2	7.60911	7.59712	6.94968	8.64743	8.65899	8.91964	7.48632	8.91027	8.64433	8.73148	7.56977	8.46192	8.75171	5.99879e-67	6.68691e-46	BS
CALB2	8.60051	9.09945	8.65708	8.83751	10.7873	10.8048	10.4134	10.2473	7.76077	8.15883	9.51475	10.0195	10.359	4.37521e-83	1.03445e-54	BS
TCEA1	11.9626	11.6741	12.2105	11.632	12.0709	12.8259	11.8063	10.3196	11.3747	10.8012	11.8953	11.7026	11.0758	3.62055e-42	1.67472e-28	BS
S100A1	5.56753	7.18461	7.12021	6.90313	4.43909	7.50649	7.48683	7.31444	5.32447	7.12958	6.99096	5.81981	6.22247	7.77698e-41	9.97424e-23	BS
ACP1	12.1593	11.9074	11.639	12.0891	12.0861	12.5383	11.8431	12.1763	11.5809	11.9206	11.8801	11.6987	11.5244	1.87803e-115	1.16679e-81	BS
RPS12	8.06247	7.28863	7.46444	8.32489	8.37087	9.82399	8.0905	8.46847	6.52646	8.69843	9.44533	4.00215	8.28044	1.39041e-24	2.58163e-13	BS
ITGA3	8.24661	8.31135	8.3331	8.29185	7.36546	9.8751	8.28501	9.57014	7.43942	7.68282	8.1088	8.73319	8.88778	9.2206e-61	1.92102e-41	BS
ITGB8	8.184	7.38397	7.65264	7.18322	6.52093	8.84346	6.71799	7.24181	7.07369	6.93918	7.39239	7.33203	7.15106	2.79369e-32	6.74743e-21	BS
MSN	8.59465	8.99739	8.9929	8.92961	8.98832	9.96764	9.16882	9.94424	8.98451	9.11119	9.09052	8.85971	9.20549	1.70977e-105	1.61209e-77	BS
U2AF2	7.02473	7.81693	7.9928	8.15298	7.89255	8.52031	7.233	7.93948	7.67657	7.13633	7.45315	7.49964	7.64266	2.76543e-56	1.36021e-37	BS
MAOB	10.2065	10.1467	9.92527	9.87193	9.5121	11.4386	10.8671	10.903	10.3052	10.4544	10.5784	10.8599	11.0208	9.68632e-104	1.00683e-80	BS
TMOD1	7.43351	8.44171	7.62314	8.46411	6.78465	9.06844	6.64996	7.4557	8.93722	8.21887	8.56374	7.75751	8.78931	3.34544e-28	1.35365e-19	BS
LAP3	10.32	10.0312	10.5181	10.234	10.2777	11.5175	11.038	11.1048	10.1376	10.5617	10.3223	10.244	11.3846	2.6671e-102	9.51479e-71	BS
EPHB2	7.89204	8.59326	7.8263	8.23252	8.90964	10.2069	8.5682	8.30695	8.46764	9.13907	8.31512	7.75353	9.05889	3.32413e-42	1.66592e-21	BS
RPL12	8.29331	8.78754	8.55116	8.44652	7.9845	9.06071	8.13759	8.34645	8.16018	8.4384	8.70823	8.77817	8.34134	8.30395e-78	9.8161e-57	BS
RPL9	8.34229	8.63741	8.6693	8.77213	8.20723	9.35115	8.59151	7.84556	7.97723	8.37531	8.66165	8.67401	8.10765	6.07187e-67	1.3238e-47	BS
CTNNA1	8.73698	8.77264	9.03293	9.13448	7.89843	9.62919	8.40523	9.35689	9.56605	8.67211	9.23725	8.65975	9.12935	4.15406e-64	1.05268e-36	BS
NF2	5.5773	6.52051	6.79758	6.31684	7.751	8.50228	7.44245	7.68623	6.71733	7.36386	6.38232	5.36896	4.62059	1.29586e-45	3.5601e-31	BS
CHI3L1	7.11543	7.74654	7.69521	8.08674	7.25513	9.0476	8.26203	7.89062	8.00481	8.21946	8.22735	7.94031	7.59412	4.33439e-53	1.09861e-38	BS
MAP2K2	7.4316	7.69554	8.06731	7.30964	7.52037	9.29651	7.71809	5.50097	7.87704	7.65343	7.04137	7.86184	6.92272	1.33583e-57	1.69612e-36	BS
PGM1	10.9645	11.3859	11.0043	11.2531	11.7765	12.0247	11.3798	11.1351	11.0113	11.818	11.6637	11.5023	11.4864	3.34323e-114	1.47186e-84	BS
GMPR	7.57995	7.80316	7.43901	7.20197	7.02829	8.76473	8.05201	8.35436	7.73165	7.77477	7.67527	7.62993	8.17672	9.70871e-73	3.81708e-50	BS
EIF4A3	9.35259	9.52337	8.875	9.44326	9.47719	9.83074	8.80957	8.22335	9.40139	8.52411	9.16114	8.8596	8.35065	1.06783e-82	1.75084e-53	BS
HADHA	9.64187	9.41281	9.61317	9.31469	10.1572	10.5457	9.87709	9.84612	9.82798	9.76975	9.79432	9.60523	8.65364	1.3698e-95	1.93109e-70	BS
GLUD2	12.4863	12.538	12.2643	12.1655	11.896	13.0482	12.8669	11.8532	12.2527	12.2993	12.6138	13.0051	12.0954	1.7946e-124	4.46809e-94	BS
ACADVL	10.0339	9.70905	10.1445	9.70497	9.68334	10.5677	10.0334	9.7903	10.0717	9.96729	9.9698	9.92273	9.33373	3.27651e-101	2.87783e-75	BS
BCAM	7.61341	9.03215	8.32389	8.81955	7.64425	9.07589	8.67252	8.91471	8.14748	8.0101	8.82083	8.4952	8.96196	3.0567e-74	1.0469e-48	BS
BCAP31	6.96854	7.83308	6.49235	6.84105	7.05082	7.9186	7.81799	5.64664	6.36423	7.09062	7.55755	4.82573	6.8257	5.56928e-20	4.0038e-13	BS
HADHB	11.4232	10.9853	11.3582	11.1812	11.8568	11.9292	11.7688	11.2993	11.5653	11.7289	11.4106	11.3291	9.89131	9.9092e-107	3.83528e-79	BS
YWHAG	11.1903	11.242	10.9538	11.1943	10.2075	11.2908	10.4551	9.81026	10.5566	10.7922	11.0745	11.051	9.81331	2.8345e-105	6.43106e-76	BS
RPS6	10.5015	10.3977	10.7695	10.5394	10.8075	11.4502	9.91753	10.142	10.6136	10.4875	10.6301	9.91577	10.0956	8.00306e-80	5.19543e-48	BS
GNG3	8.83184	8.61825	8.72667	8.73864	8.38163	9.52999	8.22934	8.63649	7.64967	8.22121	9.18851	7.85603	8.26947	1.35566e-54	1.1943e-34	BS
HBB	14.7277	15.1259	14.8214	15.7543	14.6781	15.9679	15.2571	15.5574	14.8814	15.1804	15.6675	15.1142	14.9251	1.80724e-111	1.91471e-81	BS
HBA1	15.1002	15.2657	15.0445	16.0888	15.2591	16.232	15.5169	15.8883	15.0284	15.5672	15.9092	15.3438	15.0352	7.0623e-104	3.24204e-75	BS
FABP5	11.3826	11.7226	11.3853	11.1722	11.749	12.662	12.1287	12.2447	12.043	11.9971	12.3981	11.9509	12.2053	4.84865e-113	1.35613e-83	BS
LMNB2	9.43059	9.57318	9.68406	9.43397	10.2721	10.4289	9.70898	10.0097	9.28955	9.84427	9.46056	9.66471	9.79882	7.01122e-98	1.49536e-63	BS
GBE1	7.17034	7.23983	6.90619	6.94141	7.85026	8.03068	7.52648	7.89505	7.00408	7.34826	7.00201	7.02199	7.99994	2.86032e-71	4.67361e-49	BS
PRDX1	12.8364	13.3528	12.87	13.1212	12.8584	13.8856	13.5151	13.6437	13.2453	13.0512	13.3816	13.3974	13.1929	7.99804e-127	7.05272e-99	BS
PCDH1	9.1712	9.74261	8.98663	8.88286	7.89733	9.82401	7.7752	8.19635	8.4416	8.73056	9.39642	9.35783	9.14004	3.57761e-73	3.55222e-50	BS
DSC1	7.96029	8.33077	9.59945	8.31615	7.01018	9.65495	8.1016	9.32698	5.96716	7.07394	9.35796	8.02	7.27825	8.93467e-26	1.10708e-12	BS
TFCP2	7.36373	8.38737	7.72875	7.17712	7.40999	9.13654	8.34487	9.03656	7.48553	7.18305	7.96305	7.54978	7.43592	2.24593e-48	5.16173e-32	BS
CBX3	6.09162	8.00745	7.39953	7.55336	8.34417	8.68907	7.25914	8.34437	8.23703	7.8191	6.99055	7.99428	7.6839	4.32799e-17	3.67023e-11	BS
BLMH	9.66914	10.5627	10.6703	10.0564	10.333	10.8108	10.4849	10.0541	9.54061	10.389	10.384	10.1959	9.54466	5.39871e-77	2.79949e-55	BS
KCNC3	12.1996	12.4327	12.5665	11.9455	13.2949	15.3087	13.874	14.0973	14.233	14.0397	13.6547	13.9987	14.2148	1.52344e-65	1.43543e-43	BS
DAG1	10.0406	9.41603	8.72279	10.5038	10.2235	10.7763	10.4823	10.6499	9.30777	9.95068	10.72	8.91906	7.98692	1.75559e-57	1.17858e-29	BS
SCRIB	10.0108	10.4494	10.1206	9.39404	10.5363	12.5026	10.7643	11.9349	11.0584	10.2557	10.4288	11.423	11.6214	3.0333e-64	4.44831e-44	BS
ELAVL3	9.0604	7.57094	10.2731	9.55238	9.7582	10.4885	8.91653	9.38242	9.1524	9.34399	9.25238	9.8154	8.84583	5.81409e-39	3.91807e-29	BS
COG2	8.33836	9.54815	9.08962	8.3083	8.80264	10.801	7.84764	7.39526	9.04102	8.57279	9.78465	8.98489	10.5691	5.16907e-62	3.15968e-34	BS
KRT72	9.39649	8.30851	8.82655	9.26944	6.93136	11.0326	10.8006	10.5616	10.6679	9.97821	9.60541	9.9651	8.84995	3.2664e-38	2.94556e-21	BS
PGM5	11.2525	11.5299	11.4387	11.2567	11.7384	12.4495	11.8034	12.0049	11.5824	11.8463	11.6595	11.7085	11.8555	3.79355e-108	9.05767e-81	BS
PTGES3	10.4977	9.83173	9.33602	9.72363	9.71965	10.6733	9.15662	10.3651	10.0564	9.73264	10.2994	9.87741	10.4387	5.76353e-61	1.03082e-39	BS
RABEP1	9.17581	9.12858	8.78723	8.81872	8.6012	10.3541	9.45405	8.30349	8.88565	8.80998	9.10432	8.86222	9.5367	7.55588e-76	2.61014e-44	BS
KRT31	10.6376	10.1733	9.96624	10.4546	11.2877	11.3487	10.9292	10.6471	10.0764	10.4218	10.5631	10.7032	11.112	2.72441e-71	1.33478e-42	BS
ELOB	10.9049	10.9377	10.7738	10.6287	10.3485	11.6084	10.6682	11.3757	10.7376	10.5529	10.7016	11.2005	11.0015	4.12151e-94	7.57306e-67	BS
MYLK	9.39346	9.37616	9.03911	9.0399	9.6233	9.98873	9.22645	9.84999	9.784	9.34419	9.71349	9.40494	9.01306	4.14943e-85	1.97012e-56	BS
CNGA3	7.52208	8.56645	8.03873	7.4881	7.96219	8.66519	8.34333	7.31676	8.3289	7.29476	8.60541	7.80746	7.43543	9.20999e-57	4.49377e-40	BS
ATP2B3	8.46122	9.06684	9.44688	9.39213	8.54058	10.3875	8.29641	10.0186	9.76752	9.55536	9.42146	9.17473	9.51178	1.24493e-57	3.57567e-35	BS
KYAT1	7.08031	8.85121	8.52016	8.44975	8.46951	9.45328	8.26267	7.97939	8.37314	7.73478	8.67599	8.57034	8.45472	5.75009e-28	6.13806e-18	BS
PCK2	8.89908	8.16852	8.47576	9.50446	9.41134	10.4138	9.11164	8.30359	9.65896	8.50813	8.99088	8.78094	8.78327	4.72764e-52	1.65239e-29	BS
UVSSA	7.67875	7.41292	8.20261	7.66859	8.04238	8.68273	8.25933	7.63049	8.08967	7.99	7.99141	7.43123	7.67535	1.14214e-79	3.58877e-55	BS
EML3	8.71832	8.11058	8.7283	9.27292	7.66504	10.234	8.90851	9.28202	9.62827	8.94347	8.72684	9.21847	7.568	9.30343e-45	9.20628e-35	BS
UAP1L1	6.48414	6.45362	5.91022	6.69413	6.60351	7.11259	6.43691	6.72008	6.48646	5.93709	6.61743	6.45396	6.02167	4.12791e-63	2.28332e-40	BS
GRIPAP1	11.4181	10.9602	11.0277	10.0319	11.1187	13.7818	10.9236	12.1033	11.4362	11.2618	11.9224	9.58278	10.3095	5.4024e-64	2.64519e-33	BS
HYI	7.47885	8.09014	7.82015	7.71815	7.16533	8.87998	7.59314	8.57436	8.01289	7.66821	7.64892	8.11122	7.96606	7.57827e-59	4.20737e-41	BS
TMEM63B	8.11938	8.47126	8.36601	8.33752	8.24112	9.219	7.78554	9.08572	8.08865	7.84015	8.82591	8.46804	7.36603	4.19674e-45	3.67555e-31	BS
MRPL2	9.22025	8.45901	8.81467	8.73483	8.45023	9.462	9.05279	7.92916	8.74545	8.47593	8.90192	8.74676	7.46162	2.66026e-52	1.02228e-37	BS
ARFGEF3	8.74207	9.32712	8.75526	9.25133	8.97596	9.74869	9.13813	9.35239	8.76412	8.96437	9.6099	8.97555	7.91373	3.84136e-98	3.80148e-67	BS
PLCXD3	8.22946	9.04121	8.21404	8.39023	9.08915	9.38195	8.26749	7.76022	8.5596	8.77732	8.5131	9.35675	8.09226	4.31504e-45	7.39622e-31	BS
POLR2M	7.08625	7.04974	8.15405	7.0929	5.48373	8.61651	7.28421	6.69501	6.98012	5.80107	6.6492	6.5803	7.366	1.27208e-21	7.40349e-15	BS
SLC25A25	9.4414	9.39632	9.91375	9.38903	9.70829	10.1605	9.88534	8.73412	9.11455	9.7802	9.97582	9.80029	9.59849	2.40532e-73	6.18388e-47	BS
HIBCH	9.25296	9.72444	9.48125	9.22905	9.90473	10.1624	9.78995	9.51485	9.49368	9.32804	9.9831	9.35421	8.32951	2.59875e-79	2.90473e-52	BS
VWA1	12.4401	11.5792	11.087	8.86284	10.3398	13.1332	8.02786	10.5099	9.5851	11.4848	10.9088	11.5419	10.442	1.44788e-30	9.19646e-19	BS
PPP1R21	12.572	10.8007	13.1922	12.7125	12.8872	14.4171	14.0478	14.0847	12.6993	12.4589	11.8496	12.5931	10.0299	5.41663e-75	1.41442e-44	BS
COPS6	9.06857	9.31928	9.22881	9.63008	8.67843	10.1541	8.82192	9.5524	9.04277	8.82033	9.5874	9.16851	10.0637	2.10125e-65	3.62189e-43	BS
RTN4RL2	12.6662	13.1957	13.8768	14.2756	14.8977	15.2978	13.3923	14.8223	13.6089	14.7181	13.0072	14.1496	13.4262	2.91544e-74	6.75912e-46	BS
CD163	8.28575	7.98024	8.00917	7.78604	7.56916	8.64009	8.06273	8.40289	8.18505	8.44222	7.63255	7.16506	7.78325	1.27708e-47	2.0903e-32	BS
SBF2	8.50273	9.45981	8.17443	8.16414	9.52621	10.711	7.68253	9.75334	9.87768	9.9046	8.41858	7.69762	9.07306	1.66502e-36	2.7454e-22	BS
HRNR	5.28334	5.56449	5.53351	6.10371	5.16387	6.13496	5.41521	4.24337	5.44783	5.74241	4.31991	5.85145	5.08666	1.50435e-42	5.8012e-24	BS
SIRT2	11.4942	11.2958	11.4047	11.7314	11.2272	12.1851	12.1629	11.2915	11.7826	11.3188	11.4737	10.9737	11.185	2.30022e-96	1.88311e-66	BS
VPS8	8.24406	6.92631	7.91096	7.5665	8.02456	9.97632	7.13663	8.92733	7.22436	7.63591	7.10796	7.27406	8.19088	3.24268e-37	5.2805e-24	BS
SYNPO	8.87103	9.61997	8.9603	9.01301	7.93365	9.69795	4.0469	8.92869	8.07372	8.46571	8.7745	8.6121	6.75133	1.41715e-46	3.05926e-32	BS
SCAI	10.8232	10.7823	10.7083	10.5287	9.93181	11.7756	9.37592	10.5801	9.92574	10.8971	10.2885	10.7901	9.89432	5.33096e-82	1.04247e-51	BS
SUMF2	6.86287	8.14252	7.29199	7.14366	5.72876	8.41653	8.0638	6.91844	6.79093	6.59063	7.06332	6.69767	8.16934	6.4339e-42	4.57297e-29	BS
SYNE1	8.5186	8.62586	8.73419	8.93892	8.76722	9.34941	8.98188	8.24845	8.71882	8.50331	8.73177	8.15817	8.16848	3.04058e-92	1.09447e-65	BS
PLBD2	9.19908	9.04613	9.18898	8.92591	8.79905	9.98532	9.35057	8.02487	9.16337	8.99852	9.00689	9.36454	7.77762	1.06127e-103	6.75601e-77	BS
TGFBRAP1	7.6084	8.14828	7.04473	8.18648	7.87119	8.70906	6.63247	7.96513	7.03027	8.34218	7.065	7.58061	8.45607	1.36963e-61	4.10455e-39	BS
CTTNBP2	7.51784	7.94703	8.12557	7.74671	7.39495	10.6123	8.32777	7.88762	8.12194	8.31129	8.07809	8.58995	10.0524	1.82304e-51	1.87434e-29	BS
GCN1	8.02097	7.75878	7.6847	7.4871	7.93062	8.09343	7.84953	6.99561	7.43231	7.45296	7.33279	7.78286	6.17509	1.21602e-72	2.32006e-45	BS
NCLN	8.8692	8.56747	8.83288	9.18586	8.9297	10.0094	8.90655	8.3026	9.0717	8.90659	9.68105	8.98225	8.30024	1.59563e-63	4.83847e-41	BS
HVCN1	8.26707	8.30135	8.37026	8.23637	8.59347	9.98491	9.63888	8.89349	8.35453	7.97959	8.86906	8.29187	9.54931	4.57988e-70	1.10664e-50	BS
ERLEC1	7.87626	7.81862	7.80078	7.56955	8.03424	8.21954	7.15923	6.58552	7.35312	8.0611	7.28814	7.38319	6.08552	4.68378e-50	7.75246e-34	BS
ACSBG1	6.91233	6.75015	7.42347	7.25888	7.16942	8.44707	7.86104	7.95285	6.92568	6.6456	6.93923	7.51009	4.72689	1.75053e-46	1.54561e-31	BS
PEX11G	11.7884	10.8353	11.7902	11.7436	10.7012	13.2521	12.6513	11.3049	11.0833	10.0459	10.8438	10.9742	10.6406	1.4097e-34	6.94458e-24	BS
FMC1	8.7249	8.98433	8.76449	8.98489	8.45446	9.65101	8.84247	8.91686	8.9046	8.88482	8.96328	8.88517	8.58993	1.94649e-61	9.40108e-48	BS
FUBP3	8.32825	8.41355	9.03488	8.2417	8.42165	12.6586	9.94996	8.67982	8.61616	8.90948	9.08506	8.59269	9.93656	5.0046e-31	4.11608e-19	BS
ABHD14B	8.31733	7.84226	8.18096	7.68422	7.39216	9.41392	8.23059	9.04642	8.39944	7.8382	8.22243	7.80349	8.62474	6.17876e-85	2.09128e-58	BS
RNF170	7.39996	7.38582	8.01052	7.23085	7.66835	8.12646	7.61988	7.5042	7.74292	7.63037	7.24772	7.59255	5.77893	9.34587e-80	7.43425e-58	BS
TUBGCP6	7.69542	5.76159	9.20226	8.30794	8.50732	9.78105	8.35591	9.61701	7.81377	7.79151	8.04849	8.70301	8.69234	1.57347e-48	4.27631e-29	BS
CDK5RAP1	11.6047	10.85	11.3778	11.7624	11.8984	13.3975	12.7517	12.8287	12.3921	12.818	11.8415	11.0661	12.16	2.13746e-60	5.8948e-46	BS
PKP4	11.1735	11.5689	11.9121	11.9346	11.3373	13.9547	12.7869	12.6839	12.1298	11.5628	11.1145	12.2004	11.8452	1.81012e-78	2.8118e-45	BS
MACROD1	8.00173	7.75767	7.79319	8.28293	7.99666	8.53833	7.72988	8.41958	7.581	7.28343	8.01552	7.53169	8.26141	8.72158e-52	6.00398e-37	BS
CLSTN3	9.27417	9.88357	8.61848	8.82097	9.15263	12.4593	8.81228	11.721	9.41198	9.47014	9.10495	8.68553	9.52111	9.91181e-42	4.48214e-29	BS
ACAT2	11.0135	11.1055	11.1805	10.5687	10.4806	11.586	10.6635	11.1289	11.1419	10.7265	11.4018	10.7709	9.88101	3.52533e-93	3.01967e-60	BS
OSBPL8	8.84346	8.75275	8.82344	8.38926	8.22093	9.93257	8.50052	7.52686	8.2803	8.42806	8.65096	8.47779	8.11669	1.40198e-76	1.07819e-55	BS
PPP1R12C	7.40137	8.20803	7.90916	8.0438	6.6788	9.00477	7.67831	7.91724	7.5994	7.34643	8.13587	8.16067	6.98898	3.52766e-62	2.75803e-36	BS
TTYH3	6.48729	6.95303	6.25622	6.23882	5.85688	7.51046	7.05638	1.67396	6.38964	6.35246	7.05017	6.98224	6.24088	5.54513e-33	1.7849e-19	BS
HAPLN2	13.7147	13.3316	14.029	13.5101	14.1733	15.3075	14.8569	14.4531	14.1442	13.8546	13.9297	13.4167	12.4798	1.14067e-113	1.09762e-85	BS
FAM107B	8.61544	8.93769	8.8727	9.01194	6.23229	9.53098	7.88477	8.13003	8.20641	8.53629	7.62183	8.24716	7.53284	1.98177e-19	2.01102e-14	BS
SLC6A17	9.2003	9.35687	9.11372	9.35772	8.23652	11.3056	8.39628	10.8729	8.28668	9.36611	9.5165	8.67698	9.87518	1.52104e-43	1.85044e-31	BS
SIAE	7.08517	7.45435	7.78979	8.01846	8.1321	8.41521	8.14758	7.8953	7.39185	7.6191	7.19984	7.84881	7.12259	3.99877e-68	2.55985e-47	BS
CYP4F11	8.83999	8.61015	8.46229	9.00228	8.33469	9.44766	9.10651	9.22593	8.74663	8.94465	8.61683	8.83285	8.55136	8.4127e-84	1.11739e-60	BS
EPG5	8.63718	9.03828	8.89109	8.86688	9.54919	12.0542	10.6253	12.0081	10.2232	10.9149	10.1446	10.1804	11.1175	5.39935e-80	2.29947e-53	BS
LUC7L	6.89953	6.66185	6.58417	6.67106	7.2666	7.42368	6.13298	7.24108	6.77355	7.41591	6.83177	6.36352	6.83469	7.2718e-23	1.18838e-16	BS
CCDC177	9.03821	9.14549	8.19597	9.06901	9.1386	10.5544	10.1009	9.53741	9.08327	8.41093	9.63586	8.14198	7.96444	3.44377e-48	2.67234e-27	BS
DIABLO	8.79161	9.10246	8.69316	8.79199	8.71419	10.4684	8.75433	9.92599	8.79378	8.45603	9.19128	8.90852	8.18391	8.82862e-81	1.02836e-54	BS
DDX18	9.60068	9.46787	9.85424	9.799	10.1929	11.1	10.7037	10.4498	9.92343	9.65302	9.6355	9.40712	9.29009	1.10945e-101	2.62656e-70	BS
GID8	6.83314	7.83221	7.84988	7.37107	4.44232	9.07005	8.31493	7.74447	7.41539	7.47527	7.41621	7.65578	8.90746	3.05102e-40	3.25672e-25	BS
PSD3	8.59204	9.65937	8.9183	9.63956	9.46346	9.79823	8.24404	6.72594	8.9317	9.23456	9.53639	9.1505	9.27776	1.48853e-59	1.37781e-33	BS
EMC3	8.11593	8.00057	8.18911	7.54781	7.67825	8.35122	8.07353	6.28003	7.32414	7.61979	7.8519	7.99746	7.69618	1.44805e-48	1.5856e-37	BS
GSKIP	8.63842	9.5471	8.78373	9.02446	8.50993	9.86625	9.58849	9.57374	9.14029	9.74353	9.52636	9.74203	8.04138	8.35707e-51	3.13766e-38	BS
RRBP1	8.3556	8.57712	8.51807	7.20834	8.2777	8.9778	8.36528	8.30331	8.78757	8.32037	8.48139	8.36415	8.14692	1.05263e-65	1.45858e-43	BS
STK39	10.5614	10.0483	10.8868	10.3707	10.1369	11.2293	11.0905	10.3895	10.5195	10.8223	10.507	10.6075	10.1579	7.69053e-100	7.73907e-68	BS
SUSD2	7.63999	7.06487	7.76637	7.51758	6.69191	8.92985	7.66326	8.54876	7.41281	7.02479	7.20181	6.85801	7.682	3.54897e-18	4.95421e-13	BS
UBQLN2	7.63086	7.36627	7.81185	7.74664	7.46459	8.19802	6.95344	7.53954	6.99308	7.60885	7.19249	7.07214	8.08361	3.27422e-48	1.49837e-31	BS
CYB5R1	9.06873	9.18064	8.50945	8.41824	8.75263	9.51741	8.94762	8.4261	8.99276	8.68225	9.3819	9.04768	8.14875	3.75109e-93	1.64575e-60	BS
TNIK	8.56718	9.62623	9.06433	8.79814	8.73514	10.4242	9.16419	9.02507	9.05102	8.96935	9.77489	9.45927	9.6989	1.312e-72	2.42143e-47	BS
NDRG4	8.4924	8.55996	8.99622	9.33349	8.89728	9.50463	8.98821	8.50355	8.57135	8.60273	8.56179	8.88231	8.61438	1.30701e-80	4.368e-57	BS
NENF	10.7273	10.9207	10.8105	10.7175	10.8522	11.6275	11.032	11.3266	11.0765	10.5961	11.1743	10.8701	10.5643	1.13611e-111	4.49362e-81	BS
USP24	8.5187	8.70835	9.84418	9.227	8.13629	12.6155	10.4863	8.81292	9.00689	7.72582	9.18735	7.84761	10.3103	5.76652e-33	8.49762e-19	BS
SMC3	8.32521	7.7427	7.32227	7.36637	8.62213	8.68645	6.63905	8.60957	7.49449	7.41113	7.50243	7.5875	6.89537	2.53967e-38	3.74255e-24	BS
LZTS1	8.71262	8.73233	8.38514	8.15709	8.97576	9.7374	8.44898	7.02229	8.44966	8.45036	8.21476	8.73649	6.28071	2.65371e-38	1.85757e-26	BS
SBDS	9.08038	9.0271	9.5157	8.90766	9.03863	10.0406	9.17177	9.42845	9.38501	9.11935	9.31606	9.04273	9.31285	9.79862e-96	5.78014e-70	BS
VWA8	9.27267	7.95386	8.48832	8.19452	8.51666	8.27923	9.9703	6.76963	7.92361	8.22585	8.11007	8.59425	8.91359	2.02003e-66	4.54135e-40	THA/HT
VWA5A	9.04526	10.1169	9.52955	9.2357	9.27403	10.9249	11.1881	9.86391	9.34559	9.28393	10.2539	10.6513	10.2227	1.86768e-103	9.81744e-77	THA/HT
PLPP3	10.8616	10.6454	9.46712	9.82459	9.044	9.98418	10.9636	10.6072	10.4355	10.7403	10.9358	10.4921	10.2787	3.26734e-64	1.07161e-46	THA/HT
ARHGEF11	8.60938	10.4353	9.97363	9.42477	9.60624	7.74989	13.0532	11.2026	8.95025	8.99359	8.58184	9.44626	9.1092	9.36558e-43	4.71215e-20	THA/HT
CHMP2A	7.93118	7.77159	7.70055	8.25196	7.70896	7.78252	8.56488	8.00883	8.47589	7.55134	8.46607	8.00131	7.88401	2.72347e-55	1.1084e-42	THA/HT
GNG7	11.4172	11.2704	11.4521	11.3531	11.5098	11.0518	11.9915	10.9707	11.4849	11.0808	11.2473	11.1832	10.6171	9.32477e-112	1.52148e-80	THA/HT
CPD	8.91014	9.22446	9.00089	9.06112	7.38995	8.72502	9.44573	7.94032	7.67839	8.48689	9.00987	8.69937	8.42202	2.23862e-51	6.7591e-35	THA/HT
ENDOD1	11.7933	11.1798	11.5854	11.5275	11.6436	12.3191	12.437	11.8748	12.2144	11.8872	11.7858	11.5391	11.4958	1.59498e-117	4.3825e-84	THA/HT
SMC2	13.1464	13.0122	12.7118	12.7524	13.0442	13.1344	13.7151	12.9526	12.7112	12.9199	12.8462	12.8801	12.418	1.93859e-81	1.29377e-58	THA/HT
HBE1	9.58732	9.76444	8.952	10.6754	9.99614	10.6305	11.0387	10.2782	9.38782	9.40615	10.5719	9.5764	9.41273	9.80065e-57	5.07445e-43	THA/HT
FTL	15.0902	15.1541	14.9183	15.1276	15.3025	14.4704	16.1385	14.6117	15.3609	15.2584	15.0942	15.1515	14.3258	3.56752e-129	3.22534e-99	THA/HT
ITGB2	2.73719	7.80473	7.12728	9.96004	9.34551	8.44521	10.7955	9.40205	8.57708	8.38676	6.37874	8.43114	9.35729	2.24895e-15	1.19739e-07	THA/HT
TH	7.16685	9.34755	8.24219	8.65977	7.10834	7.87736	9.59182	8.49572	8.09681	6.77607	7.40779	8.29801	7.95568	4.45534e-40	2.22852e-22	THA/HT
NEFL	16.5125	15.9263	16.6004	16.3016	17.1189	17.2639	17.4144	16.6658	17.1931	17.1426	16.4294	16.1501	14.0466	6.59293e-124	1.72422e-91	THA/HT
NEFM	13.4202	12.9599	13.5651	13.2561	13.9842	14.3282	14.4983	13.2909	14.0931	13.9183	13.4225	13.2857	10.5104	7.16236e-103	8.2401e-80	THA/HT
CTSL	10.1373	10.2823	9.77611	9.92213	9.81645	9.40154	11.2586	9.03143	10.0175	9.64792	10.2426	10.2168	9.96266	1.05232e-87	4.48549e-58	THA/HT
CTSG	8.19786	7.95244	8.57435	8.35981	7.99488	8.65706	8.75748	7.29082	7.52901	7.89585	8.03115	7.86897	8.07555	1.31665e-65	2.4669e-45	THA/HT
RPS17	11.4357	9.20485	10.9409	9.66266	9.98449	9.95302	11.7866	10.1711	10.5336	8.5945	9.41908	9.64379	8.87697	3.61011e-47	1.94321e-28	THA/HT
QDPR	13.198	13.1399	13.1374	13.4305	12.9862	13.3987	13.6388	12.5012	13.493	13.1985	13.1188	13.1086	11.8483	7.17883e-120	3.90909e-91	THA/HT
CLEC2L	8.5729	7.18631	8.66403	8.45097	8.96883	8.55901	9.03494	8.16509	8.08613	7.4976	8.29157	7.49183	4.9541	2.13382e-53	1.61343e-33	THA/HT
PYGM	16.0685	15.5688	16.0185	15.7527	16.9053	17.0025	17.1307	16.2686	16.9448	16.8752	16.2677	15.8855	14.0573	1.59812e-110	4.21426e-77	THA/HT
SCG2	10.998	11.2855	10.9803	10.7737	9.44216	11.4238	11.8318	10.2922	10.5408	10.4638	11.1027	11.8192	10.5861	2.92391e-97	2.51529e-62	THA/HT
AOAH	8.21258	8.28473	7.97043	7.71868	7.90221	8.47036	8.98225	7.53414	7.3484	7.03221	8.49702	7.60931	5.47825	4.4352e-49	3.67237e-36	THA/HT
SAA4	8.20652	8.63282	7.76054	9.65193	8.43759	8.71099	9.72647	8.61501	8.41523	9.21196	9.50272	7.25898	7.94686	1.00793e-22	4.41153e-16	THA/HT
GGT5	6.71579	6.54099	7.35693	7.83343	6.49391	8.11539	9.78386	9.25675	7.15667	6.69648	7.32044	7.7411	8.2402	8.86528e-40	6.13843e-24	THA/HT
MDH1	13.032	13.4218	13.0507	13.1943	13.1462	12.8846	13.6029	12.2549	13.1662	13.1113	13.3559	13.3242	11.8738	6.61832e-116	1.29465e-97	THA/HT
SLC6A11	8.50985	7.09868	7.14313	8.93822	8.65882	8.97695	9.86082	9.81141	8.50232	8.25547	7.61024	8.90744	9.37328	1.19678e-49	2.90264e-28	THA/HT
PCP4	10.3674	10.3352	10.702	9.68575	11.1619	10.9619	12.1725	11.9054	9.46587	10.1519	10.89	10.9115	10.4291	9.69777e-67	2.23156e-48	THA/HT
SLC4A3	8.83335	9.06315	8.66418	9.15905	7.76054	9.55684	9.73383	9.71508	8.67704	8.7061	9.17487	9.33214	9.35468	1.69221e-75	2.31928e-52	THA/HT
FNTB	6.33435	7.31961	6.61512	5.82454	7.32503	7.09137	7.44895	7.44758	7.30745	6.49964	6.69405	6.11699	5.39745	1.76897e-34	2.16647e-23	THA/HT
PSMD7	6.5976	6.90756	6.02847	6.51125	6.53785	5.60505	7.24375	5.05422	6.22095	5.53687	6.81279	6.78101	7.15893	3.45083e-52	3.5943e-30	THA/HT
ARPP19	8.96554	9.61819	9.56889	8.2062	9.41295	8.5627	10.0755	8.29818	9.30803	8.89172	9.55444	7.51718	9.06996	1.06496e-22	2.99104e-17	THA/HT
TUBA1B	17.8396	17.7436	18.0605	17.7444	17.4266	16.9673	18.2323	17.2678	17.6759	17.9257	17.4118	17.4945	17.2622	1.35908e-118	1.04381e-85	THA/HT
CCZ1B	9.49881	7.94224	9.09291	9.29519	9.38009	9.43803	10.649	9.54385	10.6152	9.3652	9.47202	9.6935	7.54396	7.65849e-51	8.13637e-33	THA/HT
FKBP3	9.79734	9.13656	9.86276	9.62374	6.87098	9.17194	10.527	9.78459	10.1602	9.88623	9.98228	9.84775	9.27631	1.66966e-45	5.12623e-23	THA/HT
PDE1B	9.27469	9.18851	9.07577	8.87007	8.59601	8.27303	9.82436	7.67119	8.50308	8.90799	8.78642	8.76679	7.60158	3.20913e-85	7.27625e-60	THA/HT
FOLH1	10.2824	9.66807	10.1413	9.81476	9.99586	10.2438	10.8013	10.3013	10.5337	10.2844	10.251	10.2435	9.51489	1.5403e-103	6.31859e-77	THA/HT
MGAT3	7.9143	8.74252	7.90983	7.90348	7.94707	8.81376	8.97952	8.9731	8.00534	7.95109	8.68876	8.14959	7.81943	9.10608e-45	7.76739e-31	THA/HT
CPSF1	11.7156	11.0946	11.4743	9.90595	11.3757	12.2516	12.6683	11.7471	11.4254	11.1903	11.711	10.783	9.263	1.21507e-77	4.90834e-49	THA/HT
GRIN2B	9.24583	8.83901	8.10755	9.40415	9.19699	10.4891	11.269	8.68633	9.53304	8.44714	8.66066	8.65167	10.4922	2.24967e-40	3.30003e-21	THA/HT
SNX1	7.88011	8.08208	8.39679	8.23948	7.81101	8.08065	9.14432	8.1546	7.80532	7.14201	7.83036	8.85783	7.75603	1.79183e-57	8.89767e-31	THA/HT
UBE4A	8.62863	8.10228	8.60837	8.40035	8.24372	7.72734	9.54068	8.4837	8.53217	7.725	8.6506	8.46828	6.14012	1.68331e-40	3.2551e-27	THA/HT
MVP	10.9251	10.2232	10.7133	10.6262	10.1775	9.95352	11.0174	9.0882	10.6532	10.1949	10.3743	9.88379	9.19009	7.20676e-97	7.96391e-71	THA/HT
CRYM	10.7428	11.0207	10.2102	10.5608	9.8803	9.69475	11.4401	10.3223	10.3974	10.4826	10.9743	10.7696	9.08562	1.92709e-91	2.3157e-66	THA/HT
INA	15.7368	15.193	15.4634	15.6682	16.5191	15.7723	16.7029	16.4427	15.8452	15.8594	15.4291	15.5044	13.8451	4.01235e-128	6.79564e-94	THA/HT
ECM1	9.15778	10.5319	10.1433	8.83753	10.6048	11.1245	11.7275	10.7352	9.35981	8.63082	9.5623	10.1481	8.88155	6.99527e-33	1.08226e-20	THA/HT
CYP1B1	9.634	9.41761	7.5284	9.73599	9.43271	7.22552	11.091	7.6614	8.96262	8.3921	7.13363	9.03952	7.88658	1.31661e-30	1.3506e-16	THA/HT
HS1BP3	7.76545	7.29859	7.82276	7.30506	7.43804	7.84611	8.50876	7.62229	8.3309	7.53568	7.80381	7.79059	6.59557	1.8093e-49	6.88199e-34	THA/HT
C6orf136	7.70936	7.61696	7.71435	7.90729	8.49839	6.89097	9.08002	5.94808	8.48576	7.4478	7.15951	7.07815	6.16303	2.19434e-42	1.68121e-23	THA/HT
VPS13D	8.52179	9.29083	8.99259	9.60325	7.25643	8.82958	10.5924	8.70574	8.98496	9.07805	9.35355	8.81732	9.86088	3.12806e-40	9.79216e-34	THA/HT
PTRHD1	8.71336	9.06547	9.29925	8.32531	5.60894	8.8737	10.0471	9.23071	8.5474	8.13793	8.71383	8.61823	8.70733	5.78974e-21	1.95285e-15	THA/HT
RPS27L	7.46258	7.02384	7.09408	6.49857	7.05623	8.11589	9.1133	6.97422	7.59642	6.75362	7.70126	6.76337	6.49091	4.17039e-38	2.41382e-23	THA/HT
STRADA	10.8397	10.432	10.789	10.3986	10.7963	11.4818	11.5419	11.4101	11.3186	10.575	10.9431	10.3866	10.4871	1.29801e-80	1.7166e-52	THA/HT
MYH14	11.6469	11.7017	11.7026	11.3418	12.6392	11.7852	12.7508	12.5345	11.9987	11.9658	11.6619	11.4151	10.0914	2.07068e-105	7.11805e-75	THA/HT
PHYKPL	7.44226	6.62418	6.41424	7.26442	7.2862	8.18364	8.96935	8.44391	7.65862	8.10526	8.3137	7.85083	7.78858	1.16373e-30	1.68976e-21	THA/HT
LRRC8A	9.53986	9.50209	8.71494	9.73776	9.29871	9.57399	10.0843	8.81052	9.04408	9.40316	9.27651	9.5059	9.61286	1.37297e-83	3.23163e-54	THA/HT
CNKSR2	8.44782	8.44335	7.64787	8.62004	7.59445	8.65379	9.00728	7.28657	7.49904	8.49039	8.77311	8.49445	7.46822	1.77801e-59	2.41479e-37	THA/HT
DOCK10	8.82556	9.34745	9.25858	8.46849	9.84104	9.44394	10.9893	9.10277	9.85206	9.11617	9.58758	9.50703	10.5514	1.08223e-50	3.489e-32	THA/HT
ISOC1	7.9644	8.00315	7.77963	7.897	6.91038	8.50366	8.61908	7.6309	8.0122	7.46937	8.2704	8.61349	8.49102	2.28186e-84	4.49472e-57	THA/HT
SEC62	6.77216	7.45065	7.84492	7.67174	7.91848	7.68386	8.77086	8.00754	7.48101	7.54777	7.19872	7.22302	7.7685	4.0416e-36	4.48219e-26	THA/HT
TTC1	10.5879	10.4971	10.9105	10.903	9.92572	10.4961	11.2335	10.4104	10.987	10.5809	10.6707	10.849	10.4531	2.76804e-109	7.97785e-77	THA/HT
VPS25	6.91561	6.42179	6.55479	6.69741	6.5414	6.80728	7.39125	6.10246	6.44941	6.43526	6.83107	6.75309	6.00981	1.27045e-52	8.49056e-34	THA/HT
TTYH2	10.5848	10.1778	10.5661	10.4378	10.2614	10.4696	11.0758	10.5622	10.9248	10.8177	10.7769	10.6461	8.82862	1.32206e-100	6.73908e-73	THA/HT
HDHD3	9.08039	9.1162	9.27765	9.09175	8.94847	9.13671	9.78944	8.84685	8.46037	8.8396	9.15983	9.12631	9.05852	9.25626e-99	4.12304e-70	THA/HT
DDX23	11.3892	10.8949	11.244	10.3053	10.2363	10.1315	12.0202	10.3733	11.4813	10.826	10.8895	10.4557	9.67883	8.99364e-92	1.65449e-63	THA/HT
SFXN1	10.1337	9.6932	9.85407	9.87109	9.33895	9.60212	10.2546	9.22815	9.17156	9.62098	9.77028	9.80506	9.42294	2.75902e-84	1.70506e-65	THA/HT
VAT1L	9.36009	9.97679	9.9012	9.10893	9.59302	10.0504	10.6121	9.31193	8.42537	8.16701	9.48869	10.0237	8.54113	2.37872e-92	2.1581e-63	THA/HT
CNNM1	7.59034	7.87396	7.74957	7.71358	6.87236	6.24458	7.97432	6.20715	6.96336	7.88453	7.35881	7.5158	6.6285	5.58283e-61	1.16195e-41	THA/HT
LANCL2	8.84816	9.31354	8.93748	9.19357	7.91834	9.09938	9.7412	8.08824	8.91068	7.91755	9.0098	9.01916	8.22974	3.90785e-73	7.47043e-43	THA/HT
AGPAT5	8.79275	8.67174	8.97235	8.65267	9.26939	9.10479	9.53796	8.80627	9.01901	8.84478	9.16305	8.90442	8.74957	4.0983e-74	2.63768e-53	THA/HT
IMPACT	7.71633	8.04314	7.32538	7.91925	6.95742	8.05985	8.28749	8.11769	7.29696	7.44364	7.28756	8.25772	7.39084	3.25433e-41	2.99283e-32	THA/HT
SLC25A10	8.66394	8.60839	9.13783	8.56246	7.65964	8.58313	9.24995	7.4348	9.12538	8.9436	8.96941	9.07302	8.33975	3.87981e-67	2.19308e-43	THA/HT
PPP1R1B	9.58798	9.11611	9.16098	9.05783	8.51021	7.36691	10.0957	8.87037	8.95061	8.20299	8.54782	9.13395	9.11603	2.2326e-54	3.60169e-38	THA/HT
ATP5IF1	8.72301	8.8105	8.7801	8.45645	7.43429	8.21981	8.98585	6.07981	7.74139	8.53332	8.78887	8.58327	6.69113	5.00797e-71	5.48275e-45	THA/HT
FAF1	8.76562	9.63252	9.91588	9.66662	9.56179	7.9786	10.2186	9.03202	9.40188	9.59408	9.3257	9.49419	8.26068	1.52106e-81	1.01772e-50	THA/HT
NTNG1	9.31743	8.65186	8.76698	8.77528	8.97947	8.64671	9.67761	8.50105	9.15332	8.12545	9.08979	8.60282	9.24238	1.20771e-67	9.44202e-40	THA/HT
IGLV3-9	7.44579	7.97603	7.45388	7.08042	7.26642	7.65481	7.87176	9.48069	7.91292	7.48204	8.62745	8.33941	8.01355	3.18912e-40	7.00016e-28	OC
IGHV3-49	7.11796	7.12931	7.51853	6.97843	7.85241	7.45513	7.95381	8.36658	7.75856	7.77945	7.78208	7.78169	8.34953	7.35733e-51	4.93805e-36	OC
IGHV6-1	9.43667	9.6624	9.56208	10.0035	9.79088	9.5339	9.34488	10.5902	9.36689	9.43381	9.98506	9.64972	9.59075	5.04417e-71	5.39133e-54	OC
IGHV3-72	9.0226	8.91048	8.87606	9.48188	9.29951	8.97012	9.01633	9.84154	9.00015	9.07956	9.60191	9.33667	8.61471	1.18327e-71	1.78286e-53	OC
IGKV1-6	6.40854	8.29196	7.20061	6.61686	6.66272	7.30482	7.96707	9.10936	7.39315	7.28192	8.85123	8.45031	7.22201	3.30029e-19	1.99237e-12	OC
SNAP23	8.35388	7.56645	8.29258	7.94875	6.485	8.10302	7.82327	8.71485	7.35569	7.70194	8.0216	7.20479	8.50631	5.47511e-44	4.84629e-28	OC
CLIC1	10.1318	10.1826	10.3814	9.98201	9.78348	10.5175	10.4726	11.1708	10.4187	10.293	10.7409	10.5819	10.937	1.62398e-110	5.42531e-80	OC
RNASET2	6.23846	6.97646	6.8693	6.5068	7.5755	7.34052	6.98649	7.70544	6.77814	6.25973	6.95598	6.74021	6.33101	1.33651e-23	6.36499e-17	OC
GAPDHS	13.3167	13.5491	13.3215	12.9016	12.9166	12.8252	12.9055	13.945	13.3499	12.9434	13.0818	13.0986	12.3592	1.01423e-89	8.00467e-66	OC
TOR1A	9.23386	9.15828	9.55891	8.70619	8.69305	8.99714	9.47547	10.8085	8.73995	8.57302	9.10523	9.05571	9.09448	2.84546e-55	1.1604e-37	OC
GNB5	8.66215	8.5469	8.72563	8.51816	7.90235	7.52671	7.7881	8.78946	8.09967	7.85365	8.47205	8.63437	7.29717	1.2001e-73	2.12986e-47	OC
TNPO2	7.87015	7.15518	7.58789	7.75923	7.04405	6.57815	7.13571	8.08934	7.64801	7.45381	7.45378	7.67207	8.01516	1.88973e-40	1.71067e-27	OC
EIF3H	7.68645	8.37801	8.03353	9.25951	8.67193	8.97484	8.65246	9.48454	9.26847	9.25455	9.13052	8.63112	8.08615	2.38181e-38	7.51432e-24	OC
SLC16A3	5.70479	5.57964	5.88042	6.55652	6.43773	7.43567	6.31609	9.30853	5.43054	5.53318	6.19554	6.07523	6.38672	2.94365e-37	7.33396e-28	OC
PHGDH	12.0668	12.0101	12.3461	12.2642	12.0721	12.3951	12.4338	13.1635	12.4753	12.2158	12.4093	12.3917	13.0359	1.03462e-117	2.1324e-92	OC
NDUFS4	8.00298	8.60667	8.21683	8.28891	8.2974	8.92512	8.62478	9.57399	8.14571	8.57259	8.5546	8.71194	8.67524	1.58191e-37	1.3904e-30	OC
PSMD3	8.36583	8.79169	8.76515	8.39531	8.38339	8.10034	8.25036	9.2895	8.10998	8.73294	8.27429	8.5238	8.4357	1.48978e-81	1.34387e-52	OC
RGS14	7.84758	8.61179	7.22261	7.52558	8.35456	7.83653	8.75654	9.60576	7.2587	7.2184	8.89006	8.00394	9.04867	2.24509e-43	2.15791e-28	OC
PHLPP1	7.28379	7.95068	7.33092	7.59362	6.69003	9.03174	8.71096	9.08581	8.28772	9.07216	7.5411	8.11116	6.45102	3.76252e-43	6.43369e-28	OC
GSDME	9.03036	9.1218	8.55588	8.71341	9.29253	8.87027	8.79051	9.40089	8.54253	8.72641	8.7261	8.61869	8.66702	2.18796e-79	2.02312e-58	OC
SORBS3	8.88305	8.71629	8.70513	8.69866	9.30299	8.82225	8.67294	9.53325	8.54656	8.94687	8.7637	8.80856	8.71402	4.50827e-55	1.52289e-41	OC
PLIN3	7.97045	7.67434	8.06281	7.11434	7.53888	8.42449	8.2962	9.38042	8.90061	8.33285	8.16017	7.99489	7.89484	4.48724e-78	4.23213e-55	OC
NOL3	7.37943	8.38913	7.64202	7.63924	7.47946	7.2109	7.66448	8.54458	7.21739	6.69071	7.12992	7.74156	6.93398	2.85599e-61	9.63876e-40	OC
ATP6V1G1	7.93994	7.91716	7.59598	8.18198	7.6352	8.23478	8.38583	8.60236	7.72445	7.78735	7.9799	8.22336	8.53958	6.32237e-51	2.77277e-37	OC
SH3BGRL	10.5263	11.1217	10.6022	10.9535	10.3962	11.1168	11.2208	11.6351	10.9939	10.8372	11.1708	10.731	11.0644	1.30179e-115	3.84967e-83	OC
FLNB	7.89106	7.83769	8.32005	8.07915	7.92095	8.94472	8.4387	9.70344	8.61577	8.45993	8.35548	8.1631	8.53486	5.74278e-111	6.59706e-79	OC
TACC1	9.22491	10.0785	10.4038	9.9714	11.2503	12.5205	12.0268	13.8044	11.6335	10.6202	11.5282	11.6698	12.3359	4.90411e-88	2.12374e-55	OC
RP2	15.4437	13.0381	12.0611	14.9467	13.1733	13.8457	13.6269	15.9832	14.1983	14.1626	13.4586	14.3098	15.7623	4.7779e-69	2.26603e-36	OC
SCO1	11.4112	11.4588	10.5151	11.4995	11.6129	13.5377	12.0159	14.1353	11.202	12.8159	10.603	11.2916	11.6001	1.11361e-57	6.44786e-31	OC
WFS1	9.43355	9.92157	9.15325	9.46989	9.43102	10.0762	9.5342	10.5898	9.14057	9.24748	9.82927	9.63388	9.78212	1.51499e-100	1.19145e-68	OC
PRPF6	7.88279	8.77371	8.2559	7.94825	8.46765	7.5697	8.68684	8.97656	8.39343	7.2648	8.41455	8.4908	6.6939	1.68849e-30	2.13476e-19	OC
WDR47	8.24938	8.20766	7.55529	7.90553	7.01561	7.33342	7.40552	9.63942	7.63618	7.05467	8.21332	7.93799	7.27443	4.78117e-60	2.60196e-38	OC
DIRAS1	8.5745	8.61723	8.91538	9.16341	8.62283	9.00604	8.09662	9.25654	8.49225	8.55886	8.3669	8.32578	7.81856	1.19556e-63	3.10682e-42	OC
SNAPIN	9.27824	9.41088	9.03523	8.905	9.06886	9.48821	8.99428	9.88551	9.25849	8.91765	9.30511	9.12568	9.1123	3.4559e-95	5.6481e-72	OC
NDUFA10	9.7526	9.83941	9.90394	10.1605	9.71615	9.82027	9.87213	10.6038	9.15957	9.11703	9.81491	9.36845	9.74037	2.671e-96	2.92221e-66	OC
MPC2	6.96157	6.87776	6.78092	6.57612	6.70246	6.39145	6.57494	7.48842	6.43864	5.52399	6.69782	6.95595	5.05533	5.32981e-52	4.65948e-34	OC
MAP4K4	8.86976	9.75816	8.10492	8.24502	7.22465	10.0506	7.29832	10.4539	8.25696	7.0806	7.05495	8.24315	8.1743	7.71189e-21	2.18533e-13	OC
MOCS2.1	9.44978	8.69116	9.36415	9.39739	8.77954	9.23354	9.23632	9.92053	9.06575	9.44714	9.61808	9.41255	9.24049	2.76446e-64	3.3584e-48	OC
F2	8.16375	8.97562	10.1147	8.29626	10.8479	8.44478	9.89134	10.9608	8.88324	10.1722	8.61946	9.49713	9.53894	1.79301e-49	7.51413e-30	OC
SERPINA1	9.15532	9.45718	9.25105	9.3447	8.7244	9.5353	9.4408	10.5331	9.31474	9.07044	9.7519	9.51304	10.0715	6.23204e-87	6.36473e-62	OC
C5	9.41733	9.31483	9.5098	9.30483	10.1228	10.071	10.2933	10.309	9.52876	9.33651	9.76448	9.29285	8.29771	7.805e-84	3.69586e-64	OC
IGKV1D-33	8.60349	9.37559	8.65673	8.05028	8.80786	8.97086	9.20595	9.88119	8.94118	9.18316	9.15609	9.76391	8.49186	1.95052e-31	2.17437e-23	OC
IGHV3-30	9.5001	7.06373	8.3383	7.95549	9.33352	9.22206	9.76107	12.3036	10.275	8.76801	9.69422	10.4586	8.93681	6.029e-13	1.30232e-08	OC
IGKC	11.3364	11.7259	11.5587	11.8759	11.403	12.1589	11.7045	12.6254	11.5447	11.569	12.1229	11.7624	12.2867	4.34453e-97	1.90455e-72	OC
COL1A1	11.146	10.5043	11.2835	11.0123	9.8506	12.1016	10.6284	13.3434	10.0139	10.6317	11.5693	10.1406	11.8833	5.25575e-92	1.62305e-60	OC
COL3A1	8.60165	7.53004	8.37031	8.22156	6.97561	9.62223	8.68299	10.0402	8.60721	8.10846	8.38199	7.6508	8.79087	1.12676e-68	4.82394e-43	OC
SPTA1	7.23557	6.72844	7.65813	8.67535	7.33472	7.07684	7.14796	12.0918	6.74154	6.91806	7.20557	6.07753	8.4275	2.17235e-46	6.70026e-27	OC
CRP	6.98579	7.97334	8.7454	7.76633	8.71209	8.54658	7.99836	9.35263	8.03395	8.17041	8.52561	8.34672	8.08464	5.23429e-15	1.0782e-10	OC
FN1	10.1615	10.2478	10.324	10.3272	9.31791	10.565	10.6024	11.3564	10.6706	10.1085	10.2097	10.0662	10.0176	5.10899e-90	1.20514e-56	OC
ALB	15.5469	16.0802	15.2977	15.725	15.6845	16.1142	15.8564	16.5374	15.8106	15.8655	16.5249	16.3494	16.2185	3.87833e-109	1.84066e-85	OC
TF	10.1907	10.6992	10.3276	10.523	10.1988	10.8651	10.5364	11.3232	10.8182	10.806	10.8789	10.7865	10.8857	1.55844e-105	1.59114e-78	OC
MT-ND1	8.76559	8.90679	9.2829	8.17601	9.92072	7.28819	8.11511	10.2539	8.88466	6.09121	9.18759	8.74004	8.09946	3.88509e-19	9.36447e-13	OC
ANXA1	8.3599	8.40766	8.7739	8.43069	8.11175	9.51112	8.94476	11.6991	9.2321	9.37801	9.09987	8.76554	10.092	5.53966e-95	2.34799e-64	OC
APOB	13.717	11.1495	12.5825	12.2565	13.5002	12.3449	11.4595	13.9697	12.8676	13.4417	12.2871	12.8746	11.8269	2.39895e-73	1.05443e-42	OC
KRT1	13.8997	13.4838	14.0897	13.82	14.6473	16.5053	15.8131	17.4069	15.6426	14.9533	15.3805	15.2846	16.119	4.07021e-106	1.93258e-74	OC
S100B	10.9702	10.4955	10.9278	10.6852	11.8053	11.7451	11.5425	12.1517	11.6692	11.225	10.9395	10.8543	10.5284	1.30224e-116	2.89015e-91	OC
HLA-A	9.78014	10.2706	10.1644	9.74499	9.87286	10.4745	9.95111	11.4494	9.7675	9.9788	9.90273	9.95164	11.0113	1.43341e-100	4.59042e-69	OC
SERPING1	8.63089	8.94553	8.00912	8.27497	8.03599	8.80744	8.55435	9.53129	8.85421	8.18172	9.43091	8.86642	8.35015	1.92818e-68	2.31315e-43	OC
FGF1	9.10739	8.84541	8.99212	9.1132	9.64725	9.99256	9.90167	10.57	10.021	9.52029	9.77452	9.46389	9.05148	1.91942e-108	5.30127e-76	OC
ICAM1	7.69645	8.26246	8.32718	6.90637	7.48987	8.95085	7.85497	9.64766	8.27862	7.5614	8.44373	8.42056	9.33734	7.9406e-46	8.97545e-32	OC
S100A9	8.59718	8.57372	8.88426	8.9111	8.35666	7.89926	8.3117	9.53278	8.50839	8.43481	8.71639	8.80464	9.18343	4.93913e-85	2.27697e-51	OC
S100A6	10.3082	10.0449	10.3829	9.89837	11.0887	11.8378	10.918	11.8513	10.2143	10.9797	10.6136	10.5985	11.6391	7.57275e-112	2.14837e-81	OC
PYGL	6.46432	7.81352	6.7857	7.63321	5.87361	7.36971	6.7813	8.20671	6.41414	6.36325	6.86627	7.95367	8.04384	3.09284e-50	1.83312e-29	OC
ANXA2	9.79194	9.87089	10.0269	10.0307	9.60527	11.4752	10.0385	13.0465	10.128	10.2124	10.1882	10.0676	11.6499	9.28356e-94	4.59387e-74	OC
LAMB1	8.78555	8.82398	8.42247	8.91809	8.19976	9.39192	8.6227	9.81858	8.49792	8.81927	8.84342	8.81163	9.22833	2.44808e-74	3.36437e-52	OC
COL1A2	13.1579	12.7374	13.5323	12.921	11.5853	14.8494	12.8966	16.2305	12.3488	12.5846	13.6318	12.3511	14.4725	3.88723e-97	2.43131e-64	OC
LPA	10.2431	10.9118	11.9409	10.6279	10.0442	11.7543	10.8727	14.4197	9.56177	9.78732	11.8468	10.323	11.8995	2.37823e-54	5.45479e-34	OC
CD14	7.46167	7.9762	7.56911	7.75454	7.77794	7.35629	7.90967	8.50655	7.76754	7.02254	7.86438	7.76595	7.42488	6.97897e-58	4.01366e-37	OC
PTPRC	8.0111	8.03598	8.32115	7.1164	7.9146	8.59173	7.86648	8.6263	7.77842	7.99864	8.50757	8.21364	7.94035	8.72646e-53	1.07609e-35	OC
VIM	14.6742	14.5756	14.684	14.598	14.8437	15.0646	15.2495	15.7438	14.988	14.9309	14.8509	14.611	14.5036	2.62699e-119	2.67438e-88	OC
KRT7	10.1713	10.351	10.7176	10.2177	13.6362	13.9411	14.4986	17.6284	10.2531	13.1185	13.1433	13.7955	12.5607	3.40003e-26	1.10683e-15	OC
GNAI3	9.29023	9.52239	9.31456	9.33842	10.0328	10.5016	9.23601	10.9444	8.85214	9.95615	9.23932	9.69939	10.3613	1.33199e-84	1.3664e-56	OC
ANXA5	11.8325	11.9621	12.047	12.0212	12.2391	13.062	12.4151	14.2618	12.3654	12.2499	12.1449	12.1027	12.9702	3.105e-103	1.4058e-74	OC
FBP1	7.84994	7.98791	7.91637	7.9645	8.28478	8.28852	7.98371	9.95689	7.51055	7.7852	8.05245	8.18783	8.12506	1.99902e-44	5.375e-26	OC
COX6C	8.70751	8.72639	8.62651	9.26066	7.39005	8.75058	9.15997	10.0123	8.40722	8.46614	8.06337	9.04046	9.54027	8.38013e-64	7.47737e-39	OC
GSTT2	7.35961	7.24008	6.81893	7.19728	5.77986	7.28589	7.60145	7.69513	6.94134	7.33711	7.19181	7.51105	6.9935	2.31297e-22	1.4203e-16	OC
C7	6.66131	8.02768	5.58471	6.3592	6.92416	7.47377	7.377	10.4939	8.03509	6.60042	6.42902	8.00809	6.09548	1.1856e-19	2.57912e-11	OC
LAMC1	10.8004	10.593	10.8095	10.7725	10.5	11.1115	10.8149	11.5446	10.5628	10.6803	10.7231	10.5343	11.1451	1.67981e-115	7.15285e-88	OC
MTHFD1	10.6679	10.5071	10.8188	10.2791	9.89565	10.7495	10.4653	11.1739	10.4764	9.99133	10.7479	10.4373	10.4462	2.60357e-96	3.23478e-65	OC
COL6A1	10.1784	9.57163	10.1569	10.101	9.57432	10.8487	9.98018	11.4406	10.3244	9.67884	10.2371	9.91812	10.6495	2.26202e-95	5.65248e-63	OC
COL6A2	9.52375	9.1518	9.63648	9.24458	9.2245	10.2062	9.43301	10.984	9.22006	9.2674	10.2805	8.77581	9.20944	1.04267e-86	1.62419e-54	OC
COL6A3	10.9037	10.3318	11.1724	10.9521	10.627	11.42	10.5972	12.5936	10.5008	10.766	10.8324	10.2033	12.0266	1.10187e-103	7.21429e-73	OC
SLC25A4	9.81087	9.70691	10.7317	9.87517	9.67707	11.0375	11.0589	12.4164	9.8385	9.69133	10.2063	10.1179	11.0583	1.09146e-69	4.62763e-42	OC
TPR	10.2901	10.1059	10.0389	9.43604	10.1129	9.98136	9.39014	10.4451	9.73732	9.0836	9.53764	9.32051	8.85867	2.7286e-71	2.58244e-42	OC
MYH7	10.0888	10.3186	10.4819	9.34716	10.2232	12.4262	11.703	12.6889	11.1963	11.0883	10.7345	11.6701	11.4647	1.30781e-66	5.22551e-41	OC
ALAD	10.091	10.0917	9.86269	10.077	9.93263	10.7323	10.6536	10.8708	10.4146	10.2905	10.4022	10.5142	10.1587	5.51493e-113	3.28242e-90	OC
GFAP	13.5179	13.8293	13.69	13.6318	14.8336	16.3321	15.6587	17.2266	15.2924	15.2397	15.1371	15.2947	16.6242	9.47877e-106	3.3944e-75	OC
FOLR2	7.91433	8.26008	7.68593	7.8389	7.03745	7.6392	7.95331	9.01756	7.76069	7.30994	8.05764	8.20667	7.98653	4.52741e-35	1.88078e-25	OC
PRKCSH	8.97938	8.90913	9.07376	8.63151	8.82315	10.1777	9.51493	10.9035	8.85862	9.05254	8.78677	9.05011	10.3814	6.90265e-88	3.65432e-57	OC
CPM	9.10875	8.61351	9.03948	8.28366	8.46997	8.95568	9.40673	10.2877	10.0002	9.16046	8.86829	8.92232	8.107	1.96073e-79	7.71158e-59	OC
DSP	11.6002	11.5436	12.0135	11.6523	11.4831	13.3756	13.2435	14.4465	12.032	12.199	12.0779	12.7493	13.817	1.09084e-72	9.1848e-43	OC
CD44	8.88016	8.13804	8.67464	8.55657	9.39973	10.6716	9.87339	11.1074	9.38737	9.54216	9.35591	9.44793	11.0153	6.52254e-98	1.24278e-66	OC
ITGB4	9.24311	9.0589	9.2076	8.77018	8.70548	9.26262	8.8897	9.77752	8.66215	8.84466	9.29831	9.14986	9.00028	5.86683e-106	9.99609e-74	OC
FAH	10.2444	10.5027	10.1352	10.5099	10.5216	11.0859	10.6434	11.2928	10.234	10.3268	10.5921	10.8723	11.0534	4.01739e-122	4.363e-93	OC
ITGA2	8.17891	6.51815	7.90327	6.61757	8.14512	7.03416	7.83632	8.8447	8.09938	7.78024	7.8772	7.15341	8.20247	1.14027e-56	8.29396e-35	OC
DES	8.69704	8.83099	9.78011	9.11172	9.32845	9.8462	9.15609	10.4183	9.07728	9.70231	9.23557	9.05554	10.0458	1.16061e-82	1.38032e-55	OC
GABRB1	9.76065	9.63731	8.97869	9.49683	7.77308	9.30692	7.81247	12.264	8.61298	9.70915	9.74124	9.79556	9.15745	1.98354e-55	7.17565e-38	OC
ATP5PF	8.43344	8.62889	8.65136	8.29699	8.148	8.5959	8.15258	9.02947	7.29693	8.38149	8.06069	8.80048	7.67331	1.64604e-73	6.55968e-51	OC
KRT4	10.3317	9.29335	9.45496	10.1453	10.8222	12.9494	11.8161	13.4567	11.7015	11.2386	11.5179	11.8418	11.795	2.75655e-74	9.81431e-52	OC
CDH2	11.115	11.633	10.8442	11.8716	10.5967	11.0983	10.997	12.421	10.6643	10.5176	10.9781	11.5438	12.1048	3.69721e-74	9.85209e-56	OC
ITIH2	11.7484	10.9125	11.6302	11.7307	10.2866	11.476	11.3025	11.9496	10.7947	10.8288	11.7482	10.9385	11.3194	1.09723e-78	1.43205e-54	OC
TYMP	6.50649	7.20218	6.8439	7.44927	7.36279	7.85685	7.44921	8.31441	7.17053	6.1029	7.28552	5.96508	7.74103	7.30962e-62	7.38739e-35	OC
RAB4A	8.36341	8.25543	8.03859	8.26596	8.01011	8.41209	7.98138	8.92785	8.63226	8.17656	8.40638	7.98282	7.70775	4.84655e-71	1.50137e-47	OC
OGN	8.13168	8.00532	8.10483	7.65391	6.95111	8.13412	7.6789	9.62526	7.20383	7.48114	8.04798	7.13399	9.26593	2.17542e-79	4.85837e-51	OC
CAST	9.57814	8.9622	9.14678	9.20314	9.76554	9.34251	8.68725	10.0704	9.51086	9.84299	9.22355	9.50068	8.55384	1.19993e-49	9.12804e-36	OC
COL5A1	8.83415	9.57792	9.14743	7.6379	6.83764	9.59286	8.23342	10.7917	9.20535	8.9023	8.98836	7.78258	8.36683	1.16146e-30	1.31679e-21	OC
AGA	8.09712	8.40411	8.33032	8.61707	7.62668	9.23733	8.97461	9.49206	8.85638	9.02861	8.8004	8.61081	8.06786	1.75853e-58	4.0198e-41	OC
FLNA	10.2329	10.2199	10.4274	10.4118	9.74619	10.6765	10.2636	11.2128	10.0242	10.2917	10.5011	10.2204	10.8128	7.00305e-115	6.80614e-83	OC
NT5E	9.42158	10.0859	8.69673	8.7054	7.57544	9.11535	8.86217	10.3642	8.5267	9.72953	8.30324	8.78702	9.45491	3.43326e-43	1.14947e-22	OC
BGN	8.26785	7.6548	8.35078	8.12407	6.98025	8.88658	7.99263	9.24815	7.82555	7.87212	8.95208	7.65347	9.1232	3.81106e-70	7.89396e-42	OC
TNXB	7.40766	7.15171	7.68398	7.71061	6.887	8.09242	7.0925	9.00828	7.19805	6.77387	7.87523	7.44817	8.70235	1.62208e-52	1.43133e-32	OC
FDXR	9.4254	9.37414	8.89941	9.15231	9.21091	9.33113	8.84993	9.96967	9.76129	8.94662	9.35168	9.65551	8.73653	2.49633e-90	1.18962e-61	OC
IGHV1-2	8.72499	8.93958	8.83025	8.98093	9.20798	9.00833	9.89888	10.1085	8.85707	9.08092	9.47902	9.6548	8.95857	2.92675e-66	2.43069e-45	OC
FBLN1	7.75948	7.7216	8.09226	8.25581	7.03282	7.63974	7.24952	8.7878	7.5783	8.07784	8.51897	7.95988	8.32128	6.77626e-80	7.27876e-52	OC
ITGA6	9.61622	9.48494	9.75205	9.65683	9.05158	10.2983	9.55017	10.9606	9.53266	9.73351	9.94974	9.93485	10.957	1.47374e-114	4.6218e-84	OC
LAMA2	9.06451	8.95476	9.22918	9.2491	8.84373	9.29702	8.87098	9.79977	8.7185	8.89519	8.76686	8.87128	9.17013	2.51086e-109	3.70863e-79	OC
PTBP1	7.59412	7.78487	7.38942	7.69725	7.35174	7.3212	7.33582	8.51762	7.45408	6.40501	7.32542	7.4104	7.28076	5.41183e-74	8.19295e-47	OC
CERS1	8.24063	8.95613	7.72922	8.08622	8.81856	8.59722	8.0932	9.46596	8.23004	8.16766	7.5402	8.10072	8.3528	5.79864e-37	3.81808e-26	OC
MAP4	8.69654	9.13618	8.44322	9.07434	8.32606	8.95912	9.31761	9.56284	9.24903	8.83936	9.02259	9.21965	8.44196	1.41715e-92	4.3247e-63	OC
MARCKS	8.06891	7.93711	7.69647	7.63707	7.88968	8.4625	7.94439	8.67345	7.49478	7.57617	7.72186	7.61675	8.0259	7.76793e-75	1.46977e-51	OC
POLR2B	8.70323	6.61356	8.93545	8.64072	7.94662	10.154	7.54698	10.665	6.13874	7.71268	7.22303	7.30843	8.7099	2.4004e-25	9.01496e-13	OC
HSPA1L	9.92157	8.64267	8.65331	9.13565	8.43121	10.3073	8.88233	11.0969	10.235	8.60676	9.95933	9.11157	9.60702	2.12586e-30	3.3802e-20	OC
SPR	11.312	11.0457	11.3889	10.9302	10.8529	11.2168	10.5033	12.2663	11.4328	11.2376	11.5294	11.3756	11.5501	1.2227e-95	3.84963e-76	OC
FBN1	9.48799	9.02268	9.18202	9.01216	8.43154	10.2537	9.3718	11.4266	8.64992	8.72374	9.28837	8.70658	10.0293	5.12374e-89	2.68288e-56	OC
CAPG	9.19188	9.52534	9.34751	9.56728	9.42509	10.0363	9.08077	10.7305	9.96569	9.75771	9.87936	9.70219	10.0751	1.5324e-78	5.22299e-63	OC
ADCY8	9.31691	10.1021	9.87542	9.74477	9.56948	10.0156	9.58941	10.6442	9.89137	10.57	9.82031	9.35018	9.67822	9.06893e-77	9.17286e-46	OC
EIF2S3	9.38264	8.65504	9.43413	9.34276	8.30424	8.34957	7.92821	10.4869	9.59171	9.15049	8.89621	8.66646	9.91534	3.64121e-58	1.9194e-35	OC
PRPH	10.5808	10.5753	10.493	9.98591	9.80011	11.9516	10.5858	12.8636	10.1892	10.2398	10.1222	9.6196	9.77407	4.91003e-89	3.56841e-55	OC
UTRN	14.6525	14.3527	14.9101	14.2622	16.4451	18.3792	16.9091	18.6193	16.5892	16.0484	16.1617	16.5181	17.8513	4.29821e-111	2.14618e-78	OC
HAAO	6.9981	8.15904	8.37374	7.37931	8.35151	8.64256	7.97028	9.24212	7.62452	7.46556	8.11824	8.23573	8.67671	1.60869e-46	9.77139e-32	OC
UQCRFS1	10.0867	10.0492	11.0358	10.1593	9.31416	11.7357	10.793	12.0993	9.47205	10.0881	9.874	10.2493	12.0306	2.18043e-89	2.21327e-61	OC
GLRB	9.2409	9.45796	9.31612	9.56374	8.13225	8.84397	9.05055	9.6287	8.90879	8.94672	9.3817	8.57737	8.98955	1.80316e-45	7.20937e-34	OC
CD151	7.77927	7.84356	8.25142	7.95465	7.64565	8.57623	8.16962	9.19991	8.06649	8.02527	8.6313	7.55723	5.85973	1.87645e-49	5.50037e-33	OC
NES	8.62456	9.51438	9.88907	9.46799	9.58003	10.1952	9.69056	11.1508	9.66646	9.34562	9.80204	9.73576	11.0367	5.00671e-87	1.16441e-54	OC
FNTA	8.89236	9.01217	8.95273	8.78611	9.18588	9.29794	9.2122	9.92486	9.515	9.09946	8.98706	9.13747	8.44457	6.78089e-100	1.67783e-73	OC
PSEN1	10.2894	10.0192	10.3923	9.74506	11.353	13.275	12.2761	13.9709	12.0447	11.452	11.882	11.8435	12.7361	4.41818e-98	3.9042e-66	OC
GNG10	9.69335	9.7308	9.98443	9.66099	8.74817	10.0521	8.70573	10.5874	10.2883	9.74381	9.64656	9.17064	9.26005	4.20717e-72	7.32359e-43	OC
PDLIM4	8.73388	8.98895	9.19274	8.3473	8.63867	9.10859	8.31583	9.75824	8.6777	8.78087	9.26932	9.17686	9.37963	3.15689e-71	1.3326e-48	OC
PLCD1	9.0598	9.3715	9.07325	9.18076	8.85226	9.58772	9.32663	10.5302	9.18453	9.49002	9.37613	9.10947	9.60178	8.53967e-103	1.11348e-72	OC
NOVA1	8.09133	8.37229	8.32019	9.09253	8.21703	5.50538	7.17638	10.3013	7.60756	8.83555	8.30779	8.39591	9.75342	8.62736e-40	2.97663e-23	OC
RENBP	7.25169	7.5482	7.56046	7.45642	7.48531	7.6643	8.15558	9.19456	8.11742	8.11304	7.93507	8.29445	8.49781	8.6032e-47	8.27953e-30	OC
PRELP	9.71907	9.79566	9.82049	9.57049	8.54335	9.57116	9.94645	11.8366	9.40627	9.23776	9.69922	9.15551	10.3621	3.62804e-75	7.46516e-47	OC
RIDA	9.43933	10.0234	10.0509	10.0049	9.82423	10.3868	10.5281	11.0482	9.7719	9.78904	10.0723	10.2886	10.2481	5.07441e-96	8.84086e-71	OC
PPP5C	8.21101	8.45087	7.98554	8.2399	8.13882	8.12361	8.88765	9.10966	8.59185	8.10779	8.25521	9.05366	8.69494	1.83226e-75	1.28188e-45	OC
PRKAA2	8.94906	9.63692	9.27308	8.98611	8.15108	8.2559	8.78332	9.86487	9.00733	8.7936	9.04395	9.26013	7.71957	2.50165e-63	8.42402e-49	OC
ATP1B3	9.06341	9.19126	9.57586	9.34628	9.44505	9.10544	9.44245	10.5748	9.30307	9.36681	9.77422	10.0082	10.5499	3.00233e-81	1.1483e-49	OC
AQP4	10.5539	10.0373	10.4242	10.47	9.14583	10.5171	9.9874	12.3587	9.77596	9.93496	10.3515	9.89933	10.8513	2.77799e-89	8.47551e-60	OC
GFRA1	8.48507	8.43392	8.73264	8.57943	7.53064	9.31134	9.04533	9.79212	8.09023	7.32745	8.41846	8.79265	9.10325	6.05805e-23	2.47128e-17	OC
JAM2	8.49072	8.48172	8.72915	8.65369	8.38479	8.45067	8.46446	9.39369	8.51084	8.49532	8.85181	7.95521	8.87169	3.02091e-86	1.02356e-60	OC
PCBP3	9.02318	7.79293	8.76115	8.1694	6.97956	7.94012	8.15624	9.74244	8.85573	9.1052	8.66366	9.67111	8.32585	5.67527e-31	1.85572e-20	OC
PSMA6	9.12627	9.21166	9.16822	8.84884	9.3644	8.64865	9.30499	9.77454	9.07814	8.98671	9.1145	9.22927	8.10445	6.08102e-88	6.97567e-64	OC
PSME3	8.33211	7.19371	8.25226	7.75609	8.80294	7.67033	7.22224	9.41022	8.12277	6.80174	8.58966	8.74307	7.3016	1.90744e-20	1.56074e-14	OC
LYZ	9.26925	9.55068	9.59528	9.51961	9.25269	9.76568	9.49686	10.2112	9.36307	9.26478	9.48034	9.33183	9.81906	3.75266e-107	8.90242e-78	OC
PPP3R1	7.57117	7.36018	7.29449	7.21928	1.76076	6.54704	6.84755	7.78237	7.29357	6.75256	6.49965	6.41364	7.5673	6.69864e-35	2.15748e-22	OC
UBE2I	11.0916	10.5042	10.0999	11.1275	11.0493	9.88396	10.2398	11.6813	10.6037	10.3416	10.7258	9.98787	9.13803	1.11476e-68	6.63839e-41	OC
HBG1	9.08789	9.79437	8.7111	9.00167	8.75212	9.5798	9.42573	11.6563	9.18787	9.73836	9.4084	9.47193	9.09965	1.81101e-46	5.06753e-35	OC
HBG2	8.85442	9.83862	9.99243	9.31306	8.96692	9.56885	10.1545	10.4559	9.34256	8.33792	8.69388	9.50491	9.8728	2.55681e-27	9.77869e-21	OC
CDC42EP1	10.0384	9.44752	9.85547	9.26625	9.2955	10.1454	10.2164	10.5711	10.5588	9.72432	9.41978	9.72336	8.1613	2.56871e-89	1.53765e-64	OC
SORD	10.1198	10.3656	10.3247	10.0833	10.4333	11.2612	10.7612	11.6576	10.4633	10.4158	10.3311	10.5063	10.7882	1.82589e-116	7.04663e-83	OC
APBA1	11.0557	11.5167	11.0804	11.0734	10.8968	12.1524	11.2076	12.2635	11.6682	11.2337	11.3116	11.6224	11.2755	7.92169e-91	1.08741e-62	OC
UBXN1	8.98036	9.40115	8.64844	8.88724	9.04924	9.72449	8.45972	10.1756	9.48495	9.00551	8.36292	9.10642	9.06495	6.24644e-66	9.73056e-41	OC
CALD1	7.22588	6.95893	7.54356	7.08206	6.19641	6.91803	6.70851	8.48797	7.05984	7.05382	7.67382	5.88311	5.34222	2.44755e-26	6.13488e-16	OC
COL14A1	9.62382	9.40998	9.0177	9.1042	8.16357	9.58905	8.75595	10.0356	8.66343	8.63984	8.94012	8.87189	9.55762	2.34649e-74	1.80064e-49	OC
FMOD	9.18269	9.32793	9.67825	9.30488	7.63597	9.30591	8.70594	10.6418	8.00651	8.61532	9.75982	9.07213	10.3959	1.34777e-84	3.07192e-51	OC
DDR1	7.48744	8.67111	6.93011	7.40485	6.90218	9.44473	6.85268	9.79548	7.7034	7.58585	7.63066	7.76827	8.2884	2.3181e-26	5.94775e-16	OC
AHNAK	9.07367	9.6788	9.08383	9.28642	8.37576	9.2474	8.57629	10.8595	9.13372	8.6991	9.71041	9.32912	9.96386	1.6047e-97	9.63563e-71	OC
TWF1	8.90492	7.08042	9.21351	8.44158	8.40169	8.89473	6.87247	10.1633	8.78484	8.09907	8.16284	8.53516	9.75262	1.5597e-28	5.11369e-18	OC
KIF5A	10.3596	10.5911	10.3931	10.1307	10.3729	11.2945	10.7678	12.3075	11.0565	11.1747	11.0725	11.3383	11.8041	2.88372e-105	5.35509e-77	OC
SF3A3	10.103	10.0205	10.1856	10.3313	10.53	10.5669	9.08354	11.1592	9.53092	10.4188	9.68449	10.4564	10.6346	2.30495e-76	7.07954e-50	OC
PTP4A2	12.6735	11.0074	12.4326	12.3027	12.0903	12.8482	12.2226	13.6427	11.1952	12.0561	12.7499	12.5454	13.0851	1.48719e-56	2.20536e-42	OC
COASY	9.44701	9.64048	9.8566	9.78514	9.22073	9.45749	9.3265	10.1239	9.14697	9.41991	9.15853	9.40887	9.04263	2.01207e-87	4.66628e-55	OC
PPFIA1	8.61207	8.85236	9.3576	8.64102	7.67846	7.67406	7.63248	10.5071	8.62903	8.42454	8.43593	8.8443	7.0771	1.41796e-70	1.0805e-46	OC
TRIM28	9.20273	9.07307	8.40843	8.79848	8.38627	9.20319	8.27588	10.1099	7.95724	8.45796	8.36822	8.07594	8.64901	1.40611e-70	4.04347e-46	OC
ILK	8.83809	8.09078	8.85072	8.39553	7.80576	8.53343	8.19293	8.99563	8.08137	8.19868	8.50389	8.32682	8.08579	5.78918e-80	5.53205e-60	OC
GPM6B	10.9956	10.608	11.0522	11.0166	11.3858	11.8433	11.0149	12.45	12.0772	12.3026	11.3127	11.1713	9.73788	4.66995e-69	1.22488e-57	OC
MTM1	7.64545	7.90833	7.80811	7.72086	7.79322	7.73134	7.68064	8.74305	8.00199	7.68586	7.81032	7.58195	7.37908	9.61592e-88	4.93916e-55	OC
ITPK1	8.83031	9.13045	8.68161	8.93874	8.65856	8.75359	8.85393	9.50155	8.96051	7.7854	8.61507	8.55627	8.52209	2.22447e-55	8.38219e-39	OC
FHL1	8.13543	8.02749	9.22951	8.07343	7.50638	7.67519	8.19734	9.25284	8.33462	9.15414	8.96777	8.63148	7.09217	9.73456e-25	4.39004e-17	OC
BMPR2	11.1583	10.6218	11.27	10.9413	11.2242	13.318	11.6863	13.8896	12.5802	11.4482	11.303	10.8181	9.21268	4.91005e-92	4.67011e-65	OC
SNTB1	10.7854	10.7587	10.6945	10.3904	10.973	11.4106	11.1439	11.9306	10.6361	10.6345	11.0575	11.2201	11.3967	2.88781e-104	5.2883e-83	OC
COTL1	9.64612	9.44718	10.0297	9.66316	9.65668	9.62205	9.59767	10.4056	9.24075	9.83871	9.07113	9.12026	9.6154	1.22102e-94	1.89358e-59	OC
HNRNPD	8.52951	9.15688	8.68686	8.88424	8.73856	8.20067	8.31521	9.33848	8.96525	8.65511	8.83572	8.868	8.84845	6.60085e-73	2.79766e-50	OC
NID2	9.27616	9.13141	9.00299	9.35075	8.59485	9.21155	9.21821	9.99794	8.95668	8.81321	9.23106	9.02475	9.7301	1.29494e-98	9.07984e-75	OC
RCN2	7.12663	7.63649	7.01606	7.95387	8.04063	9.61444	8.48855	9.71847	8.24115	8.28626	7.91692	8.05648	8.39208	6.20892e-67	5.78456e-43	OC
TRIM25	7.62207	8.19235	7.47645	7.04713	7.77965	8.12545	7.62928	8.33767	7.52291	7.06567	7.38396	7.84586	6.61174	3.91735e-47	7.04405e-35	OC
FLNC	9.15198	9.20096	9.51648	8.92996	9.07665	10.8453	9.8144	11.4679	9.91877	9.75619	9.81861	9.69043	10.5536	4.99175e-106	2.70851e-74	OC
DIP2A	11.2745	11.2801	11.1869	10.9372	11.6837	11.5913	12.7483	13.1476	11.984	12.9951	11.6979	11.975	11.6037	6.11218e-65	9.78654e-44	OC
SEPTIN2	10.7061	10.6851	10.6521	10.6595	10.0118	10.7304	10.4555	11.3557	11.0466	10.6999	10.5057	10.6103	10.5632	2.2155e-118	2.55656e-86	OC
MLC1	8.69635	8.46984	8.54068	8.90402	8.64332	9.426	8.23685	9.59894	8.78748	8.92112	8.45951	8.98494	8.91286	4.88657e-91	3.08562e-60	OC
PMVK	9.01597	8.90146	8.74892	8.68027	8.64321	8.79896	8.77614	9.59794	8.84308	8.71193	8.88825	8.85113	8.29046	4.07069e-102	7.55103e-71	OC
PLEC	13.1203	13.1912	13.1051	13.0204	12.6888	12.9689	12.7582	14.0403	13.2527	12.9779	13.4531	13.3042	13.2424	1.89934e-115	1.89268e-92	OC
PON2	8.7977	8.10086	8.10219	8.61467	8.06664	8.51277	8.04044	9.83438	8.42082	7.80217	9.07619	8.6859	9.00721	3.92879e-43	1.69948e-28	OC
QPRT	9.60009	9.35197	9.43035	8.7977	8.96523	10.1147	8.99144	11.1831	9.6386	9.22349	9.59255	9.46824	9.21036	1.88374e-89	1.4191e-64	OC
RHEB	7.88065	8.32721	7.7889	7.91385	7.85239	7.9221	8.19508	8.64778	8.21633	7.85803	8.07985	7.98896	7.11697	1.6307e-62	7.5617e-36	OC
RGN	8.3993	8.96387	8.41051	8.73978	9.20328	9.27882	9.02883	9.55334	9.10159	8.78293	9.10744	8.87209	8.77655	6.43268e-87	3.61776e-69	OC
EFNB3	8.98826	9.29065	8.32753	7.809	8.08675	7.76548	8.47479	10.0948	8.42647	8.06172	8.57967	9.34346	8.91189	7.54941e-45	1.1211e-29	OC
ITSN1	10.4717	11.1182	10.7354	10.1637	9.69833	10.7089	10.6739	13.1666	10.5848	9.6588	9.96798	10.1009	9.4927	4.00089e-69	1.8006e-40	OC
NTRK2	8.55672	8.99772	8.51563	8.12288	7.54304	9.16853	8.18837	9.59261	8.51575	8.60616	8.76649	8.06121	8.67332	4.59532e-47	7.73476e-33	OC
ANO6	7.10204	6.56444	7.11588	7.02484	6.8874	7.69614	7.10011	8.39991	7.24391	7.41786	6.99389	7.21291	7.53293	7.89661e-72	2.13444e-48	OC
PDLIM3	8.3766	8.9788	8.86097	9.04709	9.45175	9.42945	9.26577	9.99713	8.60312	9.17808	9.20669	9.57773	9.65594	7.33341e-87	1.82203e-60	OC
CMPK2	9.58258	9.40567	9.64613	9.60493	8.62869	9.74559	9.55192	11.8049	9.13675	9.53533	9.62421	9.63343	8.50287	2.15195e-72	1.22065e-56	OC
IDNK	6.53618	6.56379	7.23891	7.25368	7.01236	7.679	7.17144	8.13561	6.378	7.27533	7.25994	7.59417	7.38479	1.81828e-44	3.35933e-30	OC
RASIP1	8.95945	8.89331	8.2079	8.46909	8.22538	11.2219	10.3385	12.7925	9.93238	10.5034	11.1637	9.15548	9.36374	1.67193e-19	6.09697e-13	OC
FAM171A1	7.6522	7.77633	7.72601	7.45721	6.69655	7.15487	7.43223	8.36	7.62997	7.31206	7.40635	8.03927	7.09038	3.50537e-81	4.11249e-49	OC
MBNL2	8.82094	9.33169	8.87732	10.6687	8.9144	9.66083	8.81214	10.8924	9.59496	8.68299	9.55307	9.70772	10.5942	1.37037e-31	2.05871e-21	OC
WASHC2A	8.13354	8.22433	7.79539	7.99507	8.31278	8.31547	8.36551	9.15911	8.82204	7.44446	8.26309	8.21723	8.6007	4.67829e-48	1.19929e-34	OC
LPCAT4	9.76613	8.97742	8.4318	9.12708	8.44212	8.18384	8.59903	10.2277	7.91155	8.21811	9.07606	8.51935	8.65405	2.37318e-75	6.86389e-48	OC
EEF1DP3	6.94686	7.45631	7.35662	7.2769	7.91183	9.46679	7.94841	10.0033	7.4611	7.43617	7.77676	8.02489	8.20146	2.0704e-43	5.06454e-29	OC
LAMTOR1	7.75935	7.85056	7.17272	9.39404	6.89481	7.91224	8.55539	9.47329	9.19104	8.68171	7.79076	8.48775	9.08036	1.25731e-41	1.82769e-27	OC
NAPEPLD	9.01197	9.64436	8.346	9.07512	8.60213	9.54756	9.24037	10.2319	9.61871	9.26563	8.59918	9.05247	9.99948	2.16475e-72	2.36599e-44	OC
FAHD1	7.91512	8.00214	7.87381	8.19676	7.6408	7.99106	7.61616	9.17654	7.60852	7.76761	7.72489	7.84037	7.81338	1.31394e-56	1.80069e-38	OC
PPP1R3F	8.44796	8.72168	8.37388	9.13215	8.20333	7.58004	8.45476	9.22342	7.9384	7.96678	8.03133	7.71405	7.6418	2.73639e-62	2.1069e-38	OC
UNC13D	8.31304	7.9103	9.55978	7.66072	9.83174	11.3093	10.0143	11.6218	9.62192	9.56966	9.46667	9.84646	10.9122	6.16166e-79	4.89547e-53	OC
DDX46	8.41395	8.75577	8.2677	8.99795	8.24343	8.563	8.42401	9.33337	8.45762	8.43423	7.79257	8.71051	8.86176	1.5198e-78	6.77436e-47	OC
LPCAT2	8.43344	8.12603	8.39427	8.47525	8.08151	8.78468	8.87823	9.25374	8.86645	8.19658	8.3115	8.46472	8.35401	1.33197e-79	6.33274e-56	OC
EPM2AIP1	8.72157	8.17895	8.37885	8.37853	9.11724	10.738	9.04216	11.1164	8.74562	8.97465	8.66879	8.48952	8.91265	1.06991e-73	6.24818e-47	OC
MOB1B	7.69384	8.74758	7.87921	8.11373	7.51523	7.83057	7.5453	8.9009	7.91521	7.64135	8.78733	7.91762	7.23319	4.96671e-54	3.60182e-38	OC
ZER1	7.39192	7.39424	7.50583	7.05853	7.4045	8.91719	7.75408	9.33866	7.62109	7.53871	7.68978	7.80703	9.33607	5.57218e-93	1.77854e-63	OC
NPM2	9.49358	8.85979	9.69845	9.98023	10.6173	11.7609	10.5804	12.0249	9.73369	10.6734	10.3188	10.473	11.7205	8.55898e-79	1.91132e-53	OC
PRUNE1	7.84244	8.32777	7.811	8.12375	7.86974	7.02986	7.64867	9.53451	8.26019	7.42569	8.51853	8.42023	7.06147	1.80581e-45	8.85595e-33	OC
ITIH5	8.40905	8.5483	8.59596	8.33295	7.96961	8.45244	8.35355	9.22236	8.17531	8.692	8.56284	8.46751	8.65282	2.05332e-88	1.55614e-61	OC
LUZP1	6.5471	5.93652	5.63617	5.89491	5.4885	7.18561	6.54387	8.07112	7.74837	6.33855	7.12996	7.63231	3.72065	2.96219e-33	1.28362e-17	OC
ALYREF	8.10748	7.76736	8.13737	8.98885	9.3687	9.914	9.15946	10.1532	8.46265	9.51599	8.71346	9.75274	7.29202	6.28836e-40	5.04952e-24	OC
RALGAPB	9.19164	9.06554	9.11056	9.13116	9.18746	9.13569	8.32128	9.71815	8.656	8.76924	9.08151	8.83239	8.36382	2.03227e-80	1.9016e-48	OC
MICU3	13.2691	9.71148	10.6205	6.20323	10.4351	7.72051	12.7369	15.9655	12.5307	9.33618	10.6912	8.75515	12.7436	3.25668e-17	1.46879e-08	OC
KRT73	13.6119	13.1163	13.915	13.2252	14.2466	16.5864	15.7454	17.4619	15.6597	14.3259	15.6775	14.9532	15.9859	3.20268e-99	6.5459e-67	OC
HOMER1	11.1066	9.97067	10.4739	10.2425	8.22154	7.35925	10.7496	14.6062	9.38245	9.03513	9.70025	9.12406	10.0307	4.91448e-60	1.04648e-37	OC
MFN1	11.7694	11.5089	11.8305	11.4681	13.1488	14.3207	13.5529	15.065	13.2729	13.5045	12.9847	13.0098	14.0585	5.49278e-91	1.37646e-62	OC
CCAR1	8.82061	8.93887	9.29797	8.93333	9.15397	10.7905	7.34412	11.0592	9.04564	10.2192	8.12065	9.55424	8.29195	7.96241e-25	1.07568e-15	OC
PLCD3	10.297	9.63958	10.1916	9.72379	10.9691	10.8227	10.4772	10.9915	10.2195	10.0957	10.249	10.2614	9.98762	2.7123e-105	7.13537e-74	OC
HDDC3	8.64588	8.9646	8.49715	8.93016	8.13963	8.74412	8.44871	9.49282	8.60064	8.34542	8.55772	8.49973	9.16325	3.41345e-82	7.00642e-56	OC
PTGR2	9.42307	9.42285	9.4035	9.87116	9.05493	9.43776	9.58183	10.1284	9.42935	9.02313	9.11554	9.78242	9.74267	5.18395e-78	2.8343e-59	OC
FADS6	13.9168	14.013	13.4077	14.145	15.0724	16.706	15.4502	17.7474	15.3345	15.9516	14.9207	15.8445	17.2368	1.37435e-88	3.23469e-61	OC
TMEM102	8.28614	8.45071	8.06667	7.63123	8.30307	10.8005	9.47676	11.1626	8.62208	9.04396	8.89411	8.34825	10.2932	6.84192e-41	8.64053e-28	OC
CAMKV	8.95491	8.63729	8.54565	8.57422	6.47879	7.53804	7.23988	9.11243	8.0096	8.42168	8.79029	8.82742	8.40485	3.44556e-69	2.69902e-44	OC
APPL2	8.94855	8.56391	9.05904	8.51243	8.62436	8.88392	8.43945	9.51069	8.54612	8.149	8.30743	8.3647	9.44835	1.70149e-51	2.36571e-38	OC
LPCAT1	9.27226	9.23432	8.75431	8.96849	8.3668	4.2702	8.14322	10.3543	7.9678	7.73445	9.08037	8.30714	9.06306	1.4436e-41	1.12421e-28	OC
FLAD1	6.50346	7.16613	7.46023	7.18587	6.58428	6.89422	6.84873	7.56935	6.74963	6.88278	6.91032	6.72741	6.65881	1.09256e-75	1.2285e-45	OC
RDH11	7.89814	6.82814	7.76108	7.64982	8.74829	8.01268	6.78988	9.87487	7.71046	9.02963	7.59418	8.20756	7.84433	3.43327e-34	1.21154e-21	OC
ENKUR	8.69288	7.91498	7.95504	7.33317	7.78371	8.89428	8.48382	10.1512	8.00004	9.23618	8.62081	6.90016	5.08247	1.62589e-28	2.50254e-17	OC
OSCP1	7.48443	7.63268	7.9206	7.6896	7.75438	7.77076	6.58216	9.11569	7.48492	6.53747	7.08584	8.0206	8.52155	1.05177e-33	8.13033e-21	OC
CYGB	6.4858	6.6807	5.9901	6.54654	6.74652	7.64622	6.75561	7.72851	5.5988	5.82887	6.28521	6.90902	5.80336	1.17563e-45	1.88472e-34	OC
TTN	9.65608	9.88925	9.93754	9.77622	10.4848	12.2128	11.3279	12.682	11.0746	10.8207	10.8972	11.2165	11.7276	6.58821e-98	2.28258e-66	OC
H1-10	8.13981	8.14506	8.50796	8.69931	9.17662	8.45846	8.66537	9.41115	8.66709	8.54784	8.35542	7.72962	8.86797	1.78244e-72	2.27193e-45	OC
PHF3	10.2519	9.77021	10.1064	9.48209	8.2486	11.2252	9.34137	12.6804	9.16131	9.07393	10.0433	8.9429	10.9604	9.28707e-76	5.56854e-49	OC
RYR2	8.58916	8.82388	8.63649	8.37913	8.06437	8.53253	8.41831	11.5781	8.6469	8.80727	8.45247	9.24026	9.29742	5.41762e-72	1.82631e-40	OC
COPS5	8.77698	9.00565	8.64628	9.33001	9.66434	9.47554	8.86096	10.0688	8.81066	8.55297	9.35669	8.59023	9.62361	3.83088e-72	4.93085e-44	OC
PBXIP1	9.73329	9.83033	9.77755	9.69249	9.44724	10.6078	10.1059	11.3092	9.88371	9.46568	9.86876	10.1914	9.89123	2.30594e-88	2.24023e-67	OC
AIDA	10.6606	10.3936	10.6002	10.4476	10.7455	10.904	10.402	11.2342	10.658	10.1637	10.7576	10.8121	10.293	4.22486e-112	5.57106e-80	OC
ATG2B	9.71023	9.65203	9.83182	10.1051	10.0292	11.0216	10.5881	11.1432	10.003	10.4186	10.1664	10.2187	9.49723	4.72769e-76	1.06748e-55	OC
L3HYPDH	9.0327	9.15699	9.01264	8.90141	9.12908	9.3435	9.41026	9.85771	9.19873	9.62797	9.18565	9.22411	9.18578	1.32517e-97	3.46214e-67	OC
PDLIM5	7.91467	8.35137	7.33512	8.58651	8.97663	8.83996	7.71625	9.93236	7.51676	8.02058	8.59984	8.58932	8.75409	3.21172e-77	3.16136e-48	OC
SCLY	9.5998	10.0577	7.8073	9.40385	8.22423	8.88403	9.03897	11.6762	9.01319	8.95231	9.63415	9.89239	9.91046	1.03362e-48	4.99453e-29	OC
SUCLG2	8.15511	7.71997	8.60737	8.21561	8.26283	8.53051	8.50521	9.61543	8.68669	8.22545	8.07577	8.68922	9.04523	3.45842e-68	6.22389e-44	OC
VPS50	8.35704	7.71176	8.41391	8.13081	9.54157	10.7429	9.04656	11.4214	9.33269	8.88976	8.14233	8.55455	10.1588	2.46065e-78	3.98289e-55	OC
VCPIP1	7.41917	8.43438	8.57256	8.39005	6.7196	8.5141	7.7391	10.3264	8.16568	8.7009	8.49514	8.13389	8.33178	8.98598e-59	3.28413e-37	OC
PDLIM2	8.8404	8.01695	8.61793	8.51342	8.86454	8.28873	8.00296	8.94863	8.52726	8.3465	8.22568	7.93747	7.8904	9.25797e-52	1.00042e-38	OC
CNDP2	11.6613	11.6804	11.5778	11.7113	11.3601	11.983	11.7305	12.5357	11.7244	11.6094	11.4436	11.6724	11.3984	1.80555e-103	6.21277e-74	OC
COL21A1	8.58638	8.62994	9.49039	8.05834	7.57824	10.0286	8.33631	11.6672	8.46221	8.30101	8.88546	7.88567	10.3657	8.5667e-53	7.92196e-34	OC
TRAPPC9	9.58255	9.44132	9.46052	9.11047	8.98825	9.07317	9.33877	9.92716	9.05789	9.56264	9.12422	9.49298	8.35361	4.34073e-83	2.51886e-52	OC
SNX18	8.34811	8.10285	8.77811	8.27025	8.50559	8.92178	8.75785	9.57405	9.12742	8.71993	8.88507	8.18562	8.92553	5.87053e-77	2.4344e-57	OC
MCCC1	8.11788	7.97951	8.20753	7.83416	7.65032	7.84352	7.96655	8.73427	8.11508	7.81514	7.94346	8.29104	8.01488	1.12806e-72	2.3544e-54	OC
ERBIN	6.77744	7.40497	6.97654	7.39117	6.63682	7.52918	7.22015	8.20879	7.34339	6.67726	6.88461	7.4792	7.04669	4.88947e-31	1.97571e-21	OC
PIGS	9.27312	9.31291	9.37984	9.19877	8.83289	8.84214	8.94356	9.79179	9.20426	9.02643	9.18933	9.24833	8.51396	3.40507e-96	1.97166e-68	OC
VAT1	11.1906	11.1332	11.1882	10.9034	11.0334	12.2979	12.0438	12.4629	11.8718	11.2527	11.5797	11.524	11.422	2.86214e-109	8.52745e-90	OC
P2RX7	9.28312	8.68533	8.5688	8.9005	8.76459	8.82019	8.69184	9.41093	8.99364	8.55197	8.71044	8.41346	8.37317	6.00123e-76	5.92872e-49	OC
COL12A1	8.67197	8.09324	9.14732	8.32575	7.80201	8.90903	8.06228	9.62593	7.89998	7.92622	8.01193	7.76055	9.4189	8.19923e-88	1.23057e-54	OC
SH3GL1	8.53413	9.02703	8.6604	8.11799	7.06489	7.79409	8.18985	9.69292	8.53279	8.08994	8.11086	8.57844	9.38522	9.99391e-31	1.12325e-20	OC
PSD2	7.21629	8.39612	8.18447	7.91277	8.42005	7.5667	8.07353	8.74806	7.30382	8.15767	8.08825	7.64642	8.08039	3.04251e-44	6.75365e-28	OC
MECR	9.47964	10.0069	10.016	9.7922	10.3981	10.0492	8.51481	11.5446	10.4178	10.753	9.23604	10.8267	10.8301	6.38378e-62	2.10703e-35	OC
DUSP23	8.02459	8.62161	8.2304	9.17062	8.21548	9.81482	8.91028	10.9641	8.63528	8.7946	8.58091	8.38304	9.85425	2.48258e-43	1.00721e-25	OC
TPPP3	9.85726	10.5074	9.79357	9.48015	9.18588	10.6654	10.3412	11.5087	10.8332	9.95753	10.3262	10.3098	10.5829	6.16739e-100	2.51771e-68	OC
CADM1	7.9394	9.23988	8.46279	8.2342	8.54522	8.57862	7.99614	9.50429	7.71622	8.38629	8.10629	8.91785	9.29666	1.32391e-37	2.29696e-23	OC
TNKS1BP1	7.54146	8.09207	7.81459	7.97146	6.21099	6.30541	5.60551	8.8941	7.26187	6.61553	7.95396	7.00873	7.62569	1.06203e-39	2.76534e-27	OC
SEMA4C	7.86748	7.44722	8.5692	7.66584	7.2042	8.19695	7.48534	9.60299	7.90078	7.60562	8.60912	7.79854	8.16603	5.75828e-44	1.54628e-27	OC
SRR	9.71082	9.09014	9.25252	8.72951	9.79594	8.11456	9.55616	10.463	8.12759	9.40231	9.6721	9.72832	10.2551	5.98845e-39	7.73551e-24	OC
CLPB	10.2686	10.2693	9.75404	9.95818	8.61584	8.14356	8.66751	10.3202	9.98276	10.1	10.2244	10.2655	8.25862	2.29405e-63	2.56265e-43	OC
OSBPL2	6.95061	8.45702	8.535	7.31343	7.94623	9.60481	8.15167	11.2018	8.63059	6.58959	9.05906	7.79886	7.04152	4.9746e-38	3.15872e-21	OC
KCNF1	9.29209	10.0816	8.92083	9.15056	10.0609	10.1009	10.1923	11.2317	10.076	10.4052	9.8227	10.761	10.4846	1.64916e-53	1.35896e-39	OC
ACBD3	6.46237	6.14443	6.20283	6.41311	5.94553	6.95613	6.41357	7.43821	5.8405	6.84223	6.3355	6.15467	6.86437	8.64033e-51	2.06372e-36	OC
CDC42EP4	9.15567	8.52069	8.31979	7.78501	8.89944	8.10705	8.60377	9.54794	8.13545	7.67385	8.87204	8.1672	8.14236	2.32902e-40	1.69129e-26	OC
WNK1	9.29594	9.377	9.60918	9.51351	9.53117	10.3499	9.62738	10.4039	9.88015	9.91096	9.517	10.2459	10.3943	3.9435e-64	2.45506e-42	OC
MAP6D1	8.84322	8.69734	8.85865	8.59048	8.79522	9.25375	8.89342	9.6494	8.76669	7.97425	8.42827	8.70251	8.39486	8.23987e-64	5.69212e-45	OC
GRPEL1	8.28151	8.14316	8.3367	8.18302	8.59928	9.1	8.19145	9.75849	8.29289	8.25692	8.24928	8.49019	8.38044	2.90715e-73	4.52708e-51	OC
MYG1	9.57496	8.37177	9.42867	9.40638	9.67785	9.95462	9.22366	10.6621	9.46446	9.53649	9.15321	9.10368	9.24776	9.09613e-90	1.25774e-60	OC
CPNE5	11.9767	12.4191	12.3177	11.8243	11.9174	12.1962	11.7203	12.8129	11.6333	11.7585	12.1777	12.2682	12.3397	9.98778e-117	8.76702e-85	OC
PNPLA8	7.19127	7.60649	8.02644	8.35458	8.50129	8.16254	9.3016	10.0423	8.45685	8.42177	7.86103	7.76716	8.5188	4.0817e-58	2.32751e-36	OC
RTN4	9.6376	9.83838	9.86093	9.25013	9.00754	10.1525	9.55647	10.8438	9.5611	9.34569	10.114	10.4007	9.67078	1.38751e-84	1.17193e-51	OC
PLSCR4	8.86537	8.19488	8.36975	8.00539	8.75574	9.37704	8.90107	9.77722	8.80833	8.69616	8.66225	8.59637	9.50881	2.00566e-97	6.21736e-74	OC
PLSCR3	9.44074	9.09565	9.61368	9.39132	8.95287	9.14657	9.64218	10.0567	9.71723	9.78943	9.59008	9.04662	8.48405	2.16146e-93	1.02008e-64	OC
TOMM22	8.25914	8.61018	8.2612	8.59121	8.34437	7.88722	8.42417	9.40746	7.89141	8.46468	8.8599	8.67641	7.15805	3.68413e-60	3.12431e-38	OC
GIMAP4	7.51137	7.47153	7.69934	8.02778	6.99015	6.67223	6.8996	8.31622	6.87598	7.21297	6.92205	6.88618	7.79701	1.05862e-49	2.47124e-30	OC
EXOC1	8.29068	8.41957	8.41343	5.31662	7.19513	7.41877	7.9159	8.90329	8.23629	7.87032	7.77029	8.48468	7.911	1.61507e-31	7.96667e-17	OC
PARVA	6.9931	7.43867	7.40628	7.4166	7.28994	7.20006	7.40612	8.55154	6.80811	7.11588	7.10798	6.98639	6.83509	5.39154e-59	1.17615e-40	OC
SIRT5	8.98036	9.08308	8.93499	9.17359	8.72224	9.24286	8.68905	9.81212	8.71539	8.77109	8.72411	8.58488	7.44818	6.51263e-91	1.65398e-62	OC
UGGT1	9.83553	10.3407	10.5605	9.65188	9.23585	10.7388	10.6004	11.0745	10.9771	10.6979	10.8204	11.0331	6.845	3.64738e-67	6.61092e-35	OC
CALML5	7.66677	8.25274	9.9008	10.1642	9.6994	9.8553	8.765	11.4222	9.26649	9.56948	9.18217	7.80546	8.78729	1.31166e-57	4.74599e-33	OC
CABP1	9.87797	9.99999	9.79888	10.013	8.84653	10.2083	10.8897	16.348	10.4286	10.5011	10.2971	8.55482	6.65892	1.90106e-60	5.67033e-33	OC
ABRACL	5.60364	7.364	7.33387	7.02517	6.95544	8.26356	6.50799	8.53484	5.69754	6.85477	7.00092	7.14785	8.37571	6.50611e-25	3.15709e-17	OC
SLAIN2	8.94212	8.4503	8.35954	7.72531	8.88934	10.2842	8.80123	10.679	8.96928	9.27403	8.68019	8.76164	9.89258	6.40833e-59	2.26445e-36	OC
FRMD4A	10.3825	9.89111	9.81526	9.4727	10.2264	9.34091	10.881	11.0189	9.87821	9.74542	9.15024	8.81643	8.06356	6.78941e-52	2.03721e-36	OC
GNG12	8.59896	9.61245	9.56455	9.54249	9.22174	10.7691	9.2181	10.9905	10.3009	10.0729	10.1356	10.3829	10.8209	3.81692e-88	3.86573e-55	OC
TBK1	8.25888	8.42897	7.9972	8.98432	8.41222	8.45031	8.70904	11.7637	8.62084	8.45473	8.14516	8.58954	9.66714	2.89891e-42	7.4616e-29	OC
NRBP1	7.19628	7.83958	7.45567	7.408	6.86632	7.43555	7.21915	7.88443	7.17289	7.15897	6.99338	7.04498	6.41605	1.17882e-67	4.031e-46	OC
GGT7	9.83605	10.3435	9.86578	10.0355	8.23105	10.1341	8.81384	11.3183	8.8838	10.3285	10.2412	9.80051	10.0612	1.97611e-74	4.00986e-46	OC
SLC25A13	8.58807	7.95492	8.59901	8.23052	8.72306	9.06315	8.76915	9.51092	8.50069	8.53491	8.10617	8.22587	7.46125	1.68901e-84	7.10824e-55	OC
FBXO2	10.365	10.4797	10.19	9.86624	9.84675	10.5458	10.2845	11.1689	10.3422	10.1091	10.5438	10.229	10.2856	4.11566e-108	2.74335e-76	OC
NUDT5	8.56931	8.73285	8.45497	8.58857	9.06532	9.08465	9.02056	9.48749	9.16955	8.67277	9.07604	8.6979	7.70371	8.64043e-91	6.00823e-68	OC
PSME2	7.17306	8.02869	8.62226	7.43733	8.22626	8.95524	6.65293	9.1576	7.00417	8.22512	8.30662	8.41694	8.39296	2.07478e-60	7.07737e-38	OC
PADI1	11.6562	11.3804	11.6879	11.341	11.7106	12.4928	12.145	12.8535	12.3813	11.8713	11.7325	11.4031	11.2458	2.97946e-96	8.54857e-76	OC
SLC39A10	9.82966	9.73559	9.58245	11.0336	10.4952	11.2752	10.052	11.6218	9.38777	9.84068	10.9236	10.0767	9.43503	3.82443e-68	8.31216e-42	OC
PLXNB3	7.69168	7.06431	7.33801	8.11747	7.62622	7.35208	6.9262	8.25273	7.52886	6.82582	7.47794	7.87104	7.52077	3.63683e-19	2.10254e-13	OC
PRR12	7.56194	7.31432	7.96807	7.68913	6.65131	9.24647	7.38377	10.7967	7.06403	8.12302	8.23482	7.31109	8.79311	9.6658e-27	7.99375e-16	OC
UBQLN1	9.30106	9.52907	9.49182	9.72322	8.53884	8.62133	9.30618	9.78677	9.11367	8.707	9.705	9.55777	8.6516	7.09197e-69	3.75506e-48	OC
UNC13A	9.04383	8.89188	8.83826	9.03204	8.84894	10.3568	9.23472	10.3586	8.63022	8.64777	8.74917	8.36883	8.12349	1.54731e-79	3.06819e-52	OC
AKT3	6.95945	7.48249	8.18553	7.52183	7.60962	7.87208	7.21128	9.45028	7.32442	6.80923	8.20951	7.09322	6.16573	7.45103e-60	4.37433e-36	OC
EXOG	6.83903	7.86123	7.55291	6.38737	7.00005	6.32597	8.3912	10.2038	6.44957	8.44937	7.46619	9.67733	6.68268	2.17901e-29	2.94108e-16	OC
MAST1	9.81147	9.78983	9.41486	9.18541	6.63171	9.05046	9.29049	10.8486	10.4109	8.18912	10.1089	9.39985	8.10618	3.17764e-37	3.91894e-24	OC
PADI2	13.6283	13.0858	13.5992	13.3216	13.6242	14.5672	14.2118	14.6846	14.4269	13.9209	13.6454	13.4558	13.3487	9.96153e-123	8.53254e-94	OC
TMX2	8.32226	8.14889	8.74084	8.68769	8.78857	10.0561	8.96938	10.4766	8.31003	8.28484	8.48908	8.70898	8.61412	9.86816e-70	2.96037e-45	OC
RABGAP1	6.25917	8.23569	7.626	6.74189	4.98444	7.68429	6.46469	8.79996	8.12009	6.43874	8.19506	5.83261	7.78872	2.76773e-31	1.05971e-19	OC
DAGLA	8.90365	9.08314	8.70642	9.01112	10.5186	9.91628	9.03617	10.697	8.81828	8.58479	9.28946	8.75698	9.45709	1.82545e-82	1.09787e-53	OC
HECTD4	9.0443	7.87853	10.1926	8.31975	10.5455	9.75551	10.1077	11.029	9.09847	8.93808	9.74048	9.07815	8.96369	1.46828e-41	2.84126e-25	OC
USP15	9.63119	9.3264	9.21122	9.60362	9.01564	9.45857	9.87981	10.3321	9.84646	9.89421	9.79616	9.57981	8.70897	3.11609e-75	2.35828e-50	OC
RAPGEF2	9.80104	9.86753	8.74599	10.0466	11.2901	8.62876	8.06441	13.1487	8.58978	8.64018	9.24572	9.32845	8.95964	1.62404e-54	4.23876e-33	OC
ENTPD2	6.57276	6.95345	7.0519	7.72625	6.84776	8.35978	8.10444	10.2496	7.56938	7.66628	7.50226	8.18702	9.8864	2.44099e-77	1.4075e-45	OC
SAR1B	7.58512	6.72993	7.7064	7.36344	7.1908	7.68995	6.93562	8.2685	6.97864	6.56419	7.26084	6.26189	7.77396	9.34609e-41	2.46289e-26	OC
SQOR	8.61791	8.51585	7.50427	7.63676	6.83632	7.34588	7.43471	9.5522	7.6761	7.48814	8.43426	8.10389	7.79111	2.80142e-33	1.74772e-22	OC
LAMC3	7.36088	7.71923	7.58827	7.36109	6.5236	9.07463	7.54352	9.38061	6.50697	8.10735	7.55028	7.73982	8.99994	2.77598e-25	2.33473e-18	OC
FCGBP	8.32941	7.62801	7.66385	8.13108	8.55197	8.38608	8.45652	8.73503	7.97203	7.74728	8.44152	8.32913	7.64558	3.33116e-68	3.23143e-49	OC
FAM169A	9.67858	9.45116	9.14785	8.8426	9.61225	9.80041	9.53806	10.6167	9.5546	9.8765	9.80839	9.71017	9.72445	2.83398e-78	2.94735e-54	OC
SHTN1	7.44688	7.09436	6.82947	6.60972	7.16145	7.07981	6.98828	6.76624	7.88056	6.63269	6.94146	7.07764	6.50157	1.10655e-49	2.31121e-31	CC
CARNS1	9.66247	9.49529	9.70564	9.80931	9.49782	10.1365	10.1792	9.961	10.5245	10.0557	9.92196	9.97533	8.97758	2.29011e-110	2.65329e-80	CC
AJM1	8.59369	8.72195	8.42691	8.71546	8.36976	6.84026	7.58535	6.33554	8.73133	8.62025	8.364	8.07474	7.8478	3.49959e-79	2.78387e-49	CC
BIN1	13.0317	13.0612	12.8864	12.9222	12.0709	12.2821	12.9031	12.3465	13.5457	13.0229	12.9902	13.0522	11.7628	4.24911e-125	4.74342e-96	CC
DPYSL4	12.2331	12.3427	12.1112	11.6896	11.3989	11.2333	11.7614	11.459	12.3515	11.8347	12.2462	12.2684	10.6105	3.20846e-103	1.35198e-77	CC
TECPR2	10.5125	10.0395	10.4882	10.2989	10.8007	11.371	11.0508	10.9532	11.5556	11.2344	10.5772	10.6504	9.34856	1.82326e-82	5.79454e-62	CC
ABCC4	7.19129	6.77139	7.28469	6.54354	6.64669	7.04949	8.14432	6.94725	8.93465	8.10756	6.89466	6.98288	7.07873	4.40738e-38	1.16993e-27	CC
EPB41L2	8.43543	8.69678	8.68857	9.03011	8.48443	9.06436	8.45178	8.95674	9.20972	8.4884	8.49109	8.45455	8.01416	3.97905e-89	8.57447e-59	CC
BCAS1	9.85416	9.33858	9.83641	9.15875	9.41372	10.0956	10.0158	9.55453	10.2196	9.68578	9.47184	9.66734	8.18915	7.70297e-109	4.96563e-79	CC
CBR3	13.1548	13.3941	13.1468	13.0395	13.2475	13.5934	14.1508	14.205	14.4826	13.4047	13.4828	13.6642	12.7559	4.8925e-113	6.51125e-79	CC
DYSF	9.84519	9.11942	9.2665	8.91498	9.07816	9.50912	9.49031	9.84829	9.88895	8.22086	9.06804	9.5332	9.44732	1.95288e-65	7.18373e-42	CC
MYO1D	8.8883	8.9536	8.97092	8.76067	9.08103	8.80789	9.10942	9.48137	9.84581	9.27731	8.9909	8.47767	7.75002	1.66737e-88	4.45708e-58	CC
TMEM63A	7.95636	7.90827	7.87407	7.81807	7.84111	8.13311	8.40121	8.37977	8.61243	8.08097	8.19749	7.80221	6.37815	1.55194e-94	2.79225e-64	CC
PSMG1	6.5198	6.29527	6.29021	6.73446	5.31498	6.6866	6.22407	6.76769	7.03476	6.65344	6.75206	6.76272	6.2428	1.68244e-32	1.09274e-22	CC
TSPAN15	9.71531	9.40588	9.85621	8.99018	9.16479	9.55451	9.98916	9.50276	10.2137	9.62193	9.74622	9.40836	8.31218	1.17776e-89	6.67989e-68	CC
BPNT1	8.6237	8.81383	8.99886	7.55296	8.56932	7.86598	9.17154	9.23215	9.41264	7.61976	9.23282	8.58662	6.99961	1.34076e-38	1.8884e-26	CC
JCHAIN	8.3169	8.01891	9.106	7.90195	8.17702	8.47346	8.23548	8.53139	9.35724	8.17363	9.30156	6.67469	8.63081	7.11677e-56	1.02378e-35	CC
CRYAB	13.9923	13.0292	13.9851	13.5175	13.8431	13.8541	14.2547	14.3247	14.9713	14.2953	13.8581	13.7417	12.3837	7.01646e-106	1.02899e-85	CC
MBP	16.1228	15.5979	16.1077	15.5563	16.2001	17.1459	16.7081	17.3089	17.399	16.5227	16.1433	15.7497	14.2037	3.81659e-114	1.51566e-84	CC
LTF	9.56737	9.36633	8.99273	9.12978	7.90839	8.6544	9.28844	9.21483	9.8308	9.24366	9.27585	9.10683	8.91267	4.41929e-65	5.39035e-39	CC
FTH1	13.4652	12.9909	13.5207	13.165	12.9726	12.0295	13.8343	12.2806	14.0139	13.6511	13.1105	13.1281	11.888	3.88466e-109	2.27672e-84	CC
TUBB4A	14.7726	14.6663	14.323	14.4434	14.2792	13.0875	14.4553	13.318	14.8534	14.0513	14.3455	14.3143	12.8675	1.27943e-81	2.44619e-73	CC
RPLP0	8.86045	8.57195	9.25587	8.56557	8.733	8.87487	9.04561	8.88865	9.62216	8.63013	8.97351	9.00382	7.62123	2.67956e-91	5.25913e-58	CC
GSN	11.852	11.3438	11.6844	11.4617	11.4688	12.2884	12.2779	12.4031	12.6494	12.1082	11.9225	11.8436	11.2895	1.11956e-115	1.89022e-89	CC
PSAP	7.12515	7.72204	7.08136	7.80759	7.67451	7.28326	7.55045	7.51264	8.78686	7.36543	7.61655	8.0873	8.1758	3.44788e-42	8.8867e-27	CC
CNP	15.6139	14.8659	15.538	15.1312	15.3295	15.3152	16.047	15.316	16.6097	15.8718	15.3894	15.2158	13.1606	1.24083e-119	3.17551e-89	CC
VCAN	13.4847	13.0126	13.4257	13.3377	13.5769	13.1534	13.4582	12.8914	14.118	13.853	13.6337	13.2185	12.2561	1.99113e-104	1.82421e-86	CC
ACAN	10.6932	10.4111	11.0446	11.0781	10.5749	10.9854	11.1176	11.4158	11.4616	11.0598	10.879	10.4115	10.6262	1.30072e-107	5.18588e-78	CC
CBR1	13.7378	13.6662	13.6524	13.546	13.5157	14.0356	14.0102	14.2651	14.4901	13.9029	14.0302	13.7776	13.39	3.25708e-133	7.98581e-101	CC
H1-5	12.1635	10.4978	12.0431	12.4094	12.1558	11.2977	12.3898	12.4192	12.7331	10.727	11.9516	12.2401	11.937	1.2353e-74	1.08738e-50	CC
MAG	13.3747	13.2675	13.7156	13.1193	13.7604	14.2961	14.4154	14.1408	14.5735	14.15	13.9273	13.5789	12.3873	5.58572e-110	8.99603e-80	CC
S1PR1	7.01746	8.23115	7.76183	8.37987	7.44541	8.47557	7.69216	9.18973	11.584	11.0308	9.18142	7.15897	9.13226	7.18817e-28	1.15376e-17	CC
SHMT1	9.02101	8.18924	8.7996	8.37053	8.62312	8.65974	8.72905	9.47021	9.4913	8.50103	8.65541	9.03464	7.87834	5.28078e-63	1.77109e-44	CC
MYH10	13.6075	13.2781	13.6012	13.3186	13.4664	13.6912	13.6112	13.4965	14.1427	13.971	13.4637	13.0613	11.5719	8.26221e-104	3.3555e-86	CC
TALDO1	9.84569	9.78312	9.87349	10.0068	10.1167	9.89742	10.2914	9.72673	10.6349	10.3616	10.1483	10.1768	9.21763	3.95547e-110	1.87918e-85	CC
NAMPT	10.2987	10.5807	10.1927	10.2083	10.2529	10.4633	9.39763	10.9251	11.0777	9.50423	10.3921	10.382	9.51039	9.40681e-87	1.77103e-60	CC
ASPA	9.35271	8.76798	9.60308	9.58095	8.71527	9.09851	9.54806	8.93235	10.0836	9.64288	9.52788	9.62833	9.56271	4.76659e-88	5.40647e-57	CC
CRK	9.58483	9.31008	9.38987	9.45825	8.56749	8.9367	9.50466	9.71712	9.8992	9.16356	8.88111	9.60026	9.38942	2.76696e-86	1.1291e-54	CC
PITPNB	7.25285	7.40141	7.48157	7.00703	7.1094	6.64537	6.81877	5.70777	7.68822	7.05832	7.06464	7.58672	6.0935	7.3669e-51	8.70752e-34	CC
CLCN7	13.5195	13.6801	13.7598	13.3333	13.5062	13.3063	12.99	12.2116	13.8433	13.1637	12.9766	13.5632	10.9525	1.81439e-64	2.59387e-50	CC
PLP1	11.6782	11.2642	11.4768	11.5338	12.0699	12.5852	12.735	12.753	13.29	12.7669	11.9883	11.6598	12.1099	3.10723e-83	7.34479e-64	CC
UBE2K	11.7008	10.9901	10.2987	10.2383	11.5167	9.97069	10.3822	10.9764	11.7456	10.288	10.4796	10.2863	11.6635	2.37566e-72	2.44584e-39	CC
SKP1	8.33432	8.67648	8.66686	8.87484	8.06693	9.07133	8.9477	8.72607	9.22385	8.68146	8.75609	8.82852	7.65402	1.50373e-83	1.09905e-49	CC
TUBB4B	18.1873	17.9448	17.8509	17.7616	17.3242	16.714	17.8255	16.8493	18.2074	17.7173	17.8002	17.8346	16.199	2.5176e-135	7.91634e-106	CC
CRADD	5.71073	5.5161	4.8636	4.9735	5.89651	5.6673	5.63217	6.03764	6.28932	5.51583	5.68993	5.84991	5.19378	3.35341e-35	1.13539e-23	CC
RHOG	9.75189	9.18767	9.69694	9.66262	9.65697	9.88827	9.98572	9.86327	10.542	10.0634	10.1347	9.76745	7.92475	1.48829e-98	6.39407e-71	CC
IRF9	7.67535	7.14062	7.6077	7.72769	7.10293	7.17408	7.2253	7.08405	8.13577	7.58251	7.30456	7.46793	7.71325	5.87944e-45	7.46057e-33	CC
CNTN2	11.6336	11.1113	11.8049	11.7635	11.2437	11.2967	11.6694	10.4736	11.8533	11.8491	11.1611	10.9897	9.83983	1.19555e-120	3.31741e-94	CC
LIPE	10.3734	9.54299	10.132	9.65613	10.4235	10.3355	10.6321	10.4036	11.1646	10.3867	9.91697	9.81104	7.7235	6.14533e-103	2.82469e-73	CC
MOBP	10.2787	9.6414	9.97731	9.70848	9.73712	10.2351	10.8177	10.6108	11.4603	10.5846	10.3408	10.1166	8.35165	2.75289e-88	1.23421e-65	CC
PRKG1	6.76971	8.42979	7.18784	8.26199	8.64068	7.44572	8.62528	7.90305	9.44661	7.51754	8.34298	7.56999	8.86969	1.17759e-30	4.14311e-18	CC
MAP7	10.0562	9.80336	8.87244	9.68706	9.06287	8.57854	9.49138	6.49578	10.2918	10.178	10.1114	10.0862	9.19213	3.40509e-51	1.57109e-38	CC
LLGL1	10.3264	9.79853	10.311	9.798	10.0934	9.85024	10.3588	10.4318	11.0891	10.3146	10.2543	10.1772	9.35643	2.4643e-115	1.10056e-83	CC
NEDD8	8.08222	8.7588	7.52449	8.1229	8.37827	7.04665	8.74197	7.58847	8.88375	8.64083	8.87673	8.13584	7.05945	9.54298e-55	3.5921e-36	CC
SYPL1	10.1088	9.78954	9.96967	9.69408	10.0459	10.5558	10.5876	10.3501	10.7773	10.2502	10.3296	10.1899	10.0446	5.2621e-99	1.00487e-76	CC
MOG	15.8193	15.3656	15.7582	15.6756	15.1422	15.9249	16.1356	16.2393	16.5007	15.6863	15.784	15.6234	14.4682	2.883e-116	1.03458e-89	CC
N4BP2L1	11.584	10.307	11.4897	11.575	10.997	10.6175	11.3181	9.94122	12.4262	10.6819	11.5649	12.1209	9.33994	5.78828e-71	1.3713e-50	CC
ARID2	9.59553	9.23033	9.14425	8.641	8.77403	8.83625	9.23879	9.1168	9.68886	9.00109	9.19891	9.12635	7.636	7.26801e-72	2.5531e-47	CC
CYB5R2	8.69841	8.25093	8.29835	8.18189	8.40398	8.65802	8.52615	9.11846	9.18191	8.45925	8.71361	8.67795	7.26471	6.89697e-82	3.47085e-54	CC
SLC27A1	8.44144	7.63754	8.43742	8.05015	8.1581	8.26236	8.29766	8.14742	8.75765	8.12009	8.08055	8.12014	7.55196	7.74096e-75	3.38078e-53	CC
TUBA3E	18.2864	17.9675	17.7188	17.6558	17.2648	17.3912	17.7571	17.4612	18.3591	17.6909	18.2362	18.0366	16.7294	2.49372e-122	2.43891e-93	CC
ENPP6	10.3246	9.51765	10.6288	10.2425	10.9213	11.1936	11.4869	12.158	12.1993	11.425	10.7267	10.2637	10.2272	2.0557e-92	1.42406e-71	CC
VPS13C	9.8684	9.61196	9.6171	8.66799	8.67563	8.4758	9.49478	9.71437	9.94672	8.7212	9.30658	9.21253	8.97738	5.61115e-86	2.76882e-52	CC
NDUFAF7	15.6603	15.4591	14.8918	14.8938	14.6183	14.5685	15.2336	15.0068	15.665	15.1034	15.4351	14.8797	14.0591	8.75544e-118	3.97756e-84	CC
DAAM2	8.75885	8.89891	8.97876	8.27374	8.60396	8.51208	8.97861	9.00542	9.72035	8.90116	8.82168	9.08337	8.52249	2.91111e-93	1.16638e-65	CC
RPTOR	8.48782	7.98717	8.47608	8.41919	8.35393	7.16113	7.73705	6.93843	8.52155	8.084	8.37518	8.41779	6.22445	1.55125e-76	5.96937e-48	CC
LGI3	10.3394	9.25055	10.6137	10.5196	9.62157	10.083	10.7481	9.38481	10.7851	10.6028	9.28145	8.93068	8.74541	1.59893e-103	3.86016e-72	CC
KRT222	6.92561	7.78598	8.47681	7.99308	8.12936	7.213	8.54964	6.30422	8.77471	8.40956	5.88959	5.68998	8.47806	9.22276e-37	1.00725e-20	CC
MINDY1	8.72075	8.32325	8.66496	7.89726	8.60222	8.57378	9.25935	8.63532	9.42786	8.66332	8.89588	8.39556	8.45017	5.91129e-63	5.24955e-36	CC
OTUD6B	8.75326	8.79766	8.48899	8.54705	8.2374	8.2989	8.10782	8.10482	9.00842	8.55009	8.51405	8.7155	7.21731	2.48655e-56	8.27525e-42	CC
STXBP6	10.0668	9.48214	9.72369	9.41518	8.97502	9.64431	9.75957	8.60182	10.1875	9.60048	9.77387	9.08428	9.75152	4.90313e-84	9.21686e-65	CC
ERMN	9.45219	8.62938	9.40924	9.0769	8.13725	8.68156	9.87636	9.50523	10.2964	8.91763	8.68584	9.27138	8.56655	3.30893e-62	1.69678e-43	CC
OTUD7A	7.8515	6.81461	6.74203	6.1129	6.89941	6.80743	7.15908	7.51169	8.13981	7.63954	7.39056	6.69015	6.72899	1.90988e-42	4.12046e-28	CC
SLC44A1	9.7055	9.4399	9.76704	9.67477	9.56592	9.94166	10.364	9.99297	10.5821	10.0637	9.85573	9.99751	9.25366	5.37268e-91	2.76415e-74	CC
PMM1	11.4027	11.234	10.7131	11.067	11.4223	10.4908	10.6063	10.1885	11.4453	11.131	11.1016	11.439	9.28387	3.24384e-93	8.82964e-68	CC
HDAC11	8.99268	7.99108	8.92477	8.99755	8.95088	9.02399	9.27187	8.81606	9.63003	9.15386	9.22096	8.67756	7.49352	3.17258e-87	1.59318e-61	CC
APIP	7.86664	6.82	7.89048	7.27934	8.12673	7.23159	7.96988	8.09852	8.20521	7.84538	7.83444	7.50289	6.53323	2.57924e-58	7.0915e-44	CC
ARHGAP5-AS1	10.942	11.0417	10.5113	10.7779	10.4352	9.99205	10.8149	10.2816	11.0757	10.5506	10.8555	10.7618	8.81443	3.01155e-105	3.05779e-77	CC
HSPA12B	9.68451	9.4095	9.50719	9.59332	9.23411	8.97042	9.26413	9.88515	10.2392	9.55055	9.50815	9.39688	8.46789	3.52371e-76	2.62669e-51	CC
OPALIN	10.7748	10.1962	10.8026	10.3182	9.16745	9.53662	10.5785	7.04006	10.8687	10.1169	10.3251	10.718	9.20035	5.7609e-84	3.16912e-63	CC
FMNL2	8.81472	8.68718	9.06515	8.82155	8.35638	8.67345	8.57965	8.69474	9.51028	8.89377	8.41997	8.60333	7.36034	1.89235e-95	1.21869e-66	CC
PPP1R9B	16.796	16.58	16.6467	16.5548	15.4108	15.1436	16.5956	14.2917	16.9917	16.4836	14.7254	16.7473	15.6195	6.36133e-91	2.69235e-59	CC
PSMB7	8.77717	8.86792	9.28607	8.79236	8.43427	8.94582	8.80214	7.96482	9.41222	8.45044	9.03247	9.22072	9.20602	9.93991e-47	5.50123e-36	CC
JAM3	11.9263	11.5243	11.7716	11.8608	10.771	10.7049	11.8716	11.3041	12.3873	11.9875	11.4954	11.5052	11.0642	5.08931e-100	2.69589e-71	CC
ABCA2	12.7152	10.9266	11.9423	11.5583	12.0584	13.0146	13.1304	12.923	13.7652	12.6093	12.3337	11.6047	10.5644	8.84194e-83	1.60733e-53	CC
ZYG11B	11.9058	11.8592	11.584	11.7345	11.1147	10.3503	11.4901	10.77	12.1138	11.5196	11.6141	11.6773	9.72961	6.91469e-109	1.71643e-80	CC
KLC2	10.5489	10.5212	10.0019	10.1592	10.6875	8.79618	10.594	9.14821	10.9842	9.65278	10.3576	9.95075	9.82325	1.51372e-92	2.00961e-60	CC
GLIPR2	9.20516	8.84075	8.86035	8.78927	9.24278	9.18974	9.54501	9.50023	9.78636	9.35639	9.00873	8.86315	8.68722	4.82802e-85	1.05935e-64	CC
ATP13A1	9.10789	9.04243	8.33343	8.18969	7.28356	5.4735	7.44809	7.24022	9.68858	6.91337	8.02439	7.94855	6.82241	4.60926e-36	3.23928e-23	CC
ANLN	9.42158	8.78956	9.46865	8.95019	10.1439	9.83656	9.71879	9.77263	10.5779	9.85807	9.35522	9.13158	7.29079	1.11687e-98	1.2694e-71	CC
HEBP1	9.04467	8.91812	8.81101	8.91909	8.85594	8.9575	9.22835	8.5259	9.64343	9.01842	9.00359	9.04146	7.79935	6.62488e-109	1.33408e-79	CC
CUTC	9.78504	9.73272	9.67246	9.89438	9.89757	9.28633	9.57206	9.30569	10.3776	9.85738	9.99434	9.50646	8.26675	1.62607e-100	1.97698e-74	CC
RBFOX1	11.5743	11.2434	10.1436	10.5545	11.7546	11.6574	11.472	11.9533	12.5443	12.4319	11.0343	11.1039	9.55305	6.11363e-66	1.9361e-40	CC
TECR	8.4135	9.52843	8.78546	9.29571	8.14554	8.47293	9.35094	9.33791	9.75233	8.68379	8.31769	8.48502	8.54213	2.74201e-64	1.55583e-35	CC
TJP2	9.26545	8.26775	9.60212	9.20168	9.79427	9.05628	9.38888	9.81177	9.87145	8.91885	9.12863	9.38877	8.76968	2.13752e-96	3.10315e-64	CC
PLEKHB1	10.3016	9.3013	9.97498	9.77684	9.8969	9.90143	10.5275	10.3264	11.2149	10.3911	10.4456	9.70978	8.2281	9.70224e-101	2.00711e-70	CC
SUN2	9.17916	8.20424	8.65535	8.03872	8.69845	8.94033	9.1209	8.30556	9.32436	8.19783	8.8034	9.21539	8.82791	3.15124e-74	1.65822e-46	CC
PLXNA1	10.7736	11.098	11.3216	11.4436	9.04153	9.10242	11.6449	10.4092	11.7632	10.0212	11.6163	10.947	10.5749	7.05467e-67	4.66989e-35	CC
PACSIN3	7.51791	6.82345	7.30491	6.93776	6.75136	7.21621	6.70729	7.98653	8.36893	6.72292	8.05691	7.6019	7.64855	1.79278e-21	2.74757e-15	CC
CA14	10.1236	8.78055	9.21658	9.14312	9.15199	9.46735	9.94212	9.7503	10.3576	9.75236	8.89118	9.30843	8.56474	2.8853e-66	3.37856e-46	CC
MACF1	11.0906	10.8318	11.175	10.7255	10.8173	10.2714	11.0776	10.654	11.938	10.8085	11.146	10.8337	9.34227	1.23498e-99	1.67162e-72	CC
CFL2	9.32471	8.70594	9.01224	9.03968	9.25736	9.32156	8.77503	9.35225	9.61119	9.13354	8.76863	8.96429	8.18068	1.77025e-82	6.06163e-59	CC
DIS3	8.90761	8.28654	7.75276	8.70122	8.26699	8.3434	8.96793	8.41444	9.56926	7.88702	8.04101	9.28324	7.69569	2.55008e-23	8.17611e-17	CC
CRYL1	10.0646	9.65905	10.0785	9.66161	10.2595	10.4627	10.1207	10.5657	10.7358	10.2077	10.4789	9.87571	9.4762	2.48592e-99	6.09248e-72	CC
PLLP	12.9847	12.5062	12.4767	12.236	11.5382	12.0476	12.752	11.9124	13.1879	12.4044	12.0793	12.2362	11.1897	1.72381e-103	3.74048e-81	CC
CLIC4	7.94303	8.22442	8.66275	9.16855	7.39191	8.15225	8.81437	7.96592	9.41823	8.93197	7.8675	8.85476	8.44138	7.70407e-75	7.2805e-44	CC
ROBO1	10.8227	10.2295	11.2054	9.71638	10.516	9.45542	10.4265	9.81286	11.7428	10.9841	11.0309	11.3631	9.51645	3.09403e-74	1.8075e-42	CC
GATD3B	10.3899	10.1812	10.2762	10.4636	9.97961	10.3434	10.3204	9.804	9.86099	10.8332	9.3884	10.032	9.74913	1.99267e-90	1.4518e-59	VT
KPNA3	8.80732	9.19284	8.59962	9.11989	8.34189	9.28477	9.09693	8.37498	8.41714	9.73278	8.15392	8.36307	9.69554	4.4603e-69	2.89591e-47	VT
COX7A2L	9.91073	9.32209	9.75811	9.73875	9.33676	9.20797	9.26526	7.23068	9.33167	9.96171	9.29069	9.45279	8.97503	2.11586e-76	2.65158e-59	VT
BUB1	10.6835	11.0328	10.7254	10.4789	9.5722	11.2449	10.4164	10.6416	10.8636	11.3937	10.7995	10.5005	8.8342	2.98008e-71	1.15306e-45	VT
NKX2-2	8.03502	7.98414	7.74744	6.25663	7.99298	7.83331	8.09381	8.39964	8.05331	8.47283	8.09087	8.13764	7.86467	3.19428e-07	4.51456e-05	VT
BAG3	7.12757	7.94307	8.20565	8.64704	6.97559	9.53213	8.90807	8.08039	6.33813	10.1097	8.41973	8.2181	5.39461	2.49048e-38	5.86187e-20	VT
IGKV1-17	7.81348	8.49882	8.5006	7.94277	8.28194	8.02494	8.26084	8.67443	8.07502	8.76049	8.66562	8.00969	7.23479	1.26984e-43	1.03902e-31	VT
IGHM	9.70942	10.2758	10.1965	9.75135	9.60584	9.7646	9.74743	10.1776	10.0091	10.6306	10.5121	9.78633	10.135	9.40088e-89	1.73395e-56	VT
KRT6A	7.89785	7.62448	7.91045	8.78425	8.96296	8.73761	8.4608	8.6258	7.86839	9.35605	8.83135	8.19318	8.12817	1.85779e-27	4.16839e-17	VT
INSR	7.71275	8.17082	7.76311	7.81516	8.25502	8.5585	7.97578	6.5257	7.57943	9.2625	7.70552	7.46262	8.83011	1.4477e-38	1.00628e-25	VT
KRT19	9.86811	10.6669	10.8637	10.1438	9.42761	8.57207	9.90074	10.4468	10.5349	11.02	9.69473	10.8145	9.35354	1.76157e-59	1.22593e-37	VT
CBSL	11.0887	10.3194	10.6105	10.3569	11.0622	9.65622	10.0914	10.0229	10.0536	11.1323	10.5681	10.6679	10.5503	1.15036e-79	2.23178e-55	VT
DMD	8.45699	8.57427	8.31311	8.75016	8.07402	7.57625	7.37595	7.45556	7.89994	8.88332	8.80061	7.93131	8.26649	1.47942e-82	7.9926e-53	VT
GNS	9.86534	9.69899	9.96055	9.63848	9.94507	10.6787	9.67747	9.97719	9.56702	10.7846	10.0244	8.81832	9.56287	1.95788e-52	1.67941e-34	VT
KCNA2	11.9191	10.9202	11.9656	11.8913	11.6163	11.3278	11.8877	10.3917	11.9409	12.0432	11.1478	10.8343	8.82485	1.38877e-117	3.49567e-86	VT
KCNA6	8.43083	7.20467	8.25681	7.90272	7.77822	8.37608	8.56755	6.88697	8.40934	8.59999	7.90957	7.59867	6.42531	1.57992e-91	1.69832e-59	VT
GM2A	7.20868	7.08132	8.04975	7.61701	7.59207	7.61751	7.61263	7.11409	7.20248	8.17792	7.33993	7.70906	7.9764	4.57596e-59	5.25789e-41	VT
SPRR1B	5.29365	6.09134	7.02928	7.30136	5.8907	7.23736	4.65029	6.00592	5.9165	7.77275	6.0968	5.44592	6.81239	1.59696e-29	3.93752e-17	VT
CPT2	8.81118	7.88539	7.08929	6.58934	7.98226	7.724	8.03358	8.2234	8.2893	9.21096	7.10279	8.00266	6.04363	2.27797e-38	2.60685e-27	VT
GCHFR	8.92598	9.50132	7.67267	8.45851	9.7935	9.1716	8.00546	9.98327	9.15161	10.1681	8.27612	8.64245	8.05114	5.51089e-33	1.77073e-23	VT
RAB9A	8.48996	7.69162	8.18345	8.08812	9.22047	8.52807	7.81092	8.74069	7.63594	9.24144	8.22217	8.16379	6.64077	1.65859e-37	6.98411e-26	VT
MECP2	8.35913	8.01179	8.13631	7.94241	8.13751	7.91673	8.36615	7.9557	7.56732	8.77831	7.72198	7.92469	7.0582	1.88674e-42	7.00686e-28	VT
HDGF	5.20873	8.3029	6.33888	7.73049	7.62486	7.52952	6.13409	7.88612	7.29345	9.93838	7.37754	7.57006	8.26621	2.6583e-22	1.93184e-13	VT
SYNJ2BP	9.9549	10.5778	9.45562	9.83629	8.94441	10.1324	9.61235	8.50685	9.37005	11.3151	10.11	9.72028	10.1551	6.17411e-54	9.2986e-36	VT
GNG5	9.49388	9.29198	9.38804	9.29732	7.25424	8.07566	7.5209	9.28013	8.74701	9.91266	8.54853	9.63511	9.63247	4.43195e-51	4.98052e-30	VT
RELA	8.65606	8.51497	8.49399	8.34057	8.33324	8.55928	8.29968	8.85003	8.94524	9.10302	8.51464	8.44061	7.85508	1.07541e-69	2.38915e-51	VT
PSME1	10.2068	9.5676	9.91622	9.61153	9.79306	9.66136	9.51267	9.12538	10.0236	10.2338	10.0409	9.92405	6.9657	1.49755e-73	9.29788e-41	VT
CKAP4	8.86219	9.24129	8.72554	8.97794	8.71928	8.96983	8.63507	9.10687	8.72484	9.47573	8.5372	8.79611	8.08111	2.94711e-76	2.81289e-50	VT
MFGE8	8.71209	8.32394	8.85686	8.78268	7.9497	8.63901	8.32543	8.77884	8.50061	9.05328	8.33278	8.17991	6.95123	3.56743e-67	1.38364e-44	VT
DYNC1I2	8.40461	9.41426	9.61014	10.5019	8.4665	10.7352	10.672	10.4623	8.83645	11.0071	9.59133	8.73936	10.2898	6.50497e-62	1.49837e-31	VT
POSTN	7.58164	7.8764	7.04367	6.79762	6.82743	9.54307	8.12124	8.64515	7.04467	10.6168	7.79233	6.90681	10.4113	1.3262e-13	9.29701e-10	VT
PYCR3	10.5506	10.2645	9.8623	8.98007	9.9711	8.50929	10.1363	10.5452	10.4284	11.0387	9.31362	9.49775	9.25121	3.94986e-54	5.86476e-34	VT
GPRIN1	9.50324	9.88944	9.06945	9.09238	8.08117	9.02642	8.46395	9.15791	8.22572	10.2939	9.68559	9.61773	9.86282	2.1905e-61	3.19201e-31	VT
MMAA	7.95925	7.3091	7.13821	7.83428	7.56333	7.39846	7.54755	7.51608	8.28408	8.73712	7.82448	7.54299	7.05514	1.10921e-34	1.40896e-21	VT
NPLOC4	10.4179	8.36374	8.58723	9.97755	6.92458	7.41883	9.41159	9.2812	7.59985	10.705	7.20117	8.95412	7.59051	5.44737e-17	1.16846e-09	VT
WBP2	9.71669	9.75761	9.56196	9.38881	9.64579	10.1899	9.73944	9.83994	10.087	10.4179	9.72136	9.55356	9.01797	1.52987e-103	2.47476e-73	VT
C12orf57	6.40325	6.65924	6.27639	6.61258	6.22528	5.53099	6.06663	6.00609	6.2374	7.02049	6.46112	6.74738	5.80992	3.67446e-53	1.17531e-37	VT
RBM4	9.81196	10.1536	9.91067	10.3846	10.052	10.661	9.57744	10.0793	9.44807	10.8799	10.2084	10.2396	10.1688	4.41859e-86	3.13709e-55	VT
OR51E2	4.80973	4.62544	4.13407	4.73892	4.89567	3.82338	3.86455	4.97002	4.22992	5.06124	4.54503	4.22162	3.68061	2.83472e-25	2.44807e-16	VT
GHITM	8.20783	7.44213	8.10312	7.80051	7.50066	7.44437	7.76777	7.4851	7.59815	8.68021	7.92638	7.40923	6.26149	4.81733e-63	1.71547e-41	VT
SLC32A1	11.3941	10.9366	11.8336	11.245	11.0326	11.3602	11.3523	11.0435	10.5887	11.8452	10.5863	11.4797	11.7555	1.05613e-78	9.441e-52	VT
OPA3	10.1731	9.67705	9.83852	9.0837	9.55442	9.07263	9.96536	8.52257	9.75479	10.3406	9.73385	9.27983	7.49845	1.36497e-71	9.81991e-45	VT
ABCB9	8.48279	8.02573	8.86794	7.81663	8.23308	8.65745	8.71929	8.19243	8.83861	8.97294	7.89415	7.6365	7.45033	4.61619e-59	9.95713e-44	VT
NIT2	9.84907	10.0706	7.42331	9.74152	9.34701	8.90518	9.11251	9.15484	9.54867	10.0905	9.66944	9.45033	9.46961	8.80232e-54	3.08504e-31	VT
NECAP2	9.9981	10.479	10.2591	10.2347	10.4456	10.7572	10.2558	10.7752	10.1661	11.3371	10.4292	10.0211	10.9004	3.30123e-83	4.89387e-55	VT
CHORDC1	7.5399	7.71972	7.80627	7.48144	7.20845	7.57004	7.82384	6.94794	7.76937	8.17202	7.35725	7.55474	7.75317	4.73533e-46	2.9784e-34	VT
RABGEF1	8.63697	8.78063	8.50643	7.48315	7.64156	7.80868	8.26658	7.68108	8.25452	9.04702	7.82298	8.25138	7.28557	4.77998e-59	1.16823e-42	VT
TAOK2	11.1084	11.4536	11.1657	11.104	10.5319	11.8074	10.4114	10.2894	11.6202	11.9809	10.8477	10.3866	9.38202	8.84918e-51	8.47334e-34	VT
DNM3	11.4489	11.5894	11.4642	11.3924	11.3973	10.5222	10.7226	9.81166	11.1924	11.6737	11.3566	11.0382	9.81714	6.09824e-113	1.22361e-82	VT
ACTL7A	10.5833	10.6989	11.0319	11.7093	10.6164	11.2523	11.1958	10.3771	11.0769	12.0482	11.4798	10.4874	9.02797	6.7797e-18	4.86567e-15	VT
PCLO	9.59475	9.92413	9.5872	9.39358	9.70258	9.34353	8.62448	9.446	8.72775	9.95716	9.53658	9.51362	8.67624	1.37581e-80	4.89387e-55	VT
IGKV3D-20	8.92665	9.6825	9.12232	9.57483	9.272	9.33273	9.4426	9.42374	9.29985	9.33829	10.1215	9.70078	9.69102	2.19353e-79	5.79232e-61	HIP
ILVBL	8.77484	8.82758	9.2731	10.0227	9.7227	8.64702	9.2656	8.77153	8.39787	7.96632	10.0556	8.87635	9.88989	1.24615e-58	5.20393e-36	HIP
DNM1L	11.4415	11.363	11.3466	11.2563	10.3227	10.4843	10.8534	9.34145	10.8696	10.9397	11.5016	11.4124	10.0062	5.58572e-110	2.08934e-80	HIP
FAAH	8.70368	8.05977	7.69861	7.67416	8.06264	8.70884	8.75546	7.15591	8.15754	8.45208	9.06035	7.82552	7.16164	6.12256e-45	1.90587e-29	HIP
NCAN	12.6948	12.8282	12.7508	12.6086	11.4742	11.6018	10.9435	10.6046	12.2029	12.3493	12.9123	12.9038	12.5779	3.62455e-117	1.11667e-83	HIP
INPPL1	11.8181	12.5145	11.896	11.5359	10.8829	10.4186	11.3821	9.05645	11.1331	11.8133	12.5313	12.189	11.3004	4.37386e-63	1.34821e-47	HIP
ARPC5	10.5172	10.7757	10.3035	10.3143	9.59524	9.82962	10.4579	10.2031	10.5134	10.3126	11.146	10.8068	10.0329	4.33834e-115	2.24361e-93	HIP
PRODH	7.95341	7.61845	7.78164	8.46758	7.46129	8.04305	7.48635	8.13946	7.84667	7.77431	8.50649	7.61533	6.89204	2.3635e-72	3.27807e-43	HIP
EEF1E1	8.50471	8.33913	8.4748	8.28704	7.73557	8.0615	7.75404	7.15231	7.85618	8.26834	8.69139	8.04074	8.01088	3.48835e-76	6.67463e-52	HIP
NCK2	8.73274	8.57535	8.65267	8.63091	8.57693	7.62202	7.74882	6.2863	8.38517	8.5775	8.93666	8.01231	6.27098	1.65337e-74	4.40961e-48	HIP
BUB3	8.28069	8.17489	7.63907	8.30629	8.38342	8.64519	7.17654	7.55142	8.19718	7.91495	8.69293	8.01078	7.30764	6.97957e-64	1.6501e-41	HIP
NDUFS5	10.6404	10.2933	10.5227	10.687	10.0933	10.4495	10.409	9.06488	10.0645	10.0737	10.7753	10.1055	9.69985	6.47995e-91	4.08159e-62	HIP
PFDN1	8.21854	8.67988	8.30185	8.57068	8.01996	8.55679	8.00283	7.42488	8.41197	7.99834	8.84784	8.75801	6.5972	4.71743e-78	2.78544e-51	HIP
ICOSLG	7.34323	7.2113	7.41913	6.77989	6.5896	8.00877	7.52308	7.82082	7.67025	7.32502	8.00943	7.32421	7.66104	2.23499e-63	1.82384e-44	HIP
NDUFS7	8.53338	7.85783	8.87015	8.61094	9.06335	7.62648	8.04957	8.11442	7.96798	8.2357	9.19816	8.89106	8.96235	3.76265e-44	4.60966e-26	HIP
PRKRA	8.5028	8.48315	8.44139	8.52681	7.65067	7.86836	7.35014	6.79867	8.03025	8.28922	8.7165	8.39592	7.38345	2.43458e-83	3.37907e-59	HIP
SEC31A	9.47951	9.82047	10.0375	9.35592	9.23822	9.4189	9.48447	7.57573	9.5885	9.28273	10.0851	10.0392	7.97021	2.32964e-78	5.76899e-49	HIP
MFN2	10.1482	11.659	11.554	9.97267	10.2111	8.77046	10.0046	8.77767	9.84833	9.94258	11.9148	11.1228	6.77991	4.57035e-51	1.32928e-27	HIP
VAPB	6.97403	7.39408	6.67353	7.57972	6.2747	6.25587	6.47886	5.89484	7.38725	7.47292	7.82659	7.51539	5.34584	3.19694e-21	7.51896e-13	HIP
CPNE6	11.153	12.2862	10.9807	10.785	11.3006	11.5357	11.3168	10.9503	11.027	11.143	12.5466	12.3864	12.4189	6.41632e-113	4.29396e-83	HIP
CP	9.11961	9.05229	8.70536	9.17377	8.79361	8.54657	9.08834	9.68775	8.90506	8.96846	9.80097	9.13956	8.48691	1.8545e-71	6.84257e-52	HIP
PLG	8.23991	8.20902	8.30999	8.60348	7.14448	7.63384	7.8682	8.18216	8.04522	7.66544	9.06656	7.97631	8.74138	1.28415e-77	5.73088e-52	HIP
IGKV3-20	11.681	12.0621	11.9852	11.8853	11.5239	12.1453	11.697	11.9875	11.8699	12.2289	12.4863	11.9708	11.6452	3.25262e-103	9.68559e-78	HIP
IGHV3-9	8.01841	7.71547	8.89949	7.16512	8.76499	8.60896	9.38812	9.341	9.25659	8.78404	9.81449	7.19256	7.59876	2.13498e-15	6.11226e-11	HIP
FGG	9.09783	9.68739	9.56972	9.76151	9.03697	9.22357	9.40037	9.4301	9.47121	9.23281	10.1711	9.66318	9.45513	2.07788e-85	2.14857e-60	HIP
APOH	11.492	10.422	9.99119	8.87022	10.2875	8.30062	10.9382	9.66835	10.6758	10.3055	11.512	10.3053	8.55526	2.78024e-61	3.94214e-32	HIP
TTR	8.14405	8.322	8.8258	8.86061	8.25951	8.61619	7.85428	8.87381	8.62085	8.12163	9.27757	8.21754	8.68017	6.027e-81	1.10511e-54	HIP
PCCA	10.168	9.65287	10.0026	9.93653	10.2995	9.34637	9.83246	8.58449	9.83417	9.65433	10.3827	9.75751	8.30226	2.22349e-96	2.21593e-65	HIP
IGKV4-1	8.37628	8.3221	8.02978	8.46003	7.47669	8.74656	8.38604	8.80572	8.63006	8.41729	9.45115	7.61341	8.42884	1.29037e-59	1.40728e-36	HIP
ASNS	8.02598	7.58118	8.25112	7.84099	8.09009	8.59049	8.20239	6.52202	7.53066	7.47751	8.77493	7.94497	6.54523	1.233e-75	2.01317e-47	HIP
CFH	8.01823	7.74243	7.46325	7.83822	7.38157	8.38443	8.18161	8.57762	8.32432	7.53251	8.7219	8.07521	8.19379	2.66266e-65	1.44507e-43	HIP
[truncated: 449 more rows]
